# Supplementary material for: Global gap-analysis of amphipod barcode library
Source: PeerJ. 2021 Nov 4;9:e12352. doi: 10.7717/peerj.12352 (PMC8572522; doi:10.7717/peerj.12352)
Supplement: Supplemental Information 1 [file peerj-09-12352-s001.xlsx]

## Sheet: doubled records
Additional file 1. List of the doubled records.
record_id	processid	bin_uri	sampleid	institution_storing	identification_provided_by	identification_method	Order	Family	Subfamily	Genus	Species	name24	collectors	collection_note	site_code	sampling_protocol	country	province_state	region	sector	exactsite	lat	lon	coord_source	coord_accuracy	depth	depth_accuracy	elev	elev_accuracy	sequenceID	markercode26	genbank_accession	nucleotides
10056962	GBCM13453-19	BOLD:ACH6392	KJ661097	Mined from GenBank, NCBI			Amphipoda	Chiltoniidae		Austrochiltonia	Austrochiltonia subtenuis																			11736821	COI-5P	KJ661097	TTTAGGTGCTTGGGCGAGAGCTGTAGGTACTTCTCTTAGAGTAATTATTCGATCTGAGTTAAGTGCCCCAGGAAATTTAATTGGAGATGACCAAATTTATAATGTTATAGTAACAGCTCATGCCTTTGTTATAATTTTTTTTATAGTAATACCAGTTATGATCGGAGGATTTGGTAATTGGTTAGTCCCTTTGATATTAGGTAGTCCTGATATGGCGTTTCCTCGTATAAACAATATGAGGTTTTGACTTTTACCCCCTTCTTTAACTTTATTGTTAATAAGAGGGTTAGTAGAAAGTGGAGTTGGGACCGGTTGAACTGTTTATCCTCCTTTGGCAGGTGGGTCTGCACATAGAGGGGGAGCTGTAGATTTGGCTATTTTCTCTTTACACCTAGCTGG…
7301150	GBCMA11730-16	BOLD:ACH6392	KJ661097.1	Mined from GenBank, NCBI			Amphipoda	Chiltoniidae		Austrochiltonia	Austrochiltonia subtenuis																			8845338	COI-5P		TTAGGTGCTTGGGCGAGAGCTGTAGGTACTTCTCTTAGAGTAATTATTCGATCTGAGTTAAGTGCCCCAGGAAATTTAATTGGAGATGACCAAATTTATAATGTTATAGTAACAGCTCATGCCTTTGTTATAATTTTTTTTATAGTAATACCAGTTATGATCGGAGGATTTGGTAATTGGTTAGTCCCTTTGATATTAGGTAGTCCTGATATGGCGTTTCCTCGTATAAACAATATGAGGTTTTGACTTTTACCCCCTTCTTTAACTTTATTGTTAATAAGAGGGTTAGTAGAAAGTGGAGTTGGGACCGGTTGAACTGTTTATCCTCCTTTGGCAGGTGGGTCTGCACATAGAGGGGGAGCTGTAGATTTGGCTATTTTCTCTTTACACCTAGCTGGA…
10056983	GBCM13474-19	BOLD:ACH6392	KJ661105	Mined from GenBank, NCBI			Amphipoda	Chiltoniidae		Austrochiltonia	Austrochiltonia subtenuis																			11736829	COI-5P	KJ661105	GAACTTTATATTTTATTTTAGGTGCTTGGGCGAGAGCTGTAGGTACTTCTCTTAGAGTAATTATTCGATCTGAGTTAAGTGCCCCAGGAAATTTAATTGGAGATGACCAAATTTATAATGTTATAGTAACAGCTCATGCCTTTGTTATAATTTTTTTTATAGTAATACCAGTTATGATCGGAGGATTTGGTAATTGGTTAGTCCCTTTGATATTAGGTAGTCCTGATATGGCGTTTCCTCGTATAAACAATATGAGGTTTTGACTTTTACCCCCTTCTTTAACTTTATTGTTAATAAGAGGGTTAGTAGAAAGTGGAGTTGGGACCGGTTGAACTGTTTATCCTCCTTTGGCAGGTGGGTCTGCACATAGAGGGGGAGCTGTAGATTTGGCTATTTTCT…
7301158	GBCMA11738-16	BOLD:ACH6392	KJ661105.1	Mined from GenBank, NCBI			Amphipoda	Chiltoniidae		Austrochiltonia	Austrochiltonia subtenuis																			8845346	COI-5P		ACTTTATATTTTATTTTAGGTGCTTGGGCGAGAGCTGTAGGTACTTCTCTTAGAGTAATTATTCGATCTGAGTTAAGTGCCCCAGGAAATTTAATTGGAGATGACCAAATTTATAATGTTATAGTAACAGCTCATGCCTTTGTTATAATTTTTTTTATAGTAATACCAGTTATGATCGGAGGATTTGGTAATTGGTTAGTCCCTTTGATATTAGGTAGTCCTGATATGGCGTTTCCTCGTATAAACAATATGAGGTTTTGACTTTTACCCCCTTCTTTAACTTTATTGTTAATAAGAGGGTTAGTAGAAAGTGGAGTTGGGACCGGTTGAACTGTTTATCCTCCTTTGGCAGGTGGGTCTGCACATAGAGGGGGAGCTGTAGATTTGGCTATTTTCTCT…
10056963	GBCM13454-19	BOLD:ACH6392	KJ661107	Mined from GenBank, NCBI			Amphipoda	Chiltoniidae		Austrochiltonia	Austrochiltonia subtenuis																			11736831	COI-5P	KJ661107	GATATTGGAACTTTATATTTTATTTTAGGTGCTTGGGCGAGAGCTGTAGGTACTTCTCTTAGAGTAATTATTCGATCTGAGTTAAGTGCCCCAGGAAATTTAATTGGAGATGACCAAATTTATAATGTTATAGTAACAGCTCATGCCTTTGTTATAATTTTTTTTATAGTAATGCCAGTTATGATCGGAGGATTTGGTAATTGGTTAGTCCCTTTGATATTAGGTAGTCCTGATATGGCGTTTCCTCGTATAAACAATATGAGGTTTTGACTTTTACCCCCTTCTTTAACTTTATTGTTAATAAGAGGGTTAGTAGAAAGTGGAGTTGGGACCGGTTGAACTGTTTATCCTCCTTTGGCAGGTGGGTCTGCACATAGAGGGGGAGCTGTAGATTTGGCT…
7301160	GBCMA11740-16	BOLD:ACH6392	KJ661107.1	Mined from GenBank, NCBI			Amphipoda	Chiltoniidae		Austrochiltonia	Austrochiltonia subtenuis																			8845348	COI-5P		GATATTGGAACTTTATATTTTATTTTAGGTGCTTGGGCGAGAGCTGTAGGTACTTCTCTTAGAGTAATTATTCGATCTGAGTTAAGTGCCCCAGGAAATTTAATTGGAGATGACCAAATTTATAATGTTATAGTAACAGCTCATGCCTTTGTTATAATTTTTTTTATAGTAATGCCAGTTATGATCGGAGGATTTGGTAATTGGTTAGTCCCTTTGATATTAGGTAGTCCTGATATGGCGTTTCCTCGTATAAACAATATGAGGTTTTGACTTTTACCCCCTTCTTTAACTTTATTGTTAATAAGAGGGTTAGTAGAAAGTGGAGTTGGGACCGGTTGAACTGTTTATCCTCCTTTGGCAGGTGGGTCTGCACATAGAGGGGGAGCTGTAGATTTGGCT…
10056956	GBCM13447-19	BOLD:ACH6392	KJ661108	Mined from GenBank, NCBI			Amphipoda	Chiltoniidae		Austrochiltonia	Austrochiltonia subtenuis																			11736832	COI-5P	KJ661108	GAACTTTATATTTTATTTTAGGTGCTTGGGCGAGAGCTGTAGGTACTTCTCTTAGAGTAATTATTCGATCTGAGTTAAGTGCCCCAGGAAATTTAATTGGAGATGACCAAATTTATAATGTTATAGTAACAGCTCATGCCTTTGTTATAATTTTTTTTATAGTAATGCCAGTTATGATCGGAGGATTTGGTAATTGGTTAGTCCCTTTGATATTAGGTAGTCCTGATATGGCGTTTCCTCGTATAAACAATATGAGGTTTTGACTTTTACCCCCTTCTTTAACTTTATTGTTAATAAGAGGGTTAGTAGAAAGTGGAGTTGGGACCGGTTGAACTGTTTATCCTCCTTTGGCAGGTGGGTCTGCACATAGAGGGGGAGCTGTAGATTTGGCTATTTTCT…
7301161	GBCMA11741-16	BOLD:ACH6392	KJ661108.1	Mined from GenBank, NCBI			Amphipoda	Chiltoniidae		Austrochiltonia	Austrochiltonia subtenuis																			8845349	COI-5P		ACTTTATATTTTATTTTAGGTGCTTGGGCGAGAGCTGTAGGTACTTCTCTTAGAGTAATTATTCGATCTGAGTTAAGTGCCCCAGGAAATTTAATTGGAGATGACCAAATTTATAATGTTATAGTAACAGCTCATGCCTTTGTTATAATTTTTTTTATAGTAATGCCAGTTATGATCGGAGGATTTGGTAATTGGTTAGTCCCTTTGATATTAGGTAGTCCTGATATGGCGTTTCCTCGTATAAACAATATGAGGTTTTGACTTTTACCCCCTTCTTTAACTTTATTGTTAATAAGAGGGTTAGTAGAAAGTGGAGTTGGGACCGGTTGAACTGTTTATCCTCCTTTGGCAGGTGGGTCTGCACATAGAGGGGGAGCTGTAGATTTGGCTATTTTCTCT…
10056988	GBCM13479-19	BOLD:ACH6392	KJ661111	Mined from GenBank, NCBI			Amphipoda	Chiltoniidae		Austrochiltonia	Austrochiltonia subtenuis																			11736835	COI-5P	KJ661111	GATATTGGAACTTTATATTTTATTTTAGGTGCTTGGGCGAGAGCTGTAGGTACTTCTCTTAGAGTAATTATTCGATCTGAGTTAAGTGCCCCAGGAAATTTAATTGGAGATGACCAAATTTATAATGTTATAGTAACAGCTCATGCCTTTGTTATAATTTTTTTTATAGTAATGCCAGTTATGATCGGAGGATTTGGTAATTGGTTAGTCCCTTTGATACTAGGTAGTCCTGATATGGCGTTTCCTCGTATAAACAATATGAGGTTTTGACTTTTACCCCCTTCTTTAACTTTATTGTTAATAAGAGGGTTAGTAGAAAGTGGAGTTGGGACCGGTTGAACTGTTTATCCTCCTTTGGCAGGTGGGTCTGCACATAGAGGGGGAGCTGTAGATTTGGCT…
7301164	GBCMA11744-16	BOLD:ACH6392	KJ661111.1	Mined from GenBank, NCBI			Amphipoda	Chiltoniidae		Austrochiltonia	Austrochiltonia subtenuis																			8845352	COI-5P		GATATTGGAACTTTATATTTTATTTTAGGTGCTTGGGCGAGAGCTGTAGGTACTTCTCTTAGAGTAATTATTCGATCTGAGTTAAGTGCCCCAGGAAATTTAATTGGAGATGACCAAATTTATAATGTTATAGTAACAGCTCATGCCTTTGTTATAATTTTTTTTATAGTAATGCCAGTTATGATCGGAGGATTTGGTAATTGGTTAGTCCCTTTGATACTAGGTAGTCCTGATATGGCGTTTCCTCGTATAAACAATATGAGGTTTTGACTTTTACCCCCTTCTTTAACTTTATTGTTAATAAGAGGGTTAGTAGAAAGTGGAGTTGGGACCGGTTGAACTGTTTATCCTCCTTTGGCAGGTGGGTCTGCACATAGAGGGGGAGCTGTAGATTTGGCT…
8474882	GBCM10109-17	BOLD:ACB4309	KM068102	Mined from GenBank, NCBI			Amphipoda	Pontoporeiidae		Monoporeia	Monoporeia affinis						Sweden		Baltic Sea, Bothnian Bay											9711773	COI-5P	KM068102	CCGCTTTAAGTATAGTTATCCGAGCTGAGTTAAGCGCCCCAGGTAACTTAATTGGAGATGACCAAGTGTATAATGTTATAGTGACAGCCCATGCTTTTGTAATAATTTTCTTTATAGTTATGCCTATTATAATTGGCGGTTTTGGTAATTGGTTAGTACCTTTAATGCTCGGGTCACCTGATATAGCCTTTCCTCGTATAAACAATATAAGATTCTGGTTACTTCCTCCCTCTTTAATGCTCTTGCTTGTGAGAGGTTTAGTTGAAAGAGGTGTTGGAACAGGTTGAACAGTTTACCCTCCTTTAGCGGCTACAGCGGCCCACGGGGGTGGTTCTGTTGATCTAGCTATCTTTTCACTTCACTTAGCCGGTGCTAGATCAATCCTAGGAGCTATTAATT…
7301191	GBCMA11771-16	BOLD:ACB4309	KM068102.1	Mined from GenBank, NCBI			Amphipoda	Pontoporeiidae		Monoporeia	Monoporeia affinis																			8845379	COI-5P		TTAAGTATAGTTATCCGAGCTGAGTTAAGCGCCCCAGGTAACTTAATTGGAGATGACCAAGTGTATAATGTTATAGTGACAGCCCATGCTTTTGTAATAATTTTCTTTATAGTTATGCCTATTATAATTGGCGGTTTTGGTAATTGGTTAGTACCTTTAATGCTCGGGTCACCTGATATAGCCTTTCCTCGTATAAACAATATAAGATTCTGGTTACTTCCTCCCTCTTTAATGCTCTTGCTTGTGAGAGGTTTAGTTGAAAGAGGTGTTGGAACAGGTTGAACAGTTTACCCTCCTTTAGCGGCTACAGCGGCCCACGGGGGTGGTTCTGTTGATCTAGCTATCTTTTCACTTCACTTAGCCGGTGCTAGATCAATCCTAGGAGCTATTAATTTTATT…
8475977	GBCM11204-17	BOLD:ACB4309	KM068103	Mined from GenBank, NCBI			Amphipoda	Pontoporeiidae		Monoporeia	Monoporeia affinis						Sweden		Baltic Sea, Bothnian Bay											9711774	COI-5P	KM068103	CCGCTTTAAGTATAGTTATCCGAGCTGAGTTAAGCGCCCCAGGTAACTTAATTGGAGATGACCAAGTGTATAATGTTATAGTGACAGCCCATGCTTTTGTAATAATTTTCTTTATAGTTATGCCTATTATAATTGGCGGTTTTGGTAATTGGTTAGTACCTTTAATGCTCGGGTCACCTGATATAGCCTTCCCTCGTATAAACAATATAAGATTCTGGTTACTTCCTCCCTCTTTTATGCTCTTGCTTGTGAGAGGTTTAGTTGAAAGAGGTGTTGGAACAGGTTGAACAGTTTACCCTCCTTTAGCGGCTACAGCGGCCCACGGGGGTGGTTCTGTTGATCTAGCTATCTTTTCACTTCACTTAGCCGGTGCTAGATCAATCCTAGGAGCTATTAATT…
7301192	GBCMA11772-16	BOLD:ACB4309	KM068103.1	Mined from GenBank, NCBI			Amphipoda	Pontoporeiidae		Monoporeia	Monoporeia affinis																			8845380	COI-5P		TTAAGTATAGTTATCCGAGCTGAGTTAAGCGCCCCAGGTAACTTAATTGGAGATGACCAAGTGTATAATGTTATAGTGACAGCCCATGCTTTTGTAATAATTTTCTTTATAGTTATGCCTATTATAATTGGCGGTTTTGGTAATTGGTTAGTACCTTTAATGCTCGGGTCACCTGATATAGCCTTCCCTCGTATAAACAATATAAGATTCTGGTTACTTCCTCCCTCTTTTATGCTCTTGCTTGTGAGAGGTTTAGTTGAAAGAGGTGTTGGAACAGGTTGAACAGTTTACCCTCCTTTAGCGGCTACAGCGGCCCACGGGGGTGGTTCTGTTGATCTAGCTATCTTTTCACTTCACTTAGCCGGTGCTAGATCAATCCTAGGAGCTATTAATTTTATT…
8472668	GBCM7895-17	BOLD:ACB4309	KM068104	Mined from GenBank, NCBI			Amphipoda	Pontoporeiidae		Monoporeia	Monoporeia affinis						Sweden		Baltic Sea, Bothnian Bay											9711775	COI-5P	KM068104	CCGCTTTAAGTATAGTTATCCGAGCTGAGTTAAGCGCCCCAGGTAACTTAATTGGAGATGACCAAGTGTATAATGTTATAGTGACAGCCCATGCTTTTGTAATAATTTTCTTTATAGTTATGCCTATTATAATTGGCGGTTTTGGTAATTGGTTAGTACCTTTAATGCTCGGGTCACCTGATATAGCCTTTCCTCGTATAAACAATATAAGATTCTGGTTACTTCCTCCCTCTTTAATGCTCTTGCTTGTGAGAGGTTTAGTTGAAAGAGGTGTTGGAACAGGTTGAACAGTTTACCCTCCTTTAGCGGCTACAGCGGCCCACGGGGGTGGTTCTGTTGATCTAGCTATCTTTTCACTTCACTTAGCCGGTGCTAGATCAATCCTAGGAGCTATTAATT…
7301193	GBCMA11773-16	BOLD:ACB4309	KM068104.1	Mined from GenBank, NCBI			Amphipoda	Pontoporeiidae		Monoporeia	Monoporeia affinis																			8845381	COI-5P		TTAAGTATAGTTATCCGAGCTGAGTTAAGCGCCCCAGGTAACTTAATTGGAGATGACCAAGTGTATAATGTTATAGTGACAGCCCATGCTTTTGTAATAATTTTCTTTATAGTTATGCCTATTATAATTGGCGGTTTTGGTAATTGGTTAGTACCTTTAATGCTCGGGTCACCTGATATAGCCTTTCCTCGTATAAACAATATAAGATTCTGGTTACTTCCTCCCTCTTTAATGCTCTTGCTTGTGAGAGGTTTAGTTGAAAGAGGTGTTGGAACAGGTTGAACAGTTTACCCTCCTTTAGCGGCTACAGCGGCCCACGGGGGTGGTTCTGTTGATCTAGCTATCTTTTCACTTCACTTAGCCGGTGCTAGATCAATCCTAGGAGCTATTAATTTTATT…
8476052	GBCM11279-17	BOLD:ACB4309	KM068105	Mined from GenBank, NCBI			Amphipoda	Pontoporeiidae		Monoporeia	Monoporeia affinis						Sweden		Baltic Sea, Bothnian Bay											9711776	COI-5P	KM068105	CCGCTTTAAGTATAGTTATCCGAGCTGAGTTAAGCGCCCCAGGTAACTTAATTGGAGATGACCAAGTGTATAATGTTATAGTGACAGCCCATGCTTTTGTAATAATTTTCTTTATAGTTATGCCTATTATAATTGGCGGTTTTGGTAATTGGTTAGTACCTTTAATGCTCGGGTCACCTGATATAGCCTTCCCTCGTATAAACAATATAAGATTCTGGTTACTTCCTCCCTCTTTTATGCTCTTGCTTGTGAGAGGTTTAGTTGAAAGAGGTGTTGGAACAGGTTGAACAGTTTACCCTCCTTTAGCGGCTACAGCGGCCCACGGGGGTGGTTCTGTTGATCTAGCTATCTTTTCACTTCACTTAGCCGGTGCTAGATCAATCCTAGGAGCTATTAATT…
7301194	GBCMA11774-16	BOLD:ACB4309	KM068105.1	Mined from GenBank, NCBI			Amphipoda	Pontoporeiidae		Monoporeia	Monoporeia affinis																			8845382	COI-5P		TTAAGTATAGTTATCCGAGCTGAGTTAAGCGCCCCAGGTAACTTAATTGGAGATGACCAAGTGTATAATGTTATAGTGACAGCCCATGCTTTTGTAATAATTTTCTTTATAGTTATGCCTATTATAATTGGCGGTTTTGGTAATTGGTTAGTACCTTTAATGCTCGGGTCACCTGATATAGCCTTCCCTCGTATAAACAATATAAGATTCTGGTTACTTCCTCCCTCTTTTATGCTCTTGCTTGTGAGAGGTTTAGTTGAAAGAGGTGTTGGAACAGGTTGAACAGTTTACCCTCCTTTAGCGGCTACAGCGGCCCACGGGGGTGGTTCTGTTGATCTAGCTATCTTTTCACTTCACTTAGCCGGTGCTAGATCAATCCTAGGAGCTATTAATTTTATT…
8472722	GBCM7949-17	BOLD:ACB4309	KM068106	Mined from GenBank, NCBI			Amphipoda	Pontoporeiidae		Monoporeia	Monoporeia affinis						Sweden		Baltic Sea, Bothnian Bay											9711777	COI-5P	KM068106	CCGCTTTAAGTATAGTTATCCGAGCTGAGTTAAGCGCCCCAGGTAACTTAATTGGAGATGACCAAGTGTATAATGTTATAGTGACAGCCCATGCTTTTGTAATAATTTTCTTTATAGTTATGCCTATTATAATTGGCGGTTTTGGTAATTGGTTAGTACCTTTAATGCTCGGGTCACCTGATATAGCCTTCCCTCGTATAAACAATATAAGATTCTGGTTACTTCCTCCCTCTTTTATGCTCTTGCTTGTGAGAGGTTTAGTTGAAAGAGGTGTTGGAACAGGTTGAACAGTTTACCCTCCTTTAGCGGCTACAGCGGCCCACGGGGGTGGTTCTGTTGATCTAGCTATCTTTTCACTTCACTTAGCCGGTGCTAGATCAATCCTAGGAGCTATTAATT…
7301195	GBCMA11775-16	BOLD:ACB4309	KM068106.1	Mined from GenBank, NCBI			Amphipoda	Pontoporeiidae		Monoporeia	Monoporeia affinis																			8845383	COI-5P		TTAAGTATAGTTATCCGAGCTGAGTTAAGCGCCCCAGGTAACTTAATTGGAGATGACCAAGTGTATAATGTTATAGTGACAGCCCATGCTTTTGTAATAATTTTCTTTATAGTTATGCCTATTATAATTGGCGGTTTTGGTAATTGGTTAGTACCTTTAATGCTCGGGTCACCTGATATAGCCTTCCCTCGTATAAACAATATAAGATTCTGGTTACTTCCTCCCTCTTTTATGCTCTTGCTTGTGAGAGGTTTAGTTGAAAGAGGTGTTGGAACAGGTTGAACAGTTTACCCTCCTTTAGCGGCTACAGCGGCCCACGGGGGTGGTTCTGTTGATCTAGCTATCTTTTCACTTCACTTAGCCGGTGCTAGATCAATCCTAGGAGCTATTAATTTTATT…
8470766	GBCM5993-17	BOLD:ACB4309	KM068107	Mined from GenBank, NCBI			Amphipoda	Pontoporeiidae		Monoporeia	Monoporeia affinis						Sweden		Baltic Sea, Bothnian Bay											9711778	COI-5P	KM068107	CCGCTTTAAGTATAGTTATCCGAGCTGAGTTAAGCGCCCCAGGTAACTTAATTGGAGATGACCAAGTGTATAATGTTATAGTGACAGCCCATGCTTTTGTAATAATTTTCTTTATAGTTATGCCTATTATAATTGGCGGTTTTGGTAATTGGTTAGTACCTTTAATGCTTGGGTCACCTGATATAGCCTTCCCTCGTATAAACAATATAAGATTCTGGTTACTTCCTCCCTCTTTTATGCTCTTGCTTGTGAGAGGTTTAGTTGAAAGAGGTGTTGGAACAGGTTGAACAGTTTACCCTCCTTTAGCGGCTACAGCGGCCCACGGGGGTGGTTCTGTTGATCTAGCTATCTTTTCACTTCACTTAGCCGGTGCTAGATCAATCCTAGGAGCTATTAATT…
7301196	GBCMA11776-16	BOLD:ACB4309	KM068107.1	Mined from GenBank, NCBI			Amphipoda	Pontoporeiidae		Monoporeia	Monoporeia affinis																			8845384	COI-5P		TTAAGTATAGTTATCCGAGCTGAGTTAAGCGCCCCAGGTAACTTAATTGGAGATGACCAAGTGTATAATGTTATAGTGACAGCCCATGCTTTTGTAATAATTTTCTTTATAGTTATGCCTATTATAATTGGCGGTTTTGGTAATTGGTTAGTACCTTTAATGCTTGGGTCACCTGATATAGCCTTCCCTCGTATAAACAATATAAGATTCTGGTTACTTCCTCCCTCTTTTATGCTCTTGCTTGTGAGAGGTTTAGTTGAAAGAGGTGTTGGAACAGGTTGAACAGTTTACCCTCCTTTAGCGGCTACAGCGGCCCACGGGGGTGGTTCTGTTGATCTAGCTATCTTTTCACTTCACTTAGCCGGTGCTAGATCAATCCTAGGAGCTATTAATTTTATT…
8474327	GBCM9554-17	BOLD:ACB4309	KM068108	Mined from GenBank, NCBI			Amphipoda	Pontoporeiidae		Monoporeia	Monoporeia affinis						Sweden		Baltic Sea, Bothnian Bay											9711779	COI-5P	KM068108	CCGCTTTAAGTATAGTTATCCGAGCTGAGTTAAGCGCCCCAGGTAACTTAATTGGAGATGACCAAGTGTATAATGTTATAGTGACAGCCCATGCTTTTGTAATAATTTTCTTTATAGTTATGCCTATTATAATTGGCGGTTTTGGTAATTGGTTAGTACCTTTAATGCTCGGGTCACCTGATATAGCCTTCCCTCGTATAAACAATATAAGATTCTGGTTACTTCCTCCCTCTTTTATGCTCTTGCTTGTGAGAGGTTTAGTTGAAAGAGGTGTTGGAACAGGTTGAACAGTTTACCCTCCTTTAGCGGCTACAGCGGCCCACGGGGGTGGTTCTGTTGATCTAGCTATCTTTTCACTTCACTTAGCCGGTGCTAGATCAATCCTAGGAGCTATTAATT…
7301197	GBCMA11777-16	BOLD:ACB4309	KM068108.1	Mined from GenBank, NCBI			Amphipoda	Pontoporeiidae		Monoporeia	Monoporeia affinis																			8845385	COI-5P		TTAAGTATAGTTATCCGAGCTGAGTTAAGCGCCCCAGGTAACTTAATTGGAGATGACCAAGTGTATAATGTTATAGTGACAGCCCATGCTTTTGTAATAATTTTCTTTATAGTTATGCCTATTATAATTGGCGGTTTTGGTAATTGGTTAGTACCTTTAATGCTCGGGTCACCTGATATAGCCTTCCCTCGTATAAACAATATAAGATTCTGGTTACTTCCTCCCTCTTTTATGCTCTTGCTTGTGAGAGGTTTAGTTGAAAGAGGTGTTGGAACAGGTTGAACAGTTTACCCTCCTTTAGCGGCTACAGCGGCCCACGGGGGTGGTTCTGTTGATCTAGCTATCTTTTCACTTCACTTAGCCGGTGCTAGATCAATCCTAGGAGCTATTAATTTTATT…
8474236	GBCM9463-17	BOLD:ACB4309	KM068109	Mined from GenBank, NCBI			Amphipoda	Pontoporeiidae		Monoporeia	Monoporeia affinis						Sweden		Baltic Sea, Bothnian Bay											9711780	COI-5P	KM068109	CCGCTTTAAGTATAGTTATCCGAGCTGAGTTAAGCGCCCCAGGTAACTTAATTGGAGATGACCAAGTGTATAATGTTATAGTGACAGCCCATGCTTTTGTAATAATTTTCTTTATAGTTATGCCTATTATAATTGGCGGTTTTGGTAATTGGTTAGTACCTTTAATGCTCGGGTCACCTGATATAGCCTTTCCTCGTATAAACAATATAAGATTCTGGTTACTTCCTCCCTCTTTAATGCTCTTGCTTGTGAGAGGTTTAGTTGAAAGAGGTGTTGGAACAGGTTGAACAGTTTACCCTCCTTTAGCGGCTACAGCGGCCCACGGGGGTGGTTCTGTTGATCTAGCTATCTTTTCACTTCACTTAGCCGGTGCTAGATCAATCCTAGGAGCTATTAATT…
7301198	GBCMA11778-16	BOLD:ACB4309	KM068109.1	Mined from GenBank, NCBI			Amphipoda	Pontoporeiidae		Monoporeia	Monoporeia affinis																			8845386	COI-5P		TTAAGTATAGTTATCCGAGCTGAGTTAAGCGCCCCAGGTAACTTAATTGGAGATGACCAAGTGTATAATGTTATAGTGACAGCCCATGCTTTTGTAATAATTTTCTTTATAGTTATGCCTATTATAATTGGCGGTTTTGGTAATTGGTTAGTACCTTTAATGCTCGGGTCACCTGATATAGCCTTTCCTCGTATAAACAATATAAGATTCTGGTTACTTCCTCCCTCTTTAATGCTCTTGCTTGTGAGAGGTTTAGTTGAAAGAGGTGTTGGAACAGGTTGAACAGTTTACCCTCCTTTAGCGGCTACAGCGGCCCACGGGGGTGGTTCTGTTGATCTAGCTATCTTTTCACTTCACTTAGCCGGTGCTAGATCAATCCTAGGAGCTATTAATTTTATT…
8473751	GBCM8978-17	BOLD:ACB4309	KM068110	Mined from GenBank, NCBI			Amphipoda	Pontoporeiidae		Monoporeia	Monoporeia affinis						Sweden		Baltic Sea, Bothnian Bay											9711781	COI-5P	KM068110	CCGCTTTAAGTATAGTTATCCGAGCTGAGTTAAGCGCCCCAGATAACTTAATTGGAGATGACCAAGTGTATAATGTTATAGTGACAGCCCATGCTTTTGTAATAATTTTCTTTATAGTTATGCCTATTATAATTGGCGGTTTTGGTAATTGGTTATTACCTTTAATGCTCGGGTCACCTGATATAGCCTTTCCTCGTATAAACAATATAAGATTCTGGTTACTTCCTCCCTCTTTAATGCTCTTGCTTGTGAGAGGTTTAGTTGAAAGAGGTGTTGGAACAGGTTGAACAGTTTACCCTCCTTTAGCGGCTACAGCGGCCCACGGGGGTGGTTCTGTTGATCTAGCTATCTTTTCACTTCACTTAGCCGGTGCTAGATCAATCCTAGGAGCTATTAATT…
7301199	GBCMA11779-16	BOLD:ACB4309	KM068110.1	Mined from GenBank, NCBI			Amphipoda	Pontoporeiidae		Monoporeia	Monoporeia affinis																			8845387	COI-5P		TTAAGTATAGTTATCCGAGCTGAGTTAAGCGCCCCAGATAACTTAATTGGAGATGACCAAGTGTATAATGTTATAGTGACAGCCCATGCTTTTGTAATAATTTTCTTTATAGTTATGCCTATTATAATTGGCGGTTTTGGTAATTGGTTATTACCTTTAATGCTCGGGTCACCTGATATAGCCTTTCCTCGTATAAACAATATAAGATTCTGGTTACTTCCTCCCTCTTTAATGCTCTTGCTTGTGAGAGGTTTAGTTGAAAGAGGTGTTGGAACAGGTTGAACAGTTTACCCTCCTTTAGCGGCTACAGCGGCCCACGGGGGTGGTTCTGTTGATCTAGCTATCTTTTCACTTCACTTAGCCGGTGCTAGATCAATCCTAGGAGCTATTAATTTTATT…
8473571	GBCM8798-17	BOLD:ACB4309	KM068111	Mined from GenBank, NCBI			Amphipoda	Pontoporeiidae		Monoporeia	Monoporeia affinis						Sweden		Baltic Sea, Bothnian Bay											9711782	COI-5P	KM068111	CCGCTTTAAGTATAGTTATCCGAGCTGAGTTAAGCGCCCCAGGTAACTTAATTGGAGATGACCAAGTGTATAATGTTATAGTGACAGCCCATGCTTTTGTAATAATTTTCTTTATAGTTATGCCTATTATAATTGGCGGTTTTGGTAATTGGTTAGTACCTTTAATGCTCGGGTCACCTGATATAGCCTTTCCTCGTATAAACAATATAAGATTCTGGTTACTTCCTCCCTCTTTAATGCTCTTGCTTGTGAGAGGTTTAGTTGAAAGAGGTGTTGGAACAGGTTGAACAGTTTACCCTCCTTTAGCGGCTACAGCGGCCCACGGGGGTGGTTCTGTTGATCTAGCTATCTTTTCACTTCACTTAGCCGGTGCTAGATCAATCCTAGGAGCTATTAATT…
7301200	GBCMA11780-16	BOLD:ACB4309	KM068111.1	Mined from GenBank, NCBI			Amphipoda	Pontoporeiidae		Monoporeia	Monoporeia affinis																			8845388	COI-5P		TTAAGTATAGTTATCCGAGCTGAGTTAAGCGCCCCAGGTAACTTAATTGGAGATGACCAAGTGTATAATGTTATAGTGACAGCCCATGCTTTTGTAATAATTTTCTTTATAGTTATGCCTATTATAATTGGCGGTTTTGGTAATTGGTTAGTACCTTTAATGCTCGGGTCACCTGATATAGCCTTTCCTCGTATAAACAATATAAGATTCTGGTTACTTCCTCCCTCTTTAATGCTCTTGCTTGTGAGAGGTTTAGTTGAAAGAGGTGTTGGAACAGGTTGAACAGTTTACCCTCCTTTAGCGGCTACAGCGGCCCACGGGGGTGGTTCTGTTGATCTAGCTATCTTTTCACTTCACTTAGCCGGTGCTAGATCAATCCTAGGAGCTATTAATTTTATT…
8475528	GBCM10755-17	BOLD:ACB4309	KM068112	Mined from GenBank, NCBI			Amphipoda	Pontoporeiidae		Monoporeia	Monoporeia affinis						Sweden		Baltic Sea, Bothnian Bay											9711783	COI-5P	KM068112	CCGCTTTAAGTATAGTTATCCGAGCTGAGTTAAGCGCCCCAGGTAACTTAATTGGAGATGACCAAGTGTATAATGTTATAGTGACAGCCCATGCTTTTGTAATAATTTTCTTTATAGTTATGCCTATTATAATTGGCGGTTTTGGTAATTGGTTAGTACCTTTAATGCTCGGGTCACCTGATATAGCCTTTCCTCGTATAAACAATATAAGATTCTGGTTACTTCCTCCCTCTTTAATGCTCTTGCTTGTGAGAGGCTTAGTTGAAAGAGGTGTTGGAACAGGTTGAACAGTTTACCCTCCTTTAGCGGCTACAGCGGCCCACGGGGGTGGTTCTGTTGATCTAGCTATCTTTTCACTTCACTTAGCCGGTGCTAGATCAATCCTAGGAGCTATTAATT…
7301201	GBCMA11781-16	BOLD:ACB4309	KM068112.1	Mined from GenBank, NCBI			Amphipoda	Pontoporeiidae		Monoporeia	Monoporeia affinis																			8845389	COI-5P		TTAAGTATAGTTATCCGAGCTGAGTTAAGCGCCCCAGGTAACTTAATTGGAGATGACCAAGTGTATAATGTTATAGTGACAGCCCATGCTTTTGTAATAATTTTCTTTATAGTTATGCCTATTATAATTGGCGGTTTTGGTAATTGGTTAGTACCTTTAATGCTCGGGTCACCTGATATAGCCTTTCCTCGTATAAACAATATAAGATTCTGGTTACTTCCTCCCTCTTTAATGCTCTTGCTTGTGAGAGGCTTAGTTGAAAGAGGTGTTGGAACAGGTTGAACAGTTTACCCTCCTTTAGCGGCTACAGCGGCCCACGGGGGTGGTTCTGTTGATCTAGCTATCTTTTCACTTCACTTAGCCGGTGCTAGATCAATCCTAGGAGCTATTAATTTTATT…
8474478	GBCM9705-17	BOLD:ACB4309	KM068113	Mined from GenBank, NCBI			Amphipoda	Pontoporeiidae		Monoporeia	Monoporeia affinis						Sweden		Baltic Sea, Bothnian Bay											9711784	COI-5P	KM068113	CCGCTTTAAGTATAGTTATCCGAGCTGAGTTAAGCGCCCCAGGTAACTTAATTGGAGATGACCAAGTGTATAATGTTATAGTGACAGCCCATGCTTTTGTAATAATTTTCTTTATAGTTATGCCTATTATAATTGGCGGTTTTGGTAATTGGTTAGTACCTTTAATGCTCGGGTCACCTGATATAGCCTTTCCTCGTATAAACAATATAAGATTCTGGTTACTTCCTCCCTCTTTAATGCTCTTGCTTGTGAGAGGTTTAGTTGAAAGAGGTGTTGGAACAGGTTGAACAGTTTACCCTCCTTTAGCGGCTACAGCGGCCCACGGGGGTGGTTCTGTCGATCTAGCTATCTTTTCACTTCACTTAGCCGGTGCTAGATCAATCCTAGGAGCTATTAATT…
7301202	GBCMA11782-16	BOLD:ACB4309	KM068113.1	Mined from GenBank, NCBI			Amphipoda	Pontoporeiidae		Monoporeia	Monoporeia affinis																			8845390	COI-5P		TTAAGTATAGTTATCCGAGCTGAGTTAAGCGCCCCAGGTAACTTAATTGGAGATGACCAAGTGTATAATGTTATAGTGACAGCCCATGCTTTTGTAATAATTTTCTTTATAGTTATGCCTATTATAATTGGCGGTTTTGGTAATTGGTTAGTACCTTTAATGCTCGGGTCACCTGATATAGCCTTTCCTCGTATAAACAATATAAGATTCTGGTTACTTCCTCCCTCTTTAATGCTCTTGCTTGTGAGAGGTTTAGTTGAAAGAGGTGTTGGAACAGGTTGAACAGTTTACCCTCCTTTAGCGGCTACAGCGGCCCACGGGGGTGGTTCTGTCGATCTAGCTATCTTTTCACTTCACTTAGCCGGTGCTAGATCAATCCTAGGAGCTATTAATTTTATT…
8470761	GBCM5988-17	BOLD:ACB4309	KM405200	Mined from GenBank, NCBI			Amphipoda	Pontoporeiidae		Monoporeia	Monoporeia affinis																			9711807	COI-5P	KM405200	TATAGTTATGCCTATTATAATTGGCGGTTTTGGTAATTGGTTAGTACCTTTAATGCTCGGGTCACCTGATATAGCCTTTCCTCGTATAAACAATATAAGATTCTGGTTACTTCCTCCCTCTTTAATGCTCTTGCTTGTGAGAGGTTTAGTTGAAAGAGGTGTTGGAACAGGTTGAACAGTTTACCCTCCTTTAGCGGCTACAGCGGCCCACGGGGGTGGTTCTGTTGATCTAGCTATCTTTTCACTTCACTTAGCCGGTGCTAGATCAATCCTAGGAGCTATTAATTTTATTTCTACTGTGATTAATATGCGGGCCCCGGGGATATCTATAGACCGGGTCCCTTTATTTGTATGGTCAGTGTTTATCACGGCTATCCTTCTTCTTCTATCCTTACCTGT…
7301203	GBCMA11783-16	BOLD:ACB4309	KM405200.1	Mined from GenBank, NCBI			Amphipoda	Pontoporeiidae		Monoporeia	Monoporeia affinis																			8845391	COI-5P		ATAGTTATGCCTATTATAATTGGCGGTTTTGGTAATTGGTTAGTACCTTTAATGCTCGGGTCACCTGATATAGCCTTTCCTCGTATAAACAATATAAGATTCTGGTTACTTCCTCCCTCTTTAATGCTCTTGCTTGTGAGAGGTTTAGTTGAAAGAGGTGTTGGAACAGGTTGAACAGTTTACCCTCCTTTAGCGGCTACAGCGGCCCACGGGGGTGGTTCTGTTGATCTAGCTATCTTTTCACTTCACTTAGCCGGTGCTAGATCAATCCTAGGAGCTATTAATTTTATTTCTACTGTGATTAATATGCGGGCCCCGGGGATATCTATAGACCGGGTCCCTTTATTTGTATGGTCAGTGTTTATCACGGCTATCCTTCTTCTTCTATCCTTACCTGTT…
10056508	GBCM12999-19	BOLD:ACB4309	KM405201	Mined from GenBank, NCBI			Amphipoda	Pontoporeiidae		Monoporeia	Monoporeia affinis																			11724483	COI-5P	KM405201	TATAGTTATGCCTATTATAATTGGCGGTTTTGGTAATTGGTTAGTACCTTTAATGCTCGGGTCACCTGATATAGCCTTTCCTCGTATAAACAATATAAGATTCTGGTTACTTCCTCCCTCTTTAATGCTCTTGCTTGTGAGAGGTTTAGTTGAAAGAGGTGTTGGAACAGGTTGAACAGTTTACCCTCCTTTAGCGGCTACAGCGGCCCACGGGGGTGGTTCTGTTGATCTAGCTATCTTTTCACTTCACTTAGCCGGTGCTAGATCAATCCTAGGAGCTATTAATTTTATTTCTACTGTGATTAATATGCGGGCCCCGGGGATATCTATAGACCGAGTCCCTTTATTTGTATGGTCAGTGTTTATCACGGCTATCCTTCTTCTTCTATCCTTACCTGT…
7301204	GBCMA11784-16	BOLD:ACB4309	KM405201.1	Mined from GenBank, NCBI			Amphipoda	Pontoporeiidae		Monoporeia	Monoporeia affinis																			8845392	COI-5P		ATAGTTATGCCTATTATAATTGGCGGTTTTGGTAATTGGTTAGTACCTTTAATGCTCGGGTCACCTGATATAGCCTTTCCTCGTATAAACAATATAAGATTCTGGTTACTTCCTCCCTCTTTAATGCTCTTGCTTGTGAGAGGTTTAGTTGAAAGAGGTGTTGGAACAGGTTGAACAGTTTACCCTCCTTTAGCGGCTACAGCGGCCCACGGGGGTGGTTCTGTTGATCTAGCTATCTTTTCACTTCACTTAGCCGGTGCTAGATCAATCCTAGGAGCTATTAATTTTATTTCTACTGTGATTAATATGCGGGCCCCGGGGATATCTATAGACCGAGTCCCTTTATTTGTATGGTCAGTGTTTATCACGGCTATCCTTCTTCTTCTATCCTTACCTGTT…
8473786	GBCM9013-17	BOLD:ACB4309	KM405202	Mined from GenBank, NCBI			Amphipoda	Pontoporeiidae		Monoporeia	Monoporeia affinis																			9711808	COI-5P	KM405202	TATAGTTATGCCTATTATAATTGGCGGTTTTGGTAATTGGTTAGTACCTTTAATGCTCGGGTCACCTGATATAGCCTTCCCTCGTATAAACAATATAAGATTCTGGTTACTTCCTCCCTCTTTTATGCTCTTGCTTGTGAGAGGTTTAGTTGAAAGAGGTGTTGGAACAGGTTGAACAGTTTACCCTCCTTTAGCGGCTACAGCGGCCCACGGGGGTGGTTCTGTTGATCTAGCTATCTTTTCACTTCACTTAGCCGGTGCTAGATCAATCCTAGGAGCTATTAATTTTATTTCTACTGTGATTAATATGCGGGCCCCGGGGATATCTATAGACCGGGTCCCTTTATTTGTATGGTCAGTGTTTATCACGGCTATCCTTCTTCTTCTATCCTTACCTGT…
7301205	GBCMA11785-16	BOLD:ACB4309	KM405202.1	Mined from GenBank, NCBI			Amphipoda	Pontoporeiidae		Monoporeia	Monoporeia affinis																			8845393	COI-5P		ATAGTTATGCCTATTATAATTGGCGGTTTTGGTAATTGGTTAGTACCTTTAATGCTCGGGTCACCTGATATAGCCTTCCCTCGTATAAACAATATAAGATTCTGGTTACTTCCTCCCTCTTTTATGCTCTTGCTTGTGAGAGGTTTAGTTGAAAGAGGTGTTGGAACAGGTTGAACAGTTTACCCTCCTTTAGCGGCTACAGCGGCCCACGGGGGTGGTTCTGTTGATCTAGCTATCTTTTCACTTCACTTAGCCGGTGCTAGATCAATCCTAGGAGCTATTAATTTTATTTCTACTGTGATTAATATGCGGGCCCCGGGGATATCTATAGACCGGGTCCCTTTATTTGTATGGTCAGTGTTTATCACGGCTATCCTTCTTCTTCTATCCTTACCTGTT…
8472926	GBCM8153-17	BOLD:ACB4309	KM405203	Mined from GenBank, NCBI			Amphipoda	Pontoporeiidae		Monoporeia	Monoporeia affinis																			9711809	COI-5P	KM405203	TATAGTTATGCCTATTATAATTGGCGGTTTTGGTAATTGGTTAGTACCTTTAATGCTCGGGTCACCTGATATAGCCTTTCCTCGTATAAACAATATAAGATTCTGGTTACTTCCTCCCTCTTTAATGCTCTTGCTTGTGAGAGGTTTAGTTGAAAGAGGTGTTGGAACAGGTTGAACAGTTTACCCTCCTTTAGCGGCTACAGCGGCCCACGGGGGTGGTTCTGTTGATCTAGCTATCTTTTCACTTCACTTAGCCGGTGCTAGATCAATCCTAGGAGCTATTAATTTTATTTCTACTGTGATTAATATGCGGGCCCCGGGGATATCTATAGACCGGGTCCCTTTATTTGTATGGTCAGTGTTTATCACGGCTATCCTTCTTCTTCTATCCTTACCTGT…
7301206	GBCMA11786-16	BOLD:ACB4309	KM405203.1	Mined from GenBank, NCBI			Amphipoda	Pontoporeiidae		Monoporeia	Monoporeia affinis																			8845394	COI-5P		ATAGTTATGCCTATTATAATTGGCGGTTTTGGTAATTGGTTAGTACCTTTAATGCTCGGGTCACCTGATATAGCCTTTCCTCGTATAAACAATATAAGATTCTGGTTACTTCCTCCCTCTTTAATGCTCTTGCTTGTGAGAGGTTTAGTTGAAAGAGGTGTTGGAACAGGTTGAACAGTTTACCCTCCTTTAGCGGCTACAGCGGCCCACGGGGGTGGTTCTGTTGATCTAGCTATCTTTTCACTTCACTTAGCCGGTGCTAGATCAATCCTAGGAGCTATTAATTTTATTTCTACTGTGATTAATATGCGGGCCCCGGGGATATCTATAGACCGGGTCCCTTTATTTGTATGGTCAGTGTTTATCACGGCTATCCTTCTTCTTCTATCCTTACCTGTT…
10056509	GBCM13000-19	BOLD:ACB4309	KM405204	Mined from GenBank, NCBI			Amphipoda	Pontoporeiidae		Monoporeia	Monoporeia affinis																			11724484	COI-5P	KM405204	TATAGTTATGCCTATTATAATTGGCGGTTTTGGTAATTGGTTAGTACCTTTAATGCTCGGGTCACCTGATATAGCCTTTCCTCGTATAAACAATATAAGATTCTGGTTACTTCCTCCCTCTTTAATGCTCTTGCTTGTGAGAGGTTTAGTTGAAAGAGGTGTTGGAACAGGTTGAACAGTTTACCCTCCTTTAGCGGCTACAGCGGCCCACGGGGGTGGTTCTGTTGATCTAGCTATCTTTTCACTTCACTTAGCCGGTGCTAGATCAATCCTAGGAGCTATTAATTTTATTTCTACTGTGATTAATATGCGGGCCCCGGGGATATCTATAGACCGGGTCCCTTTATTTGTATGGTCAGTGTTTATCACGGCTATCCTTCTTCTTCTATCCTTACCTGT…
7301207	GBCMA11787-16	BOLD:ACB4309	KM405204.1	Mined from GenBank, NCBI			Amphipoda	Pontoporeiidae		Monoporeia	Monoporeia affinis																			8845395	COI-5P		ATAGTTATGCCTATTATAATTGGCGGTTTTGGTAATTGGTTAGTACCTTTAATGCTCGGGTCACCTGATATAGCCTTTCCTCGTATAAACAATATAAGATTCTGGTTACTTCCTCCCTCTTTAATGCTCTTGCTTGTGAGAGGTTTAGTTGAAAGAGGTGTTGGAACAGGTTGAACAGTTTACCCTCCTTTAGCGGCTACAGCGGCCCACGGGGGTGGTTCTGTTGATCTAGCTATCTTTTCACTTCACTTAGCCGGTGCTAGATCAATCCTAGGAGCTATTAATTTTATTTCTACTGTGATTAATATGCGGGCCCCGGGGATATCTATAGACCGGGTCCCTTTATTTGTATGGTCAGTGTTTATCACGGCTATCCTTCTTCTTCTATCCTTACCTGTT…
8471817	GBCM7044-17	BOLD:ACB4309	KM405205	Mined from GenBank, NCBI			Amphipoda	Pontoporeiidae		Monoporeia	Monoporeia affinis																			9711810	COI-5P	KM405205	TATAGTTATGCCTATTATAATTGGCGGTTTTGGTAATTGGTTAGTACCTTTAATGCTCGGGTCACCTGATATAGCCTTTCCTCGTATAAACAATATAAGATTCTGGTTACTTCCTCCCTCTTTAATGCTCTTGCTTGTGAGAGGTTTAGTTGAAAGAGGTGTTGGAACAGGTTGAACAGTTTACCCTCCTTTAGCGGCTACAGCGGCCCACGGGGGTGGTTCTGTTGATCTAGCTATCTTTTCACTTCACTTAGCCGGTGCTAGATCAATCCTAGGAGCTATTAATTTTATTTCTACTGTGATTAATATGCGGGCCCCGGGGATATCTATAGACCGGGTCCCTTTATTTGTGTGGTCAGTGTTTATCACGGCTATCCTTCTTCTTCTATCCTTACCTGT…
7301208	GBCMA11788-16	BOLD:ACB4309	KM405205.1	Mined from GenBank, NCBI			Amphipoda	Pontoporeiidae		Monoporeia	Monoporeia affinis																			8845396	COI-5P		ATAGTTATGCCTATTATAATTGGCGGTTTTGGTAATTGGTTAGTACCTTTAATGCTCGGGTCACCTGATATAGCCTTTCCTCGTATAAACAATATAAGATTCTGGTTACTTCCTCCCTCTTTAATGCTCTTGCTTGTGAGAGGTTTAGTTGAAAGAGGTGTTGGAACAGGTTGAACAGTTTACCCTCCTTTAGCGGCTACAGCGGCCCACGGGGGTGGTTCTGTTGATCTAGCTATCTTTTCACTTCACTTAGCCGGTGCTAGATCAATCCTAGGAGCTATTAATTTTATTTCTACTGTGATTAATATGCGGGCCCCGGGGATATCTATAGACCGGGTCCCTTTATTTGTGTGGTCAGTGTTTATCACGGCTATCCTTCTTCTTCTATCCTTACCTGTT…
8470631	GBCM5858-17	BOLD:ACB4309	KM405206	Mined from GenBank, NCBI			Amphipoda	Pontoporeiidae		Monoporeia	Monoporeia affinis																			9711811	COI-5P	KM405206	TATAGTTATGCCTATTATAATTGGCGGTTTTGGTAATTGGTTAGTACCTTTAATGCTCGGGTCACCTGATATAGCCTTCCCTCGTATAAACAATATAAGATTCTGGTTACTTCCTCCCTCTTTTATGCTCTTGCTTGTGAGAGGTTTAGTTGAAAGAGGTGTTGGAACAGGTTGAACAGTTTACCCTCCTTTAGCGGCTACAGCGGCCCACGGGGGTGGTTCTGTTGATCTAGCTATCTTTTCACTTCACTTAGCCGGTGCTAGATCAATCCTAGGAGCTATTAATTTTATTTCTACTGTGATTAATATGCGGGCCCCGGGGATATCTATAGACCGGGTCCCTTTATTTGTATGGTCAGTGTTTATCACGGCTATCCTTCTTCTTCTATCCTTACCTGT…
7301209	GBCMA11789-16	BOLD:ACB4309	KM405206.1	Mined from GenBank, NCBI			Amphipoda	Pontoporeiidae		Monoporeia	Monoporeia affinis																			8845397	COI-5P		ATAGTTATGCCTATTATAATTGGCGGTTTTGGTAATTGGTTAGTACCTTTAATGCTCGGGTCACCTGATATAGCCTTCCCTCGTATAAACAATATAAGATTCTGGTTACTTCCTCCCTCTTTTATGCTCTTGCTTGTGAGAGGTTTAGTTGAAAGAGGTGTTGGAACAGGTTGAACAGTTTACCCTCCTTTAGCGGCTACAGCGGCCCACGGGGGTGGTTCTGTTGATCTAGCTATCTTTTCACTTCACTTAGCCGGTGCTAGATCAATCCTAGGAGCTATTAATTTTATTTCTACTGTGATTAATATGCGGGCCCCGGGGATATCTATAGACCGGGTCCCTTTATTTGTATGGTCAGTGTTTATCACGGCTATCCTTCTTCTTCTATCCTTACCTGTT…
8475756	GBCM10983-17	BOLD:ACB4309	KM405207	Mined from GenBank, NCBI			Amphipoda	Pontoporeiidae		Monoporeia	Monoporeia affinis																			9711812	COI-5P	KM405207	TATAGTTATGCCTATTATAATTGGCGGTTTTGGTAATTGGTTAGTACCTTTAATGCTCGGGTCACCTGATATAGCCTTTCCTCGTATAAACAATATAAGATTCTGGTTACTTCCTCCCTCTTTAATGCTCTTGCTTGTGAGAGGTTTAGTTGAAAGAGGTGTTGGAACAGGTTGAACAGTTTACCCTCCTTTAGCGGCTACAGCGGCCCACGGGGGTGGTTCTGTTGATCTAGCTATCTTTTCACTTCACTTAGCCGGTGCTAGATCAATCCTAGGAGCTATTAATTTTATTTCTACTGTGATTAATATGCGGGCCCCGGGGATATCTATAGACCGGGTCCCTTTATTTGTATGGTCAGTGTTTATCACGGCTATCCTTCTTCTTCTATCCTTACCTGT…
7301210	GBCMA11790-16	BOLD:ACB4309	KM405207.1	Mined from GenBank, NCBI			Amphipoda	Pontoporeiidae		Monoporeia	Monoporeia affinis																			8845398	COI-5P		ATAGTTATGCCTATTATAATTGGCGGTTTTGGTAATTGGTTAGTACCTTTAATGCTCGGGTCACCTGATATAGCCTTTCCTCGTATAAACAATATAAGATTCTGGTTACTTCCTCCCTCTTTAATGCTCTTGCTTGTGAGAGGTTTAGTTGAAAGAGGTGTTGGAACAGGTTGAACAGTTTACCCTCCTTTAGCGGCTACAGCGGCCCACGGGGGTGGTTCTGTTGATCTAGCTATCTTTTCACTTCACTTAGCCGGTGCTAGATCAATCCTAGGAGCTATTAATTTTATTTCTACTGTGATTAATATGCGGGCCCCGGGGATATCTATAGACCGGGTCCCTTTATTTGTATGGTCAGTGTTTATCACGGCTATCCTTCTTCTTCTATCCTTACCTGTT…
8472459	GBCM7686-17	BOLD:ACB4309	KM405208	Mined from GenBank, NCBI			Amphipoda	Pontoporeiidae		Monoporeia	Monoporeia affinis																			9711813	COI-5P	KM405208	TATAGTTATGCCTATTATAATTGGCGGTTTTGGTAATTGGTTAGTACCTTTAATGCTCGGGTCACCTGATATAGCCTTCCCTCGTATAAACAATATAAGATTCTGGTTACTTCCTCCCTCTTTTATGCTCTTGCTTGTGAGAGGTTTAGTTGAAAGAGGTGTTGGAACAGGTTGAACAGTTTACCCTCCTTTAGCGGCTACAGCGGCCCACGGGGGTGGTTCTGTTGATCTAGCTATCTTTTCACTTCACTTAGCCGGTGCTAGATCAATCCTAGGAGCTATTAATTTTATTTCTACTGTGATTAATATGCGGGCCCCGGGGATATCTATAGACCGGGTCCCTTTATTTGTATGGTCAGTGTTTATCACGGCTATCCTTCTTCTTCTATCCTTACCTGT…
7301211	GBCMA11791-16	BOLD:ACB4309	KM405208.1	Mined from GenBank, NCBI			Amphipoda	Pontoporeiidae		Monoporeia	Monoporeia affinis																			8845399	COI-5P		ATAGTTATGCCTATTATAATTGGCGGTTTTGGTAATTGGTTAGTACCTTTAATGCTCGGGTCACCTGATATAGCCTTCCCTCGTATAAACAATATAAGATTCTGGTTACTTCCTCCCTCTTTTATGCTCTTGCTTGTGAGAGGTTTAGTTGAAAGAGGTGTTGGAACAGGTTGAACAGTTTACCCTCCTTTAGCGGCTACAGCGGCCCACGGGGGTGGTTCTGTTGATCTAGCTATCTTTTCACTTCACTTAGCCGGTGCTAGATCAATCCTAGGAGCTATTAATTTTATTTCTACTGTGATTAATATGCGGGCCCCGGGGATATCTATAGACCGGGTCCCTTTATTTGTATGGTCAGTGTTTATCACGGCTATCCTTCTTCTTCTATCCTTACCTGTT…
8470404	GBCM5631-17	BOLD:ACB4309	KM405210	Mined from GenBank, NCBI			Amphipoda	Pontoporeiidae		Monoporeia	Monoporeia affinis																			9711815	COI-5P	KM405210	TATAGTTATGCCTATTATAATTGGCGGTTTTGGTAATTGGTTAGTACCTTTAATGCTCGGGTCACCTGATATAGCCTTTCCTCGTATAAACAATATAAGATTCTGGTTACTTCCTCCCTCTTTGATGCTCTTGCTTGTGAGAGGTTTAGTTGAAAGAGGTGTTGGAACAGGTTGAACAGTTTACCCTCCTTTAGCGGCTACAGCGGCCCACGGGGGTGGTTCTGTTGATCTAGCTATCTTTTCACTTCACTTAGCCGGTGCTAGATCAATCCTAGGAGCTATTAATTTTATTTCTACTGTGATTAATATGCGGGCCCCGGGGATATCTATAGACCGGGTCCCTTTATTTGTATGGTCAGTGTTTATCACGGCTATCCTTCTTCTTCTATCCTTACCTGT…
7301213	GBCMA11793-16	BOLD:ACB4309	KM405210.1	Mined from GenBank, NCBI			Amphipoda	Pontoporeiidae		Monoporeia	Monoporeia affinis																			8845401	COI-5P		ATAGTTATGCCTATTATAATTGGCGGTTTTGGTAATTGGTTAGTACCTTTAATGCTCGGGTCACCTGATATAGCCTTTCCTCGTATAAACAATATAAGATTCTGGTTACTTCCTCCCTCTTTGATGCTCTTGCTTGTGAGAGGTTTAGTTGAAAGAGGTGTTGGAACAGGTTGAACAGTTTACCCTCCTTTAGCGGCTACAGCGGCCCACGGGGGTGGTTCTGTTGATCTAGCTATCTTTTCACTTCACTTAGCCGGTGCTAGATCAATCCTAGGAGCTATTAATTTTATTTCTACTGTGATTAATATGCGGGCCCCGGGGATATCTATAGACCGGGTCCCTTTATTTGTATGGTCAGTGTTTATCACGGCTATCCTTCTTCTTCTATCCTTACCTGTT…
8474955	GBCM10182-17	BOLD:ACB4309	KM405211	Mined from GenBank, NCBI			Amphipoda	Pontoporeiidae		Monoporeia	Monoporeia affinis																			9711816	COI-5P	KM405211	TATAGTTATGCCTATTATAATTGGCGGTTTTGGTAATTGGTTAGTACCTTTAATGCTCGGGTCACCTGATATAGCCTTTCCTCGTATAAACAATATAAGATTCTGGTTACTTCCTCCCTCTTTAATGCTCTTGCTTGTGAGAGGTTTAGTTGAAAGAGGTGTTGGAACAGGTTGAACAGTTTACCCTCCTTTAGCGGCTACAGCGGCCCACGGGGGTGGTTCTGTTGATCTAGCTATCTTTTCACTTCACTTAGCCGGTGCTAGATCAATCCTAGGAGCTATTAATTTTATTTCTACTGTGATTAATATGCGGGCCCCGGGGATATCTATAGACCGGGTCCCTTTATTTGTATGGTCAGTGTTTATCACGGCTATCCTTCTTCTTCTATCCTTACCTGT…
7301214	GBCMA11794-16	BOLD:ACB4309	KM405211.1	Mined from GenBank, NCBI			Amphipoda	Pontoporeiidae		Monoporeia	Monoporeia affinis																			8845402	COI-5P		ATAGTTATGCCTATTATAATTGGCGGTTTTGGTAATTGGTTAGTACCTTTAATGCTCGGGTCACCTGATATAGCCTTTCCTCGTATAAACAATATAAGATTCTGGTTACTTCCTCCCTCTTTAATGCTCTTGCTTGTGAGAGGTTTAGTTGAAAGAGGTGTTGGAACAGGTTGAACAGTTTACCCTCCTTTAGCGGCTACAGCGGCCCACGGGGGTGGTTCTGTTGATCTAGCTATCTTTTCACTTCACTTAGCCGGTGCTAGATCAATCCTAGGAGCTATTAATTTTATTTCTACTGTGATTAATATGCGGGCCCCGGGGATATCTATAGACCGGGTCCCTTTATTTGTATGGTCAGTGTTTATCACGGCTATCCTTCTTCTTCTATCCTTACCTGTT…
8475438	GBCM10665-17	BOLD:ACB4309	KM405212	Mined from GenBank, NCBI			Amphipoda	Pontoporeiidae		Monoporeia	Monoporeia affinis																			9711817	COI-5P	KM405212	TATAGTTATGCCTATTATAATTGGCGGTTTTGGTAATTGGTTAGTACCTTTAATGCTTGGGTCACCTGATATAGCCTTTCCTCGTATAAACAATATAAGATTCTGGTTACTTCCTCCCTCTTTAATGCTCTTGCTTGTGAGAGGTTTAGTTGAAAGAGGTGTTGGAACAGGTTGAACAGTTTACCCTCCTTTAGCGGCTACAGCGGCCCACGGGGGTGGTTCTGTTGATCTAGCTATCTTTTCACTTCACTTAGCCGGTGCTAGATCAATCCTAGGAGCTATTAATTTTATTTCTACTGTGATTAATATGCGGGCCCCGGGGATATCTATAGACCGGGTCCCTTTATTTGTATGGTCAGTGTTTATCACGGCTATCCTTCTTCTTCTGTCCTTACCTGT…
7301215	GBCMA11795-16	BOLD:ACB4309	KM405212.1	Mined from GenBank, NCBI			Amphipoda	Pontoporeiidae		Monoporeia	Monoporeia affinis																			8845403	COI-5P		ATAGTTATGCCTATTATAATTGGCGGTTTTGGTAATTGGTTAGTACCTTTAATGCTTGGGTCACCTGATATAGCCTTTCCTCGTATAAACAATATAAGATTCTGGTTACTTCCTCCCTCTTTAATGCTCTTGCTTGTGAGAGGTTTAGTTGAAAGAGGTGTTGGAACAGGTTGAACAGTTTACCCTCCTTTAGCGGCTACAGCGGCCCACGGGGGTGGTTCTGTTGATCTAGCTATCTTTTCACTTCACTTAGCCGGTGCTAGATCAATCCTAGGAGCTATTAATTTTATTTCTACTGTGATTAATATGCGGGCCCCGGGGATATCTATAGACCGGGTCCCTTTATTTGTATGGTCAGTGTTTATCACGGCTATCCTTCTTCTTCTGTCCTTACCTGTT…
8472101	GBCM7328-17	BOLD:ACB4309	KM405214	Mined from GenBank, NCBI			Amphipoda	Pontoporeiidae		Monoporeia	Monoporeia affinis																			9711819	COI-5P	KM405214	TATAGTTATGCCTATTATAATTGGCGGTTTTGGTAATTGGTTAGTACCTTTAATGCTCGGGTCACCTGATATAGCCTTTCCTCGTATAAACAATATAAGATTCTGGTTACTTCCTCCCTCTTTAATGCTCTTGCTTGTGAGAGGTTTAGTTGAAAGAGGTGTTGGAACAGGTTGAACAGTTTACCCTCCTTTAGCGGCTACAGCGGCCCACGGGGGTGGTTCTGTTGATCTAGCTATCTTTTCACTTCACTTAGCCGGTGCTAGATCAATCCTAGGAGCTATTAATTTTATTTCTACTGTGATTAATATGCGGGCCCCGGGGATATTTATAGACCGGGTCCCTTTATTTGTATGGTCAGTGTTTATCACGGCTATCCTTCTTCTTCTATCCTTACCTGT…
7301217	GBCMA11797-16	BOLD:ACB4309	KM405214.1	Mined from GenBank, NCBI			Amphipoda	Pontoporeiidae		Monoporeia	Monoporeia affinis																			8845405	COI-5P		ATAGTTATGCCTATTATAATTGGCGGTTTTGGTAATTGGTTAGTACCTTTAATGCTCGGGTCACCTGATATAGCCTTTCCTCGTATAAACAATATAAGATTCTGGTTACTTCCTCCCTCTTTAATGCTCTTGCTTGTGAGAGGTTTAGTTGAAAGAGGTGTTGGAACAGGTTGAACAGTTTACCCTCCTTTAGCGGCTACAGCGGCCCACGGGGGTGGTTCTGTTGATCTAGCTATCTTTTCACTTCACTTAGCCGGTGCTAGATCAATCCTAGGAGCTATTAATTTTATTTCTACTGTGATTAATATGCGGGCCCCGGGGATATTTATAGACCGGGTCCCTTTATTTGTATGGTCAGTGTTTATCACGGCTATCCTTCTTCTTCTATCCTTACCTGTT…
8472569	GBCM7796-17	BOLD:ACB4309	KM405215	Mined from GenBank, NCBI			Amphipoda	Pontoporeiidae		Monoporeia	Monoporeia affinis																			9711820	COI-5P	KM405215	TATAGTTATGCCTATTATAATTGGCGGTTTTGGTAATTGGTTAGTACCTTTAATGCTCGGGTCACCTGATATAGCCTTTCCTCGTATAAACAATATAAGATTCTGGTTACTTCCTCCCTCTTTAATGCTCTTGCTTGTGAGAGGTTTAGTTGAAAGAGGTGTTGGAACAGGTTGAACAGTTTACCCTCCTTTAGCGGCTACAGCGGCCCACGGGGGTGGTTCTGTTGATCTAGCTATCTTTTCACTTCACTTAGCCGGTGCTAGATCAATCCTAGGAGCTATTAATTTTATTTCTGCTGTGATTAATATGCGGGCCCCGGGGATATCTATAGACCGGGTCCCTTTATTTGTATGGTCAGTGTTTATCACGGCTATCCTTCTTCTTCTATCCTTACCTGT…
7301218	GBCMA11798-16	BOLD:ACB4309	KM405215.1	Mined from GenBank, NCBI			Amphipoda	Pontoporeiidae		Monoporeia	Monoporeia affinis																			8845406	COI-5P		ATAGTTATGCCTATTATAATTGGCGGTTTTGGTAATTGGTTAGTACCTTTAATGCTCGGGTCACCTGATATAGCCTTTCCTCGTATAAACAATATAAGATTCTGGTTACTTCCTCCCTCTTTAATGCTCTTGCTTGTGAGAGGTTTAGTTGAAAGAGGTGTTGGAACAGGTTGAACAGTTTACCCTCCTTTAGCGGCTACAGCGGCCCACGGGGGTGGTTCTGTTGATCTAGCTATCTTTTCACTTCACTTAGCCGGTGCTAGATCAATCCTAGGAGCTATTAATTTTATTTCTGCTGTGATTAATATGCGGGCCCCGGGGATATCTATAGACCGGGTCCCTTTATTTGTATGGTCAGTGTTTATCACGGCTATCCTTCTTCTTCTATCCTTACCTGTT…
8472928	GBCM8155-17	BOLD:ACB4309	KM405216	Mined from GenBank, NCBI			Amphipoda	Pontoporeiidae		Monoporeia	Monoporeia affinis																			9711821	COI-5P	KM405216	TATAGTTATGCCTATTATAATTGGCGGTTTTGGTAATTGGTTAGTACCTTTAATGCTCGGGTCACCTGATATAGCCTTTCCTCGTATAAACAATATAAGATTCTGGTTACTTCCTCCCTCTTTTATGCTCTTGCTTGTGAGAGGTTTAGTTGAAAGAGGTGTTGGAACAGGTTGAACAGTTTACCCTCCTTTAGCGGCTACAGCGGCCCACGGGGGTGGTTCTGTTGATCTAGCTATCTTTTCACTTCACTTAGCCGGTGCTAGATCAATCCTAGGAGCTATTAATTTTATTTCTACTGTGATTAATATGCGGGCCCCGGGGATATCTATAGACCGGGTCCCTTTATTTGTGTGGTCAGTGTTTATCACGGCTATCCTTCTTCTTCTATCCTTACCTGT…
7301219	GBCMA11799-16	BOLD:ACB4309	KM405216.1	Mined from GenBank, NCBI			Amphipoda	Pontoporeiidae		Monoporeia	Monoporeia affinis																			8845407	COI-5P		ATAGTTATGCCTATTATAATTGGCGGTTTTGGTAATTGGTTAGTACCTTTAATGCTCGGGTCACCTGATATAGCCTTTCCTCGTATAAACAATATAAGATTCTGGTTACTTCCTCCCTCTTTTATGCTCTTGCTTGTGAGAGGTTTAGTTGAAAGAGGTGTTGGAACAGGTTGAACAGTTTACCCTCCTTTAGCGGCTACAGCGGCCCACGGGGGTGGTTCTGTTGATCTAGCTATCTTTTCACTTCACTTAGCCGGTGCTAGATCAATCCTAGGAGCTATTAATTTTATTTCTACTGTGATTAATATGCGGGCCCCGGGGATATCTATAGACCGGGTCCCTTTATTTGTGTGGTCAGTGTTTATCACGGCTATCCTTCTTCTTCTATCCTTACCTGTT…
10056510	GBCM13001-19	BOLD:ACB4309	KM405217	Mined from GenBank, NCBI			Amphipoda	Pontoporeiidae		Monoporeia	Monoporeia affinis																			11724485	COI-5P	KM405217	TATAGTTATGCCTATTATAATTGGCGGTTTTGGTAATTGGTTAGTACCTTTAAAACTCGGGTCACCTGATATAGCCTTTCCTCGTATAAACAATATAAGATTCTGGTTACTTCCTCCCTCTTTAATGCTCTTGCTTGTGAGAGGTTTAGTTGAAAGAGGTGTTGGAACAGGTTGAACAGTTTACCCTCCTTTAGCGGCTACAGCGGCCCACGGGGGTGGTTCTGTTGATCTAGCTATCTTTTCACTTCACTTAGCCGGTGCTAGATCAATCCTAGGAGCTATTAATTTTATTTCTACTGTGATTAATATGCGGGCCCCGGGGATATCTATAGACCGGGTCCCTTTATTTGTATGGTCAGTGTTTATCACGGCTATCCTTCTTCTTCTATCCTTACCTGT…
7301220	GBCMA11800-16	BOLD:ACB4309	KM405217.1	Mined from GenBank, NCBI			Amphipoda	Pontoporeiidae		Monoporeia	Monoporeia affinis																			8845408	COI-5P		ATAGTTATGCCTATTATAATTGGCGGTTTTGGTAATTGGTTAGTACCTTTAAAACTCGGGTCACCTGATATAGCCTTTCCTCGTATAAACAATATAAGATTCTGGTTACTTCCTCCCTCTTTAATGCTCTTGCTTGTGAGAGGTTTAGTTGAAAGAGGTGTTGGAACAGGTTGAACAGTTTACCCTCCTTTAGCGGCTACAGCGGCCCACGGGGGTGGTTCTGTTGATCTAGCTATCTTTTCACTTCACTTAGCCGGTGCTAGATCAATCCTAGGAGCTATTAATTTTATTTCTACTGTGATTAATATGCGGGCCCCGGGGATATCTATAGACCGGGTCCCTTTATTTGTATGGTCAGTGTTTATCACGGCTATCCTTCTTCTTCTATCCTTACCTGTT…
8470844	GBCM6071-17	BOLD:ACB4309	KM405218	Mined from GenBank, NCBI			Amphipoda	Pontoporeiidae		Monoporeia	Monoporeia affinis																			9711822	COI-5P	KM405218	TATAGTTATGCCTATTATAATTGGCGGTTTTGGTAATTGGTTAGTACCTTTAATGCTCGGGTCACCTGATATAGCCTTTCCTCGTATAAACAATATAAGATTCTGGTTACTTCCTCCCTCTTTAATGCTCTTGCTTGTGAGAGGTTTAGTTGAAAGAGGTGTTGGAACAGGTTGAACAGTTTACCCTCCTTTAGCGGCTACAGCGGCCCACGGGGGTGGTTCTGTTGATCTAGCTATCTTTTCACTTCACTTAGCCGGTGCTAGATCAATCCTAGGAGCTATTAATTTTATTTCTACTGTGATTAATATGCGGGCCCCGGGGATATCTATAGACCGGGTCCCTTTATTTGTATGGTCAGTGTTTATCACGGCTATCCTTCTTCTTCTATCCTTACCTGT…
7301221	GBCMA11801-16	BOLD:ACB4309	KM405218.1	Mined from GenBank, NCBI			Amphipoda	Pontoporeiidae		Monoporeia	Monoporeia affinis																			8845409	COI-5P		ATAGTTATGCCTATTATAATTGGCGGTTTTGGTAATTGGTTAGTACCTTTAATGCTCGGGTCACCTGATATAGCCTTTCCTCGTATAAACAATATAAGATTCTGGTTACTTCCTCCCTCTTTAATGCTCTTGCTTGTGAGAGGTTTAGTTGAAAGAGGTGTTGGAACAGGTTGAACAGTTTACCCTCCTTTAGCGGCTACAGCGGCCCACGGGGGTGGTTCTGTTGATCTAGCTATCTTTTCACTTCACTTAGCCGGTGCTAGATCAATCCTAGGAGCTATTAATTTTATTTCTACTGTGATTAATATGCGGGCCCCGGGGATATCTATAGACCGGGTCCCTTTATTTGTATGGTCAGTGTTTATCACGGCTATCCTTCTTCTTCTATCCTTACCTGTT…
8472782	GBCM8009-17	BOLD:ACB4309	KM405219	Mined from GenBank, NCBI			Amphipoda	Pontoporeiidae		Monoporeia	Monoporeia affinis																			9711823	COI-5P	KM405219	TATAGTTATGCCTATTATAATTGGCGGTTTTGGTAATTGGTTAGTACCTTTAATGCTCGGGCCACCTGATATAGCCTTTCCTCGAATAAACAATATAAGATTCTGGTTACTTCCTCCCTCTTTAATGCTCTTGCTTGTGAGAGGTTTAGTTGAAAGAGGTGTTGGAACAGGTTGAACAGTTTACCCTCCTTTAGCGGCTACAGCGGCCCACGGGGGTGGTTCTGTTGATCTAGCTATCTTTTCACTTCACTTAGCCGGTGCTAGATCAATCCTAGGAGCTATTAATTTTATTTCTACTGTGATTAATATGCGGGCCCCGGGGATATCTATAGACCGGGTCCCTTTATTTGTATGGTCAGTGTTTATCACGGCTATCCTTCTTCTTCTATCCTTACCTGT…
7301222	GBCMA11802-16	BOLD:ACB4309	KM405219.1	Mined from GenBank, NCBI			Amphipoda	Pontoporeiidae		Monoporeia	Monoporeia affinis																			8845410	COI-5P		ATAGTTATGCCTATTATAATTGGCGGTTTTGGTAATTGGTTAGTACCTTTAATGCTCGGGCCACCTGATATAGCCTTTCCTCGAATAAACAATATAAGATTCTGGTTACTTCCTCCCTCTTTAATGCTCTTGCTTGTGAGAGGTTTAGTTGAAAGAGGTGTTGGAACAGGTTGAACAGTTTACCCTCCTTTAGCGGCTACAGCGGCCCACGGGGGTGGTTCTGTTGATCTAGCTATCTTTTCACTTCACTTAGCCGGTGCTAGATCAATCCTAGGAGCTATTAATTTTATTTCTACTGTGATTAATATGCGGGCCCCGGGGATATCTATAGACCGGGTCCCTTTATTTGTATGGTCAGTGTTTATCACGGCTATCCTTCTTCTTCTATCCTTACCTGTT…
8470601	GBCM5828-17	BOLD:ACB4309	KM405220	Mined from GenBank, NCBI			Amphipoda	Pontoporeiidae		Monoporeia	Monoporeia affinis																			9711824	COI-5P	KM405220	TATAGTTATGCCTATTATAATTGGCGGTTTTGGTAATTGGTTAGTACCTTTAATGCTCGGGTCACCTGATATAGCCTTTCCTCGTATAAACAATATAAGATTCTGGTTACTTCCTCCCTCTTTAATGCTCTTGCTTGTGAGAGGTTTAGTTGAAAGAGGTGTAGGAACAGGTTGAACAGTTTACCCTCCTTTAGCGGCTACAGCGGCCCACGGGGGTGGTTCTGTTGATCTAGCTATCTTTTCACTTCACTTAGCCGGTGCTAGATCAATCCTAGGAGCTATTAATTTTATTTCTACTGTGATTAATATGCGGGCCCCGGGGATATCTATAGACCGGGTCCCTTTATTTGTATGGTCAGTGTTTATCACGGCTATCCTTCTTCTTCTATCCTTACCTGT…
7301223	GBCMA11803-16	BOLD:ACB4309	KM405220.1	Mined from GenBank, NCBI			Amphipoda	Pontoporeiidae		Monoporeia	Monoporeia affinis																			8845411	COI-5P		ATAGTTATGCCTATTATAATTGGCGGTTTTGGTAATTGGTTAGTACCTTTAATGCTCGGGTCACCTGATATAGCCTTTCCTCGTATAAACAATATAAGATTCTGGTTACTTCCTCCCTCTTTAATGCTCTTGCTTGTGAGAGGTTTAGTTGAAAGAGGTGTAGGAACAGGTTGAACAGTTTACCCTCCTTTAGCGGCTACAGCGGCCCACGGGGGTGGTTCTGTTGATCTAGCTATCTTTTCACTTCACTTAGCCGGTGCTAGATCAATCCTAGGAGCTATTAATTTTATTTCTACTGTGATTAATATGCGGGCCCCGGGGATATCTATAGACCGGGTCCCTTTATTTGTATGGTCAGTGTTTATCACGGCTATCCTTCTTCTTCTATCCTTACCTGTT…
8470845	GBCM6072-17	BOLD:ACB4309	KM405221	Mined from GenBank, NCBI			Amphipoda	Pontoporeiidae		Monoporeia	Monoporeia affinis																			9711825	COI-5P	KM405221	TATAGTTATGCCTATTATAATTGGCGGTTTTGGTAATTGGTTAGTACCTTTAATGCTCGGGTCACCTGATATAGCCTTTCCTCGTATAAACAATATAAGATTCTGGTTACTTCCTCCCTCTTTAATGCTCTTGCTTGTGAGAGGTTTAGTTGAAAGAGGTGTTGGAACAGGTTGAACAGTTTACCCTCCTTTAGCAGCTACAGCGGCCCACGGGGGTGGTTCTGTTGATCTAGCTATCTTTTCACTTCACTTAGCCGGTGCTAGATCAATCCTAGGAGCTATTAATTTTATTTCTACTGTGATTAATATGCGGGCCCCGGGGATATCTATAGACCGGGTCCCTTTATTTGTATGGTCAGTGTTTATCACGGCTATCCTTCTTCTTCTATCCTTACCTGT…
7301224	GBCMA11804-16	BOLD:ACB4309	KM405221.1	Mined from GenBank, NCBI			Amphipoda	Pontoporeiidae		Monoporeia	Monoporeia affinis																			8845412	COI-5P		ATAGTTATGCCTATTATAATTGGCGGTTTTGGTAATTGGTTAGTACCTTTAATGCTCGGGTCACCTGATATAGCCTTTCCTCGTATAAACAATATAAGATTCTGGTTACTTCCTCCCTCTTTAATGCTCTTGCTTGTGAGAGGTTTAGTTGAAAGAGGTGTTGGAACAGGTTGAACAGTTTACCCTCCTTTAGCAGCTACAGCGGCCCACGGGGGTGGTTCTGTTGATCTAGCTATCTTTTCACTTCACTTAGCCGGTGCTAGATCAATCCTAGGAGCTATTAATTTTATTTCTACTGTGATTAATATGCGGGCCCCGGGGATATCTATAGACCGGGTCCCTTTATTTGTATGGTCAGTGTTTATCACGGCTATCCTTCTTCTTCTATCCTTACCTGTT…
8475032	GBCM10259-17	BOLD:ACB4309	KM405222	Mined from GenBank, NCBI			Amphipoda	Pontoporeiidae		Monoporeia	Monoporeia affinis																			9711826	COI-5P	KM405222	TATAGTTATGCCTATTATAATTGGCGGTTTTGGTAATTGGTTAGTACCTTTAATGCTCGGGTCACCTGATATAGCCTTTCCTCGTATAAACAATATAAGATTCTGGTTACTTCCTCCCTCTTTAATGCTCTTGCTTGTGAGAGGTTTAGTTGAAAGAGGTGTTGGAACAGGTTGAACAGTTTACCCTCCTTTAGCGGCTACAGCGGCCCACGGGGGTGGTTCTGTTGATCTAGCTATCTTTTCACTTCACTTAGCCGGTGCTAGATCAATCCTAGGAGCTATTAATTTTATTTCTACTGTGATTAATATGCGGGCCCCGGGGATATCTATAGACCGGGTCCCTTTATTTGTATGGTCAGTGTTTATCACGGCTATCCTTCTTCTTCTGTCCTTACCTGT…
7301225	GBCMA11805-16	BOLD:ACB4309	KM405222.1	Mined from GenBank, NCBI			Amphipoda	Pontoporeiidae		Monoporeia	Monoporeia affinis																			8845413	COI-5P		ATAGTTATGCCTATTATAATTGGCGGTTTTGGTAATTGGTTAGTACCTTTAATGCTCGGGTCACCTGATATAGCCTTTCCTCGTATAAACAATATAAGATTCTGGTTACTTCCTCCCTCTTTAATGCTCTTGCTTGTGAGAGGTTTAGTTGAAAGAGGTGTTGGAACAGGTTGAACAGTTTACCCTCCTTTAGCGGCTACAGCGGCCCACGGGGGTGGTTCTGTTGATCTAGCTATCTTTTCACTTCACTTAGCCGGTGCTAGATCAATCCTAGGAGCTATTAATTTTATTTCTACTGTGATTAATATGCGGGCCCCGGGGATATCTATAGACCGGGTCCCTTTATTTGTATGGTCAGTGTTTATCACGGCTATCCTTCTTCTTCTGTCCTTACCTGTT…
8475289	GBCM10516-17	BOLD:ACB4309	KM405223	Mined from GenBank, NCBI			Amphipoda	Pontoporeiidae		Monoporeia	Monoporeia affinis																			9711827	COI-5P	KM405223	TATAGTTATGCCTATTATAATTGGCGGTTTTGGTAATTGGTTAGTACCTTTAATGCTCGGGTCACCTGATATAGCCTTTCCTCGTATAAACAATATAAGATTCTGGTTACTTCCTCCCTCTTTGATGCTCTTGCTTGTGAGAGGTTTAGTTGAAAGAGGTGTTGGAACAGGTTGAACAGTTTACCCTCCTTTAGCGGCTACAGCGGCCCACGGGGGTGGTTCTGTTGATCTAGCTATCTTTTCACTTCACTTAGCCGGTGCTAGATCAATCCTAGGAGCTATTAATTTTATTTCTACTGTGATTAATATGCGGGCCCCGGGGATATCTATAGACCGGGTCCCTTTATTTGTATGGTCAGTGTTTATCACGGCTATCCTTCTTCTTCTATCCTTACCTGT…
7301226	GBCMA11806-16	BOLD:ACB4309	KM405223.1	Mined from GenBank, NCBI			Amphipoda	Pontoporeiidae		Monoporeia	Monoporeia affinis																			8845414	COI-5P		ATAGTTATGCCTATTATAATTGGCGGTTTTGGTAATTGGTTAGTACCTTTAATGCTCGGGTCACCTGATATAGCCTTTCCTCGTATAAACAATATAAGATTCTGGTTACTTCCTCCCTCTTTGATGCTCTTGCTTGTGAGAGGTTTAGTTGAAAGAGGTGTTGGAACAGGTTGAACAGTTTACCCTCCTTTAGCGGCTACAGCGGCCCACGGGGGTGGTTCTGTTGATCTAGCTATCTTTTCACTTCACTTAGCCGGTGCTAGATCAATCCTAGGAGCTATTAATTTTATTTCTACTGTGATTAATATGCGGGCCCCGGGGATATCTATAGACCGGGTCCCTTTATTTGTATGGTCAGTGTTTATCACGGCTATCCTTCTTCTTCTATCCTTACCTGTT…
8473665	GBCM8892-17	BOLD:ACB4309	KM405224	Mined from GenBank, NCBI			Amphipoda	Pontoporeiidae		Monoporeia	Monoporeia affinis																			9711828	COI-5P	KM405224	TATAGTTATGCCTATTATAATTGGCGGTTTTGGTAATTGGTTAGTACCTTTAATGCTCGGGTCACCTGATATAGCCTTCCCTCGTATAAACAATATAAGATTCTGGTTACTTCCTCCCTCTTTTATGCTCTTGCTTGTGAGAGGTTTAGTTGAAAGAGGTGTTGGAACAGGTTGAACAGTTTACCCTCCTTTAGCGGCTACAGCGGCCCACGGGGGTGGTTCTGTAGATCTAGCTATCTTTTCACTTCACTTAGCCGGTGCTAGATCAATCCTAGGAGCTATTAATTTTATTTCTACTGTGATTAATATGCGGGCCCCGGGGATATCTATAGACCGGGTCCCTTTATTTGTATGGTCAGTGTTTATCACGGCTATCCTTCTTCTTCTATCCTTACCTGT…
7301227	GBCMA11807-16	BOLD:ACB4309	KM405224.1	Mined from GenBank, NCBI			Amphipoda	Pontoporeiidae		Monoporeia	Monoporeia affinis																			8845415	COI-5P		ATAGTTATGCCTATTATAATTGGCGGTTTTGGTAATTGGTTAGTACCTTTAATGCTCGGGTCACCTGATATAGCCTTCCCTCGTATAAACAATATAAGATTCTGGTTACTTCCTCCCTCTTTTATGCTCTTGCTTGTGAGAGGTTTAGTTGAAAGAGGTGTTGGAACAGGTTGAACAGTTTACCCTCCTTTAGCGGCTACAGCGGCCCACGGGGGTGGTTCTGTAGATCTAGCTATCTTTTCACTTCACTTAGCCGGTGCTAGATCAATCCTAGGAGCTATTAATTTTATTTCTACTGTGATTAATATGCGGGCCCCGGGGATATCTATAGACCGGGTCCCTTTATTTGTATGGTCAGTGTTTATCACGGCTATCCTTCTTCTTCTATCCTTACCTGTT…
8474483	GBCM9710-17	BOLD:ACB4309	KM405225	Mined from GenBank, NCBI			Amphipoda	Pontoporeiidae		Monoporeia	Monoporeia affinis																			9711829	COI-5P	KM405225	TATAGTTATGCCTATTATAATTGGCGGTTTTGGTAATTGGTTAGTACCTTTAATGCTCGGGTCACCTGATATAGCCTTTCCTCGTATAAACAATATAAGATTCTGGTTACTTCCTCCCTCTTTAATGCTCTTGCTTGTGAGAGGTTTAGTTGAAAGAGGTGTTGGAACAGGTTGAACAGTTTACCCTCCTTTAGCGGCTACAGCGGCCCACGGGGGTGGTTCTGTCGATCTAGCTATCTTTTCACTTCACTTAGCCGGTGCTAGATCAATCCTAGGAGCTATTAATTTTATTTCTACTGTGATTAATATGCGGGCCCCGGGGATATCTATAGACCGGGTCCCTTTATTTGTATGGTCAGTGTTTATCACGGCTATCCTTCTTCTTCTATCCTTACCTGT…
7301228	GBCMA11808-16	BOLD:ACB4309	KM405225.1	Mined from GenBank, NCBI			Amphipoda	Pontoporeiidae		Monoporeia	Monoporeia affinis																			8845416	COI-5P		ATAGTTATGCCTATTATAATTGGCGGTTTTGGTAATTGGTTAGTACCTTTAATGCTCGGGTCACCTGATATAGCCTTTCCTCGTATAAACAATATAAGATTCTGGTTACTTCCTCCCTCTTTAATGCTCTTGCTTGTGAGAGGTTTAGTTGAAAGAGGTGTTGGAACAGGTTGAACAGTTTACCCTCCTTTAGCGGCTACAGCGGCCCACGGGGGTGGTTCTGTCGATCTAGCTATCTTTTCACTTCACTTAGCCGGTGCTAGATCAATCCTAGGAGCTATTAATTTTATTTCTACTGTGATTAATATGCGGGCCCCGGGGATATCTATAGACCGGGTCCCTTTATTTGTATGGTCAGTGTTTATCACGGCTATCCTTCTTCTTCTATCCTTACCTGTT…
8476326	GBCM11553-17	BOLD:ACB4309	KM405226	Mined from GenBank, NCBI			Amphipoda	Pontoporeiidae		Monoporeia	Monoporeia affinis																			9711830	COI-5P	KM405226	TATAGTTATGCCTATTATAATTGGCGGTTTTGGTAATTGGTTAGTACCTTTAATGCTCGGGTCACCTGATATAGCCTTCCCTCGTATAAACAATATAAGATTCTGGTTACTTCCTCCCTCTTTTATGCTCTTGCTTGTGAGAGGTTTAGTTGAAAGAGGTGTTGGAACAGGTTGAACAGTTTACCCTCCTTTAGCGGCTACAGCGGCCCACGGGGGTGGTTCTGTTGATCTAGCTATCTTTTCACTTCACTTAGCCGGTGCTAGATCAATCCTAGGAGCTATTAACTTTATTTCTACTGTGATTAATATGCGGGCCCCGGGGATATCTATAGACCGGGTCCCTTTATTTGTATGGTCAGTGTTTATCACGGCTATCCTTCTTCTTCTATCCTTACCTGT…
7301229	GBCMA11809-16	BOLD:ACB4309	KM405226.1	Mined from GenBank, NCBI			Amphipoda	Pontoporeiidae		Monoporeia	Monoporeia affinis																			8845417	COI-5P		ATAGTTATGCCTATTATAATTGGCGGTTTTGGTAATTGGTTAGTACCTTTAATGCTCGGGTCACCTGATATAGCCTTCCCTCGTATAAACAATATAAGATTCTGGTTACTTCCTCCCTCTTTTATGCTCTTGCTTGTGAGAGGTTTAGTTGAAAGAGGTGTTGGAACAGGTTGAACAGTTTACCCTCCTTTAGCGGCTACAGCGGCCCACGGGGGTGGTTCTGTTGATCTAGCTATCTTTTCACTTCACTTAGCCGGTGCTAGATCAATCCTAGGAGCTATTAACTTTATTTCTACTGTGATTAATATGCGGGCCCCGGGGATATCTATAGACCGGGTCCCTTTATTTGTATGGTCAGTGTTTATCACGGCTATCCTTCTTCTTCTATCCTTACCTGTT…
8474411	GBCM9638-17	BOLD:ACB4309	KM405227	Mined from GenBank, NCBI			Amphipoda	Pontoporeiidae		Monoporeia	Monoporeia affinis																			9711831	COI-5P	KM405227	TATAGTTATGCCTATTATAATTGGCGGTTTTGGTAATTGGTTAGTACCTTTAATGCTCGGGTCACCTGATATAGCCTTCCCTCGTATAAACAATATAAGATTCTGGTTACTTCCTCCCTCTTTTATGCTCTTGCTTGTGAGAGGTTTAGTTGAAAGAGGTGTTGGAACAGGTTGAACAGTTTACCCTCCTTTAGCGGCTACAGCGGCCCACGGGGGTGGTTCTGTTGATCTAGCTATCTTTTCACTTCACTTAGCCGGTGCTAGATCAATCCTAAGAGCTATTAATTTTATTTCTACTGTGATTAATATGCGGGCCCCGGGGATATCTATAGACCGGGTCCCTTTATTTGTATGGTCAGTGTTTATCACGGCTATCCTTCTTCTTCTATCCTTACCTGT…
7301230	GBCMA11810-16	BOLD:ACB4309	KM405227.1	Mined from GenBank, NCBI			Amphipoda	Pontoporeiidae		Monoporeia	Monoporeia affinis																			8845418	COI-5P		ATAGTTATGCCTATTATAATTGGCGGTTTTGGTAATTGGTTAGTACCTTTAATGCTCGGGTCACCTGATATAGCCTTCCCTCGTATAAACAATATAAGATTCTGGTTACTTCCTCCCTCTTTTATGCTCTTGCTTGTGAGAGGTTTAGTTGAAAGAGGTGTTGGAACAGGTTGAACAGTTTACCCTCCTTTAGCGGCTACAGCGGCCCACGGGGGTGGTTCTGTTGATCTAGCTATCTTTTCACTTCACTTAGCCGGTGCTAGATCAATCCTAAGAGCTATTAATTTTATTTCTACTGTGATTAATATGCGGGCCCCGGGGATATCTATAGACCGGGTCCCTTTATTTGTATGGTCAGTGTTTATCACGGCTATCCTTCTTCTTCTATCCTTACCTGTT…
8473666	GBCM8893-17	BOLD:ACB4309	KM405228	Mined from GenBank, NCBI			Amphipoda	Pontoporeiidae		Monoporeia	Monoporeia affinis																			9711832	COI-5P	KM405228	TATAGTTATGCCTGTTATAATTGGCGGTTTTGGTAATTGGTTAGTACCTTTAATGCTCGGGTCACCTGATATAGCCTTTCCTCGTATAAACAATATAAGATTCTGGTTACTTCCTCCCTCTTTAATGCTCTTGCTTGTGAGAGGTTTAGTTGAAAGAGGTGTTGGAACAGGTTGAACAGTTTACCCTCCTTTAGCGGCTACAGCGGCCCACGGGGGTGGTTCTGTTGATCTAGCTATCTTTTCACTTCACTTAGCCGGTGCTAGATCAATCCTAGGAGCTATTAATTTTATTTCTACTGTGATTAATATGCGGGCCCCGGGGATATCTATAGACCGGGTCCCTTTATTTGTATGGTCAGTGTTTATCACGGCTATCCTTCTTCTTCTATCCTTACCTGT…
7301231	GBCMA11811-16	BOLD:ACB4309	KM405228.1	Mined from GenBank, NCBI			Amphipoda	Pontoporeiidae		Monoporeia	Monoporeia affinis																			8845419	COI-5P		ATAGTTATGCCTGTTATAATTGGCGGTTTTGGTAATTGGTTAGTACCTTTAATGCTCGGGTCACCTGATATAGCCTTTCCTCGTATAAACAATATAAGATTCTGGTTACTTCCTCCCTCTTTAATGCTCTTGCTTGTGAGAGGTTTAGTTGAAAGAGGTGTTGGAACAGGTTGAACAGTTTACCCTCCTTTAGCGGCTACAGCGGCCCACGGGGGTGGTTCTGTTGATCTAGCTATCTTTTCACTTCACTTAGCCGGTGCTAGATCAATCCTAGGAGCTATTAATTTTATTTCTACTGTGATTAATATGCGGGCCCCGGGGATATCTATAGACCGGGTCCCTTTATTTGTATGGTCAGTGTTTATCACGGCTATCCTTCTTCTTCTATCCTTACCTGTT…
8474235	GBCM9462-17	BOLD:ACB4309	KM405229	Mined from GenBank, NCBI			Amphipoda	Pontoporeiidae		Monoporeia	Monoporeia affinis																			9711833	COI-5P	KM405229	TATAGTTATGCCTATTATAATTGGCGGTTTTGGTAATTGGTTAGTACCTTTAATGCTTGGGTCACCTGATATAGCCTTCCCTCGTATAAACAATATAAGATTCTGGTTACTTCCTCCCTCTTTTATGCTCTTGCTTGTGAGAGGTTTAGTTGAAAGAGGTGTTGGAACAGGTTGAACAGTTTACCCTCCTTTAGCGGCTACAGCGGCCCACGGGGGTGGTTCTGTTGATCTAGCTATCTTTTCACTTCACTTAGCCGGTGCTAGATCAATCCTAGGAGCTATTAATTTTATTTCTACTGTGATTAATATGCGGGCCCCGGGGATATCTATAGACCGGGTCCCTTTATTTGTATGGTCAGTGTTTATCACGGCTATCCTTCTTCTTCTATCCTTACCTGT…
7301232	GBCMA11812-16	BOLD:ACB4309	KM405229.1	Mined from GenBank, NCBI			Amphipoda	Pontoporeiidae		Monoporeia	Monoporeia affinis																			8845420	COI-5P		ATAGTTATGCCTATTATAATTGGCGGTTTTGGTAATTGGTTAGTACCTTTAATGCTTGGGTCACCTGATATAGCCTTCCCTCGTATAAACAATATAAGATTCTGGTTACTTCCTCCCTCTTTTATGCTCTTGCTTGTGAGAGGTTTAGTTGAAAGAGGTGTTGGAACAGGTTGAACAGTTTACCCTCCTTTAGCGGCTACAGCGGCCCACGGGGGTGGTTCTGTTGATCTAGCTATCTTTTCACTTCACTTAGCCGGTGCTAGATCAATCCTAGGAGCTATTAATTTTATTTCTACTGTGATTAATATGCGGGCCCCGGGGATATCTATAGACCGGGTCCCTTTATTTGTATGGTCAGTGTTTATCACGGCTATCCTTCTTCTTCTATCCTTACCTGTT…
8472992	GBCM8219-17	BOLD:ACB4309	KM405231	Mined from GenBank, NCBI			Amphipoda	Pontoporeiidae		Monoporeia	Monoporeia affinis																			9711835	COI-5P	KM405231	TATAGTTATGCCTATTATAATTGGCGGTTTTGGTAATTGATTAGTACCTTTAATGCTCGGGTCACCTGATATAGCCTTTCCTCGTATAAACAATATAAGATTCTGGTTACTTCCTCCCTCTTTAATGCTCTTGCTTGTGAGAGGTTTAGTTGAAAGAGGTGTTGGAACAGGTTGAACAGTTTACCCTCCTTTAGCGGCTACAGCGGCCCACGGGGGTGGTTCTGTTGATCTAGCTATCTTTTCACTTCACTTAGCCGGTGCTAGATCAATCCTAGGAGCTATTAATTTTATTTCTACTGTGATTAATATGCGGGCCCCGGGGATATCTATAGACCGGGTCCCTTTATTTGTATGGTCAGTGTTTATCACGGCTATCCTTCTTCTTCTATCCTTACCTGT…
7301234	GBCMA11814-16	BOLD:ACB4309	KM405231.1	Mined from GenBank, NCBI			Amphipoda	Pontoporeiidae		Monoporeia	Monoporeia affinis																			8845422	COI-5P		ATAGTTATGCCTATTATAATTGGCGGTTTTGGTAATTGATTAGTACCTTTAATGCTCGGGTCACCTGATATAGCCTTTCCTCGTATAAACAATATAAGATTCTGGTTACTTCCTCCCTCTTTAATGCTCTTGCTTGTGAGAGGTTTAGTTGAAAGAGGTGTTGGAACAGGTTGAACAGTTTACCCTCCTTTAGCGGCTACAGCGGCCCACGGGGGTGGTTCTGTTGATCTAGCTATCTTTTCACTTCACTTAGCCGGTGCTAGATCAATCCTAGGAGCTATTAATTTTATTTCTACTGTGATTAATATGCGGGCCCCGGGGATATCTATAGACCGGGTCCCTTTATTTGTATGGTCAGTGTTTATCACGGCTATCCTTCTTCTTCTATCCTTACCTGTT…
8473176	GBCM8403-17	BOLD:ACB4309	KM405232	Mined from GenBank, NCBI			Amphipoda	Pontoporeiidae		Monoporeia	Monoporeia affinis																			9711836	COI-5P	KM405232	TATAGTTATGCCTATTATAATTGGCGGTTTTGGTAATTGGTTAGTACCTTTAATGCTCGGGTCACCTGATATAGCCTTTCCTCGTATAAACAATATAAGATTCTGGTTACTTCCTCCCTCTTTAATGCTCTTGCTTGTGAGAGGTTTAGTTGAAAGAGGTGTTGGAACAGGTTGAACAGTTTACCCTCCTTTAGCGGCTACAGCGGCCCACGGGGGTGGTTCTGTTGATCTAGCTATCTTTTCACTTCACTTAGCCGGTGCTAGATCAATCCTAGGAGCTATTAATTTTATTTCTACTGTGATTAATATGCGGGCCCCGGGGATATCTATAGACCGGGTCCCTTTATTTGTATGGTCAGTGTTTATCACGGCTATCCTTCTTCTTCTATCCTTACCTGT…
7301235	GBCMA11815-16	BOLD:ACB4309	KM405232.1	Mined from GenBank, NCBI			Amphipoda	Pontoporeiidae		Monoporeia	Monoporeia affinis																			8845423	COI-5P		ATAGTTATGCCTATTATAATTGGCGGTTTTGGTAATTGGTTAGTACCTTTAATGCTCGGGTCACCTGATATAGCCTTTCCTCGTATAAACAATATAAGATTCTGGTTACTTCCTCCCTCTTTAATGCTCTTGCTTGTGAGAGGTTTAGTTGAAAGAGGTGTTGGAACAGGTTGAACAGTTTACCCTCCTTTAGCGGCTACAGCGGCCCACGGGGGTGGTTCTGTTGATCTAGCTATCTTTTCACTTCACTTAGCCGGTGCTAGATCAATCCTAGGAGCTATTAATTTTATTTCTACTGTGATTAATATGCGGGCCCCGGGGATATCTATAGACCGGGTCCCTTTATTTGTATGGTCAGTGTTTATCACGGCTATCCTTCTTCTTCTATCCTTACCTGTT…
8471134	GBCM6361-17	BOLD:ACB4309	KM405233	Mined from GenBank, NCBI			Amphipoda	Pontoporeiidae		Monoporeia	Monoporeia affinis																			9711837	COI-5P	KM405233	TATAGTTATGCCTATTATAATTGGCGGTTTTGGTAATTGGTTAGTACCTTTAATGCTCGGGTCACCTGATATAGCCTTTCCTCGTATAAACAATATAAGATTCTGGTTACTTCCTCCCTCTTTAATGCTCTTGCTTGTGAGAGGTTTAGTTGAAAGAGGTGTAGGAACAGGTTGAACAGTTTACCCTCCTTTAGCGGCTACAGCGGCCCACGGGGGTGGTTCTGTTGATCTAGCTATCTTTTCACTTCACTTAGCCGGTGCTAGATCAATCCTAGGAGCTATTAATTTTATTTCTACTGTGATTAATATGCGGGCCCCGGGGATATCTATAGACCGGGTCCCTTTATTTGTATGGTCAGTGTTTATCACGGCTATCCTTCTTCTTCTATCCTTACCTGT…
7301236	GBCMA11816-16	BOLD:ACB4309	KM405233.1	Mined from GenBank, NCBI			Amphipoda	Pontoporeiidae		Monoporeia	Monoporeia affinis																			8845424	COI-5P		ATAGTTATGCCTATTATAATTGGCGGTTTTGGTAATTGGTTAGTACCTTTAATGCTCGGGTCACCTGATATAGCCTTTCCTCGTATAAACAATATAAGATTCTGGTTACTTCCTCCCTCTTTAATGCTCTTGCTTGTGAGAGGTTTAGTTGAAAGAGGTGTAGGAACAGGTTGAACAGTTTACCCTCCTTTAGCGGCTACAGCGGCCCACGGGGGTGGTTCTGTTGATCTAGCTATCTTTTCACTTCACTTAGCCGGTGCTAGATCAATCCTAGGAGCTATTAATTTTATTTCTACTGTGATTAATATGCGGGCCCCGGGGATATCTATAGACCGGGTCCCTTTATTTGTATGGTCAGTGTTTATCACGGCTATCCTTCTTCTTCTATCCTTACCTGTT…
8471818	GBCM7045-17	BOLD:ACB4309	KM405234	Mined from GenBank, NCBI			Amphipoda	Pontoporeiidae		Monoporeia	Monoporeia affinis																			9711838	COI-5P	KM405234	TATAGTTATGCCTATTATAATTGGCGGTTTTGGTAATTGGTTAGTACCTTTAATGCTCGGGTCACCTGATATAGCCTTTCCTCGTATAAACAATATAAGATTCTGGTTACTTCCTCCCTCTTTAATGCTCTTGCTTGTGAGAGGTTTAGTTGAAAGAGGTGTTGGAACAGGTTGAACAGTTTACCCTCCTTTAGCGGCTAAAGCGGCCCACGGGGGTGGTTCTGTTGATCTAGCTATCTTTTCACTTCACTTAGCCGGTGCTAGATCAATCCTAGGAGCTATTAATTTTATTTCTACTGTGATTAATATGCGGGCCCCGGGGATATCTATAGACCGGGTCCCTTTATTTGTATGGTCAGTGTTTATCACGGCTATCCTTCTTCTTCTATCCTTACCTGT…
7301237	GBCMA11817-16	BOLD:ACB4309	KM405234.1	Mined from GenBank, NCBI			Amphipoda	Pontoporeiidae		Monoporeia	Monoporeia affinis																			8845425	COI-5P		ATAGTTATGCCTATTATAATTGGCGGTTTTGGTAATTGGTTAGTACCTTTAATGCTCGGGTCACCTGATATAGCCTTTCCTCGTATAAACAATATAAGATTCTGGTTACTTCCTCCCTCTTTAATGCTCTTGCTTGTGAGAGGTTTAGTTGAAAGAGGTGTTGGAACAGGTTGAACAGTTTACCCTCCTTTAGCGGCTAAAGCGGCCCACGGGGGTGGTTCTGTTGATCTAGCTATCTTTTCACTTCACTTAGCCGGTGCTAGATCAATCCTAGGAGCTATTAATTTTATTTCTACTGTGATTAATATGCGGGCCCCGGGGATATCTATAGACCGGGTCCCTTTATTTGTATGGTCAGTGTTTATCACGGCTATCCTTCTTCTTCTATCCTTACCTGTT…
8474395	GBCM9622-17	BOLD:ACB4309	KM405236	Mined from GenBank, NCBI			Amphipoda	Pontoporeiidae		Monoporeia	Monoporeia affinis																			9711840	COI-5P	KM405236	TATAGTTATGCCTATTATAATTGGCGGTTTTGGTAATTGGTTAGTACCTTTAATGCTCGGGTCACCTGATATAGCCTTTCCTCGTATAAACAATATAAGATTCTGGTTACTTCCTCCCTCTTTAATGCTCTTGCTTGTGAGAGGTTTAGTTGAAAGAGGTATTGGAACAGGTTGAACAGTTTACCCTCCTTTAGCGGCTACAGCGGCCCACGGGGGTGGTTCTGTTGATCTAGCTATCTTTTCACTTCACTTAGCCGGTGCTAGATCAATCCTAGGAGCTATTAATTTTATTTCTACTGTGATTAATATGCGGGCCCCGGGGATATCTATAGACCGGGTCCCTTTATTTGTATGGTCAGTGTTTATCACGGCTATCCTTCTTCTTCTATCCTTACCTGT…
7301239	GBCMA11819-16	BOLD:ACB4309	KM405236.1	Mined from GenBank, NCBI			Amphipoda	Pontoporeiidae		Monoporeia	Monoporeia affinis																			8845427	COI-5P		ATAGTTATGCCTATTATAATTGGCGGTTTTGGTAATTGGTTAGTACCTTTAATGCTCGGGTCACCTGATATAGCCTTTCCTCGTATAAACAATATAAGATTCTGGTTACTTCCTCCCTCTTTAATGCTCTTGCTTGTGAGAGGTTTAGTTGAAAGAGGTATTGGAACAGGTTGAACAGTTTACCCTCCTTTAGCGGCTACAGCGGCCCACGGGGGTGGTTCTGTTGATCTAGCTATCTTTTCACTTCACTTAGCCGGTGCTAGATCAATCCTAGGAGCTATTAATTTTATTTCTACTGTGATTAATATGCGGGCCCCGGGGATATCTATAGACCGGGTCCCTTTATTTGTATGGTCAGTGTTTATCACGGCTATCCTTCTTCTTCTATCCTTACCTGTT…
8473177	GBCM8404-17	BOLD:ACB4309	KM405237	Mined from GenBank, NCBI			Amphipoda	Pontoporeiidae		Monoporeia	Monoporeia affinis																			9711841	COI-5P	KM405237	TATAGTTATGCCTATTATAATTGGCGGTTTTGGTAATTGGTTAGTACCTTTAATGCTCGGGTCACCTGATATAGCCTTTCCTCGTATAAACAATATAAGATTCTGGTTACTTCCTCCCTCTTTAATGCTCTTGCTTGTGAGAGGTTTAGTTGAAAGAGGTGTTGGAACAGGTTGAACAGTTTACCCTCCTTTAGCGGCTACAGCGGCCCACGGGGGTGGTTCTGTTGATCTGGCTATCTTTTCACTTCACTTAGCCGGTGCTAGATCAATCCTAGGAGCTATTAATTTTATTTCTACTGTGATTAATATGCGGGCCCCGGGGATATCTATAGACCGGGTCCCTTTATTTGTATGGTCAGTGTTTATCACGGCTATCCTTCTTCTTCTATCCTTACCTGT…
7301240	GBCMA11820-16	BOLD:ACB4309	KM405237.1	Mined from GenBank, NCBI			Amphipoda	Pontoporeiidae		Monoporeia	Monoporeia affinis																			8845428	COI-5P		ATAGTTATGCCTATTATAATTGGCGGTTTTGGTAATTGGTTAGTACCTTTAATGCTCGGGTCACCTGATATAGCCTTTCCTCGTATAAACAATATAAGATTCTGGTTACTTCCTCCCTCTTTAATGCTCTTGCTTGTGAGAGGTTTAGTTGAAAGAGGTGTTGGAACAGGTTGAACAGTTTACCCTCCTTTAGCGGCTACAGCGGCCCACGGGGGTGGTTCTGTTGATCTGGCTATCTTTTCACTTCACTTAGCCGGTGCTAGATCAATCCTAGGAGCTATTAATTTTATTTCTACTGTGATTAATATGCGGGCCCCGGGGATATCTATAGACCGGGTCCCTTTATTTGTATGGTCAGTGTTTATCACGGCTATCCTTCTTCTTCTATCCTTACCTGTT…
8470762	GBCM5989-17	BOLD:ACB4309	KM405238	Mined from GenBank, NCBI			Amphipoda	Pontoporeiidae		Monoporeia	Monoporeia affinis																			9711842	COI-5P	KM405238	TATAGTTATGCCTATTATAATTGGCGGTTTTGGTAATTGGTTAGTACCTTTAATGCTCGGGTCACCTGATATAGCCTTTCCTCGTATAAACAATATAAGATTCTGGTTACTTCCTCCCTCTTTAATGCTCTTGCTTGTGAGAGGTTTAGTTGAAAGAGGTGTTGGAACAGGTTGAACAGTTTACCCTCCTTTAGCGGCTACAGCGGCCCACGGGGGCGGTTCTGTTGATCTAGCTATCTTTTCACTTCACTTAGCCGGTGCTAGATCAATCCTAGGAGCTATTAATTTTATTTCTACTGTGATTAATATGCGGGCCCCGGGGATATCTATAGACCGGGTCCCTTTATTTGTATGGTCAGTGTTTATCACGGCTATCCTTCTTCTTCTATCCTTACCTGT…
7301241	GBCMA11821-16	BOLD:ACB4309	KM405238.1	Mined from GenBank, NCBI			Amphipoda	Pontoporeiidae		Monoporeia	Monoporeia affinis																			8845429	COI-5P		ATAGTTATGCCTATTATAATTGGCGGTTTTGGTAATTGGTTAGTACCTTTAATGCTCGGGTCACCTGATATAGCCTTTCCTCGTATAAACAATATAAGATTCTGGTTACTTCCTCCCTCTTTAATGCTCTTGCTTGTGAGAGGTTTAGTTGAAAGAGGTGTTGGAACAGGTTGAACAGTTTACCCTCCTTTAGCGGCTACAGCGGCCCACGGGGGCGGTTCTGTTGATCTAGCTATCTTTTCACTTCACTTAGCCGGTGCTAGATCAATCCTAGGAGCTATTAATTTTATTTCTACTGTGATTAATATGCGGGCCCCGGGGATATCTATAGACCGGGTCCCTTTATTTGTATGGTCAGTGTTTATCACGGCTATCCTTCTTCTTCTATCCTTACCTGTT…
8470847	GBCM6074-17	BOLD:ACB4309	KM405239	Mined from GenBank, NCBI			Amphipoda	Pontoporeiidae		Monoporeia	Monoporeia affinis																			9711843	COI-5P	KM405239	TATAGTTATGCCTATTATAATTGGCGGTTTTGGTAATTGGTTAGTACCTTTAATGCTCGGGTCACCTGATATAGCCTTTCCTCGCATAAACAATATAAGATTCTGGTTACTTCCTCCCTCTTTAATGCTCTTGCTTGTGAGAGGTTTAGTTGAAAGAGGTGTTGGAACAGGTTGAACAGTTTACCCTCCTTTAGCGGCTACAGCGGCCCACGGGGGTGGTTCTGTTGATCTAGCTATCTTTTCACTTCACTTAGCCGGTGCTAGATCAATCCTAGGAGCTATTAATTTTATTTCTACTGTGATTAATATGCGGGCCCCGGGGATATCTATAGACCGGGTCCCTTTATTTGTATGGTCAGTGTTTATCACGGCTATCCTTCTTCTTCTATCCTTACCTGT…
7301242	GBCMA11822-16	BOLD:ACB4309	KM405239.1	Mined from GenBank, NCBI			Amphipoda	Pontoporeiidae		Monoporeia	Monoporeia affinis																			8845430	COI-5P		ATAGTTATGCCTATTATAATTGGCGGTTTTGGTAATTGGTTAGTACCTTTAATGCTCGGGTCACCTGATATAGCCTTTCCTCGCATAAACAATATAAGATTCTGGTTACTTCCTCCCTCTTTAATGCTCTTGCTTGTGAGAGGTTTAGTTGAAAGAGGTGTTGGAACAGGTTGAACAGTTTACCCTCCTTTAGCGGCTACAGCGGCCCACGGGGGTGGTTCTGTTGATCTAGCTATCTTTTCACTTCACTTAGCCGGTGCTAGATCAATCCTAGGAGCTATTAATTTTATTTCTACTGTGATTAATATGCGGGCCCCGGGGATATCTATAGACCGGGTCCCTTTATTTGTATGGTCAGTGTTTATCACGGCTATCCTTCTTCTTCTATCCTTACCTGTT…
8475487	GBCM10714-17	BOLD:ADD3216	KP316288	Mined from GenBank, NCBI			Amphipoda	Ampithoidae	Ampithoinae	Ampithoe	Ampithoe dalli						United States		Bodega Bay California											9712239	COI-5P	KP316288	AATTTNATTGGAGATGACCAAATTTACAATACTATTGTAACAGCTCATGCTTTTATTATAATTTTTTTTATAGTTATACCTATTATAATTGGGGGTTTTGGAAATTGGTTAGTACCTTTAATAYTAGGTAGCCCTGATATGGCTTTCCCTCGTATAAATAATATAAGATTTTGATTATTACCCCCTTCTTTAACAYTTTTATTAATAAGAGGTTTAGTTGAAAGAGGTGTGGGGACAGGATGAACAGTATACCCTCCTTTAAGAGGAGCTATTGCKCACAGAGGGGGAGCTGTTGATTTAGCTATTTTTTCTTTACATTTAGCCGGTGCAAGATCTATTTTAGGCGCTATTAATTTTATTTCAACTGTCATTAATATACGACCTGAAAATATATTTATA…
7301244	GBCMA11824-16	BOLD:ADD3216	KP316288.1	Mined from GenBank, NCBI			Amphipoda	Ampithoidae	Ampithoinae	Ampithoe	Ampithoe dalli																			8845432	COI-5P		AATTTNATTGGAGATGACCAAATTTACAATACTATTGTAACAGCTCATGCTTTTATTATAATTTTTTTTATAGTTATACCTATTATAATTGGGGGTTTTGGAAATTGGTTAGTACCTTTAATAYTAGGTAGCCCTGATATGGCTTTCCCTCGTATAAATAATATAAGATTTTGATTATTACCCCCTTCTTTAACAYTTTTATTAATAAGAGGTTTAGTTGAAAGAGGTGTGGGGACAGGATGAACAGTATACCCTCCTTTAAGAGGAGCTATTGCKCACAGAGGGGGAGCTGTTGATTTAGCTATTTTTTCTTTACATTTAGCCGGTGCAAGATCTATTTTAGGCGCTATTAATTTTATTTCAACTGTCATTAATATACGACCTGAAAATATATTTATA…
8476011	GBCM11238-17	BOLD:ADD1998	KP316289	Mined from GenBank, NCBI			Amphipoda	Ampithoidae	Ampithoinae	Ampithoe	Ampithoe eremitis						Australia													9712240	COI-5P	KP316289	ACCCCTGGTAACTTAATTGGAGATGACCAAATTTACAACACAATTGTAACAGCCCACGCTTTTGTAATAATTTTTTTYATAGTTATACCTATTATAATTGGAGGTTTCGGTAATTGATTAATCCCTTTAATRTTAGGGAGCCCTGATATAGCGTTCCCGCGAATAAATAATATAAGATTTTGATTACTACCTCCTTCCCTAACTTTACTTTTAATAAGAGGYTTAGTAGAAAGAGGGGTCGGAACAGGTTGAACTGTTTATCCTCCTTTAAGAGCTGCAATTGCTCATAGAGGGGGAGCTGTTGATTTAGCTATCTTCTCTTTACAYCTAGCAGGTGCTAGCTCTATTTTAGGGGCTATTAATTTTATCTCTACAATTATTAACATACGAGCAGAAAGA…
7301245	GBCMA11825-16	BOLD:ADD1998	KP316289.1	Mined from GenBank, NCBI			Amphipoda	Ampithoidae	Ampithoinae	Ampithoe	Ampithoe eremitis																			8845433	COI-5P		ACCCCTGGTAACTTAATTGGAGATGACCAAATTTACAACACAATTGTAACAGCCCACGCTTTTGTAATAATTTTTTTYATAGTTATACCTATTATAATTGGAGGTTTCGGTAATTGATTAATCCCTTTAATRTTAGGGAGCCCTGATATAGCGTTCCCGCGAATAAATAATATAAGATTTTGATTACTACCTCCTTCCCTAACTTTACTTTTAATAAGAGGYTTAGTAGAAAGAGGGGTCGGAACAGGTTGAACTGTTTATCCTCCTTTAAGAGCTGCAATTGCTCATAGAGGGGGAGCTGTTGATTTAGCTATCTTCTCTTTACAYCTAGCAGGTGCTAGCTCTATTTTAGGGGCTATTAATTTTATCTCTACAATTATTAACATACGAGCAGAAAGA…
8475404	GBCM10631-17	BOLD:ADD1996	KP316290	Mined from GenBank, NCBI			Amphipoda	Ampithoidae	Ampithoinae	Ampithoe	Ampithoe hinatore						New Zealand		Leigh											9712241	COI-5P	KP316290	ACACCAGGAAATTTAATTGGTGATGATCARATTTACAATACTATTGTTACAGCCCATGCCTTTATCATAATTTTTTTTATAGTAATACCAATTATAATTGGTGGATTTGGGAATTGATTAGTCCCTTTAATATTAGGTAGCCCAGATATAGCTTTTCCTCGAATAAATAATATAAGATTTTGATTATTACCTCCATCATTAGTTTTATTACTAATAAGAGGTATAGTAGAAAGAGGGGTAGGAACAGGGTGAACGGTTTATCCCCCTTTAAGTGGCGCAATTGCTCATAGAGGGGGTGCTGTAGATTTGGCTATTTTTTCCTTACATCTAGCCGGTGCTAGTTCAATTCTAGGAGCTATTAATTTCATTTCAACTGTTATTAATATACGTACTGAAAGA…
7301246	GBCMA11826-16	BOLD:ADD1996	KP316290.1	Mined from GenBank, NCBI			Amphipoda	Ampithoidae	Ampithoinae	Ampithoe	Ampithoe hinatore																			8845434	COI-5P		ACACCAGGAAATTTAATTGGTGATGATCARATTTACAATACTATTGTTACAGCCCATGCCTTTATCATAATTTTTTTTATAGTAATACCAATTATAATTGGTGGATTTGGGAATTGATTAGTCCCTTTAATATTAGGTAGCCCAGATATAGCTTTTCCTCGAATAAATAATATAAGATTTTGATTATTACCTCCATCATTAGTTTTATTACTAATAAGAGGTATAGTAGAAAGAGGGGTAGGAACAGGGTGAACGGTTTATCCCCCTTTAAGTGGCGCAATTGCTCATAGAGGGGGTGCTGTAGATTTGGCTATTTTTTCCTTACATCTAGCCGGTGCTAGTTCAATTCTAGGAGCTATTAATTTCATTTCAACTGTTATTAATATACGTACTGAAAGA…
10056529	GBCM13020-19	BOLD:AAB4800	KP316291	Mined from GenBank, NCBI			Amphipoda	Gammaridae		Gammarus	Gammarus mucronatus						United States													11724487	COI-5P	KP316291	GCTCCGGGTAATCTTATTGGGGATGATCAACTTTATAATGTTATAGTGACTGCACATGCCTTTGTTATGATTTTTTTTATAGTCATGCCAATTATAATTGGAGGGTTCGGAAATTGGCTTGTTCCTTTAATACTAGGCAGACCCGATATAGCTTTTCCTCGTATGAACAATATAAGATTTTGGCTATTACCCCCATCACTATCCTTGCTTTTAATGAGAGGCATAGTTGAAAGAGGAGTCGGCACTGGTTGAACAGTCTACCCTCCTTTAGCTGGCACAATTGCGCATAGCGGCGGCGCTGTAGACTTGGCAATCTTTAGCCTACACCTGGCCGGTGCTTCCTCTATTCTAGGGGCTATTAATTTTTTATCTACCGTAGTTAACATACGGGCACCTCGT…
7301247	GBCMA11827-16	BOLD:AAB4800	KP316291.1	Mined from GenBank, NCBI			Amphipoda	Gammaridae		Gammarus	Gammarus mucronatus																			8845435	COI-5P		GCTCCGGGTAATCTTATTGGGGATGATCAACTTTATAATGTTATAGTGACTGCACATGCCTTTGTTATGATTTTTTTTATAGTCATGCCAATTATAATTGGAGGGTTCGGAAATTGGCTTGTTCCTTTAATACTAGGCAGACCCGATATAGCTTTTCCTCGTATGAACAATATAAGATTTTGGCTATTACCCCCATCACTATCCTTGCTTTTAATGAGAGGCATAGTTGAAAGAGGAGTCGGCACTGGTTGAACAGTCTACCCTCCTTTAGCTGGCACAATTGCGCATAGCGGCGGCGCTGTAGACTTGGCAATCTTTAGCCTACACCTGGCCGGTGCTTCCTCTATTCTAGGGGCTATTAATTTTTTATCTACCGTAGTTAACATACGGGCACCTCGT…
8471121	GBCM6348-17	BOLD:ADD1995	KP316292	Mined from GenBank, NCBI			Amphipoda	Ampithoidae	Ampithoinae	Ampithoe	Ampithoe kava						Australia		Shark Bay in Port Jackson											9712242	COI-5P	KP316292	TCACCAGGAAATTTAATTGGTGATGACCAAATCTACAACACCATTGTTACAGCTCATGCTTTTGTTATAATCTTTTTTATAGTTATACCTATTATAATTGGAGGTTTTGGAAATTGATTAGTACCTTTAATACTAGGGAGGCCTGATATAGCTTTTCCCCGAATAAATAATATAAGATTTTGATTATTACCCCCATCTTTAACTCTGTTATTAATAAGAGGTTTAATTGAAAGAGGAGTGGGGACAGGTTGAACAGTTTACCCACCTCTAAGAAGAAATATAGCTCATAGAGGGGGAGCTGTTGATATAGCAATTTTTTCTCTTCACTTGGCTGGTGCTAGTTCTATTTTAGGTGCAATTAATTTTATCTCCACTGTTATCAATATACGAGCAGAATAT…
7301248	GBCMA11828-16	BOLD:ADD1995	KP316292.1	Mined from GenBank, NCBI			Amphipoda	Ampithoidae	Ampithoinae	Ampithoe	Ampithoe kava																			8845436	COI-5P		TCACCAGGAAATTTAATTGGTGATGACCAAATCTACAACACCATTGTTACAGCTCATGCTTTTGTTATAATCTTTTTTATAGTTATACCTATTATAATTGGAGGTTTTGGAAATTGATTAGTACCTTTAATACTAGGGAGGCCTGATATAGCTTTTCCCCGAATAAATAATATAAGATTTTGATTATTACCCCCATCTTTAACTCTGTTATTAATAAGAGGTTTAATTGAAAGAGGAGTGGGGACAGGTTGAACAGTTTACCCACCTCTAAGAAGAAATATAGCTCATAGAGGGGGAGCTGTTGATATAGCAATTTTTTCTCTTCACTTGGCTGGTGCTAGTTCTATTTTAGGTGCAATTAATTTTATCTCCACTGTTATCAATATACGAGCAGAATAT…
10056532	GBCM13023-19	BOLD:ACH4805	KP316294	Mined from GenBank, NCBI			Amphipoda	Ampithoidae	Ampithoinae	Ampithoe	Ampithoe lacertosa						Japan													11724488	COI-5P	KP316294	GGTCCTGGTAACCTTATTGGAGATGACCAAATTTATAATACTATTGTAACAGCACATGCTTTCATTATAATTTTCTTTATAGTTATACCTATTATAATTGGTGGATTTGGGAATTGATTAGTACCTTTAATACTAGGTAGGCCTGATATAGCTTTTCCGCGGATAAATAATATAAGATTTTGATTGTTACCCCCTTCTTTAACATTACTACTAATAAGAGGAATAGTCGAAAGAGGTGTGGGGACCGGATGAACAGTTTACCCCCCTTTAAGRGGTGCTATCGCCCATAGAGGGGGTGCTGTCGATTTAGCTATTTTCTCCTTGCACCTTGCAGGTGCAAGATCAATTTTAGGGGCTATTAATTTTATCTCTACAGTGATTAATATACGAGCTGAAAAC…
7301250	GBCMA11830-16	BOLD:ACH4805	KP316294.1	Mined from GenBank, NCBI			Amphipoda	Ampithoidae	Ampithoinae	Ampithoe	Ampithoe lacertosa																			8845438	COI-5P		CCTGGTAACCTTATTGGAGATGACCAAATTTATAATACTATTGTAACAGCACATGCTTTCATTATAATTTTCTTTATAGTTATACCTATTATAATTGGTGGATTTGGGAATTGATTAGTACCTTTAATACTAGGTAGGCCTGATATAGCTTTTCCGCGGATAAATAATATAAGATTTTGATTGTTACCCCCTTCTTTAACATTACTACTAATAAGAGGAATAGTCGAAAGAGGTGTGGGGACCGGATGAACAGTTTACCCCCCTTTAAGRGGTGCTATCGCCCATAGAGGGGGTGCTGTCGATTTAGCTATTTTCTCCTTGCACCTTGCAGGTGCAAGATCAATTTTAGGGGCTATTAATTTTATCTCTACAGTGATTAATATACGAGCTGAAAACATA…
10056530	GBCM13021-19	BOLD:ADD2158	KP316296	Mined from GenBank, NCBI			Amphipoda	Ampithoidae	Ampithoinae	Ampithoe	Ampithoe ngana						Australia													11724489	COI-5P	KP316296	GCTCCTGGCAACTTAATTGGCGACGACCAAATTTATAACACAATTGTAACAGCCCATGCCTTCATTATAATTTTCTTTATAGTTATACCTATTATAATTGGGGGTTTCGGGAATTGATTAGTGCCTTTAATATTAGGTAGACCCGATATAGCTTTCCCCCGTATAAATAATATAAGATTTTGATTATTACCACCCTCTTTAACACTTTTACTAATAAGAGGTTTAGTCGAAAGTGGTGTAGGAACAGGGTGAACTGTTTATCCTCCTTTAAGGGGTGCTTTAGCCCATAGAGGGGGCGCCGTAGATTTAGCAATCTTTTCACTACATTTAGCCGGTGCTAGATCTATTTTAGGTGCAATTAATTTTATTTCAACTGTTATTAACATACGAACAGAGTCT…
7301252	GBCMA11832-16	BOLD:ADD2158	KP316296.1	Mined from GenBank, NCBI			Amphipoda	Ampithoidae	Ampithoinae	Ampithoe	Ampithoe ngana																			8845440	COI-5P		GCTCCTGGCAACTTAATTGGCGACGACCAAATTTATAACACAATTGTAACAGCCCATGCCTTCATTATAATTTTCTTTATAGTTATACCTATTATAATTGGGGGTTTCGGGAATTGATTAGTGCCTTTAATATTAGGTAGACCCGATATAGCTTTCCCCCGTATAAATAATATAAGATTTTGATTATTACCACCCTCTTTAACACTTTTACTAATAAGAGGTTTAGTCGAAAGTGGTGTAGGAACAGGGTGAACTGTTTATCCTCCTTTAAGGGGTGCTTTAGCCCATAGAGGGGGCGCCGTAGATTTAGCAATCTTTTCACTACATTTAGCCGGTGCTAGATCTATTTTAGGTGCAATTAATTTTATTTCAACTGTTATTAACATACGAACAGAGTCT…
8472671	GBCM7898-17	BOLD:ADD1999	KP316297	Mined from GenBank, NCBI			Amphipoda	Ampithoidae	Ampithoinae	Ampithoe	Ampithoe plumulosa						Ecuador													9712245	COI-5P	KP316297	GGAGATGACCAAATTTATAACACTATTGTCACAGCCCATGCTTTTATTATAATTTTTTTTATAGTTATACCTATCATAATCGGGGGTTTTGGAAATTGATTAGTACCTTTAATATTAGGTAGACCCGATATGGCTTTCCCACGAATAAACAACATAAGATTTTGACTACTACCCCCATCACTAACACTCCTATTAATAAGAGGTCTAGTAGAAAGAGGGGTGGGGACTGGTTGAACCGTTTACCCCCCTTTAAGAATAAATGTGGCCCATAGAGGAGGTGCTGTTGACTTAGCTATTTTTTCCCTCCATTTGGCTGGTGCAAGATCTATCCTAGGGGCTATTAATTTTATCTCTACTGTTATTAATATACGAGCAGAAAGAATATATATAGACCGAATT…
7301253	GBCMA11833-16	BOLD:ADD1999	KP316297.1	Mined from GenBank, NCBI			Amphipoda	Ampithoidae	Ampithoinae	Ampithoe	Ampithoe plumulosa																			8845441	COI-5P		GGAGATGACCAAATTTATAACACTATTGTCACAGCCCATGCTTTTATTATAATTTTTTTTATAGTTATACCTATCATAATCGGGGGTTTTGGAAATTGATTAGTACCTTTAATATTAGGTAGACCCGATATGGCTTTCCCACGAATAAACAACATAAGATTTTGACTACTACCCCCATCACTAACACTCCTATTAATAAGAGGTCTAGTAGAAAGAGGGGTGGGGACTGGTTGAACCGTTTACCCCCCTTTAAGAATAAATGTGGCCCATAGAGGAGGTGCTGTTGACTTAGCTATTTTTTCCCTCCATTTGGCTGGTGCAAGATCTATCCTAGGGGCTATTAATTTTATCTCTACTGTTATTAATATACGAGCAGAAAGAATATATATAGACCGAATT…
8471175	GBCM6402-17	BOLD:ADD1994	KP316298	Mined from GenBank, NCBI			Amphipoda	Ampithoidae	Ampithoinae	Ampithoe	Ampithoe poipu						United States		Hawaii											9712246	COI-5P	KP316298	GCACCTGGTAATTTAATTGGTGATGATCAGATTTATAATACTATTGTTACAGCTCATGCTTTTATTATAATTTTTTTTATAGTAATACCTATTATAATTGGTGGTTTTGGTAATTGATTAGTTCCTTTAATACTTGGTAGACCAGATATAGCATTTCCACGTATAAACAATATAAGTTTTTGATTATTACCACCATCTTTAACTTTACTTCTTATAAGTGGTTTAGTGGAAAGAGGTGTGGGAACAGGTTGAACTGTTTACCCCCCTTTAAGAGGAGTTTTAGCGCATAGAGGTGGAGCCGTAGATTTAGCAATTTTTTCTTTGCATTTAGCTGGTGTGAGATCTATTTTAGGGGCTATTAATTTTATTTCTACTGTTATTAATATACGTGCTGAAAGA…
7301254	GBCMA11834-16	BOLD:ADD1994	KP316298.1	Mined from GenBank, NCBI			Amphipoda	Ampithoidae	Ampithoinae	Ampithoe	Ampithoe poipu																			8845442	COI-5P		GCACCTGGTAATTTAATTGGTGATGATCAGATTTATAATACTATTGTTACAGCTCATGCTTTTATTATAATTTTTTTTATAGTAATACCTATTATAATTGGTGGTTTTGGTAATTGATTAGTTCCTTTAATACTTGGTAGACCAGATATAGCATTTCCACGTATAAACAATATAAGTTTTTGATTATTACCACCATCTTTAACTTTACTTCTTATAAGTGGTTTAGTGGAAAGAGGTGTGGGAACAGGTTGAACTGTTTACCCCCCTTTAAGAGGAGTTTTAGCGCATAGAGGTGGAGCCGTAGATTTAGCAATTTTTTCTTTGCATTTAGCTGGTGTGAGATCTATTTTAGGGGCTATTAATTTTATTTCTACTGTTATTAATATACGTGCTGAAAGA…
8473219	GBCM8446-17	BOLD:ADA9884	KP316299	Mined from GenBank, NCBI			Amphipoda	Ampithoidae	Ampithoinae	Ampithoe	Ampithoe ramondi						Spain		Cape of Santa Pola in Alicante											9712247	COI-5P	KP316299	TCCCCTGGTAATTTAATTGGAGATGATCAAATTTATAATACCATTGTTACAGCCCATGCATTCATTATAATTTTTTTTATAGTTATACCTATTATAATTGGAGGTTTTGGTAATTGATTAGTACCTTTAATATTAGGTAGACCTGATATAGCTTTTCCACGAATAAATAATATAAGTTTTTGATTATTACCCCCTTCTTTAACACTATTATTAATAAGAGGGTTAGTAGAAAGAGGTGTAGGAACAGGGTGAACTGTTTACCCTCCTTTAAGGATAAATGTAGCACACAGTGGTGGTGCTGTTGATTTAGCTATTTTTTCTTTACATTTAGCAGGTGCTAGATCAATTCTAGGTGCTATTAATTTTATTTCAACAGTAATTAATATACGTGTAAAAAGA…
7301255	GBCMA11835-16	BOLD:ADA9884	KP316299.1	Mined from GenBank, NCBI			Amphipoda	Ampithoidae	Ampithoinae	Ampithoe	Ampithoe ramondi																			8845443	COI-5P		TCCCCTGGTAATTTAATTGGAGATGATCAAATTTATAATACCATTGTTACAGCCCATGCATTCATTATAATTTTTTTTATAGTTATACCTATTATAATTGGAGGTTTTGGTAATTGATTAGTACCTTTAATATTAGGTAGACCTGATATAGCTTTTCCACGAATAAATAATATAAGTTTTTGATTATTACCCCCTTCTTTAACACTATTATTAATAAGAGGGTTAGTAGAAAGAGGTGTAGGAACAGGGTGAACTGTTTACCCTCCTTTAAGGATAAATGTAGCACACAGTGGTGGTGCTGTTGATTTAGCTATTTTTTCTTTACATTTAGCAGGTGCTAGATCAATTCTAGGTGCTATTAATTTTATTTCAACAGTAATTAATATACGTGTAAAAAGA…
8471730	GBCM6957-17	BOLD:ADD1828	KP316300	Mined from GenBank, NCBI			Amphipoda	Ampithoidae	Ampithoinae	Ampithoe	Ampithoe ramondi						United States		Hawaii											9712248	COI-5P	KP316300	TCACCTGGYAATTTAATTGGAGATGACCAAATTTATAATACCATCGTCACAGCCCACGCTTTTATTATAATTTTTTTTATAGTTATACCAATTATAATTGGTGGTTTTGGTAATTGATTAGTACCCTTAATATTAGGAAGACCTGACATAGCTTTTCCACGAATAAACAATATAAGATTTTGGTTGTTACCYCCCTCTTTAACTTTATTATTAATAAGAGGTTTAATCGAAAGAGGTGTAGGAACAGGTTGAACTGTGTAYCCCCCTCTCAGAGGTAATATAGCCCATAGAGGAGGTGCTGTTGACATAGCTATTTTTTCGCTTCATTTAGCGGGGGCTAGTTCTATTTTAGGRGCTATCAACTTTATTTCAACTGTTATTAATATACGAACAGAATAT…
7301256	GBCMA11836-16	BOLD:ADD1828	KP316300.1	Mined from GenBank, NCBI			Amphipoda	Ampithoidae	Ampithoinae	Ampithoe	Ampithoe ramondi																			8845444	COI-5P		TCACCTGGYAATTTAATTGGAGATGACCAAATTTATAATACCATCGTCACAGCCCACGCTTTTATTATAATTTTTTTTATAGTTATACCAATTATAATTGGTGGTTTTGGTAATTGATTAGTACCCTTAATATTAGGAAGACCTGACATAGCTTTTCCACGAATAAACAATATAAGATTTTGGTTGTTACCYCCCTCTTTAACTTTATTATTAATAAGAGGTTTAATCGAAAGAGGTGTAGGAACAGGTTGAACTGTGTAYCCCCCTCTCAGAGGTAATATAGCCCATAGAGGAGGTGCTGTTGACATAGCTATTTTTTCGCTTCATTTAGCGGGGGCTAGTTCTATTTTAGGRGCTATCAACTTTATTTCAACTGTTATTAATATACGAACAGAATAT…
10056520	GBCM13011-19	BOLD:ACH4902	KP316301	Mined from GenBank, NCBI			Amphipoda	Ampithoidae	Ampithoinae	Ampithoe	Ampithoe sectimana						United States													11724490	COI-5P	KP316301	CAAATTTATAACACAATCGTAACAGCTCATGCATTTATTATAATTTTCTTTATAGTCATACCAATTATAATTGGTGGTTTTGGGAATTGACTGGTACCTTTAATATTAGGGAGACCAGACATAGCCTTCCCGCGAATAAATAAYATAAGATTTTGATTATTACCCCCCTCCTTAACTCTATTATTAATAAGAGGTATAGTTGAAAGAGGGGTTGGAACTGGGTGAACTGTTTACCCTCCTTTAAGAGGGGCTATTGCCCATAGGGGTGGAGCTGTAGACATAGCAATCTTCTCACTACACCTTGCCGGTGCAAGGTCAATCCTTGGTGCTATTAATTTTATTTCCACTGTAATTAATATACGAGCTCACAACATATTTATAGACCGAATCCCTTTATTT…
7301257	GBCMA11837-16	BOLD:ACH4902	KP316301.1	Mined from GenBank, NCBI			Amphipoda	Ampithoidae	Ampithoinae	Ampithoe	Ampithoe sectimana																			8845445	COI-5P		CAAATTTATAACACAATCGTAACAGCTCATGCATTTATTATAATTTTCTTTATAGTCATACCAATTATAATTGGTGGTTTTGGGAATTGACTGGTACCTTTAATATTAGGGAGACCAGACATAGCCTTCCCGCGAATAAATAAYATAAGATTTTGATTATTACCCCCCTCCTTAACTCTATTATTAATAAGAGGTATAGTTGAAAGAGGGGTTGGAACTGGGTGAACTGTTTACCCTCCTTTAAGAGGGGCTATTGCCCATAGGGGTGGAGCTGTAGACATAGCAATCTTCTCACTACACCTTGCCGGTGCAAGGTCAATCCTTGGTGCTATTAATTTTATTTCCACTGTAATTAATATACGAGCTCACAACATATTTATAGACCGAATCCCTTTATTT…
10056531	GBCM13022-19	BOLD:ADD3591	KP316302	Mined from GenBank, NCBI			Amphipoda	Ampithoidae	Ampithoinae	Ampithoe	Ampithoe geographe						Australia													11724491	COI-5P	KP316302	GCCCCTGGTAAYYTTATTGGAGATGACCAAATTTACAACACAATTGTTACAGCTCACGCATTTATCATAATTTTTTTTATAGTTATACCTATTATAATTGGAGGTTTCGGAAACTGATTAGTACCTTTAATAYTAGGGAGACCAGATATAGCTTTTCCCCGAATGAATAATATAAGATTTTGGTTATTACCCCCTTCTTTAACCTTACTTTTAATAAGAGGTTTAGTAGAGAGAGGGGTRGGTACTGGTTGGACTGTTTACCCCCCTTTAAGAGGTGCTTTGGCTCACAGAGGGGGAGCTGTTGATTTAGCTATTTTTTCACTTCATTTAGCAGGAGCTAGCTCTATTTTAGGTGCAATTAATTTCATTTCCACTGTTATTAATATACGAACAGAGTCT…
7301258	GBCMA11838-16	BOLD:ADD3591	KP316302.1	Mined from GenBank, NCBI			Amphipoda	Ampithoidae	Ampithoinae	Ampithoe	Ampithoe geographe																			8845446	COI-5P		GCCCCTGGTAAYYTTATTGGAGATGACCAAATTTACAACACAATTGTTACAGCTCACGCATTTATCATAATTTTTTTTATAGTTATACCTATTATAATTGGAGGTTTCGGAAACTGATTAGTACCTTTAATAYTAGGGAGACCAGATATAGCTTTTCCCCGAATGAATAATATAAGATTTTGGTTATTACCCCCTTCTTTAACCTTACTTTTAATAAGAGGTTTAGTAGAGAGAGGGGTRGGTACTGGTTGGACTGTTTACCCCCCTTTAAGAGGTGCTTTGGCTCACAGAGGGGGAGCTGTTGATTTAGCTATTTTTTCACTTCATTTAGCAGGAGCTAGCTCTATTTTAGGTGCAATTAATTTCATTTCCACTGTTATTAATATACGAACAGAGTCT…
8474409	GBCM9636-17	BOLD:ADD3591	KP316303	Mined from GenBank, NCBI			Amphipoda	Ampithoidae	Ampithoinae	Ampithoe	Ampithoe geographe						Australia		Rockingham Beach on western coast sample B											9712249	COI-5P	KP316303	GCCCCTGGTAACCTTATTGGAGATGACCAAATTTACAACACAATTGTTACAGCTCACGCATTTATCATAATTTTTTTTATAGTYATACCTATTATAATTGGAGGTTTCGGAAACTGATTAGTACCTTTAATATTAGGGAGACCAGATATAGCTTTTCCCCGAATRAATAATATAAGATTTTGGTTATTACCCCCTTCTTTAACCTTACTTTTAATAAGAGGTTTAGTAGAGAGAGGRGTGGGTACTGGTTGGACTGTTTACCCCCCTTTAAGAGGTGYTTTGGCTCACAGAGGGGGAGCTGTTGATTTAGCTATTTTTTCACTTCATTTAGCAGGAGCTAGCTCTATTTTAGGTGCAATYAATTTCATTTCCACTGTTATTAATATACGAACAGAGTCT…
7301259	GBCMA11839-16	BOLD:ADD3591	KP316303.1	Mined from GenBank, NCBI			Amphipoda	Ampithoidae	Ampithoinae	Ampithoe	Ampithoe geographe																			8845447	COI-5P		GCCCCTGGTAACCTTATTGGAGATGACCAAATTTACAACACAATTGTTACAGCTCACGCATTTATCATAATTTTTTTTATAGTYATACCTATTATAATTGGAGGTTTCGGAAACTGATTAGTACCTTTAATATTAGGGAGACCAGATATAGCTTTTCCCCGAATRAATAATATAAGATTTTGGTTATTACCCCCTTCTTTAACCTTACTTTTAATAAGAGGTTTAGTAGAGAGAGGRGTGGGTACTGGTTGGACTGTTTACCCCCCTTTAAGAGGTGYTTTGGCTCACAGAGGGGGAGCTGTTGATTTAGCTATTTTTTCACTTCATTTAGCAGGAGCTAGCTCTATTTTAGGTGCAATYAATTTCATTTCCACTGTTATTAATATACGAACAGAGTCT…
10056535	GBCM13026-19	BOLD:ADD3243	KP316305	Mined from GenBank, NCBI			Amphipoda	Ampithoidae	Ampithoinae	Ampithoe	Ampithoe tarasovi						Japan													11724492	COI-5P	KP316305	GGGCCTGGTAATCTTATTGGAGATGACCAAATTTATAACACTATTGTAACAGCACATGCTTTTATCATAATTTTCTTTATAGTTATACCTATTATAATCGGTGGCTTTGGAAACTGATTAGTACCTCTTATATTAGGGAGACCTGATATAGCTTTCCCCCGAATAAATAACATAAGATTTTGATTATTACCCCCTTCTTTAACACTATTATTAATAAGAGGAATAGTAGAAAGAGGTGTAGGAACAGGATGAACTGTTTATCCTCCTCTTAGAGGTGCTATTGCCCACAGAGGGGGTGCTGTCGATTTAGCTATCTTTTCTTTACATCTTGCAGGTGCAAGATCAATTTTAGGAGCTATTAATTTTATTTCTACAGTAATTAATATACGAGCTGAAAAT…
7301261	GBCMA11841-16	BOLD:ADD3243	KP316305.1	Mined from GenBank, NCBI			Amphipoda	Ampithoidae	Ampithoinae	Ampithoe	Ampithoe tarasovi																			8845449	COI-5P		CCTGGTAATCTTATTGGAGATGACCAAATTTATAACACTATTGTAACAGCACATGCTTTTATCATAATTTTCTTTATAGTTATACCTATTATAATCGGTGGCTTTGGAAACTGATTAGTACCTCTTATATTAGGGAGACCTGATATAGCTTTCCCCCGAATAAATAACATAAGATTTTGATTATTACCCCCTTCTTTAACACTATTATTAATAAGAGGAATAGTAGAAAGAGGTGTAGGAACAGGATGAACTGTTTATCCTCCTCTTAGAGGTGCTATTGCCCACAGAGGGGGTGCTGTCGATTTAGCTATCTTTTCTTTACATCTTGCAGGTGCAAGATCAATTTTAGGAGCTATTAATTTTATTTCTACAGTAATTAATATACGAGCTGAAAATATA…
8475335	GBCM10562-17	BOLD:ACM2468	KP316306	Mined from GenBank, NCBI			Amphipoda	Ampithoidae	Ampithoinae	Ampithoe	Ampithoe valida						United States		Core Sound in North Carolina											9712251	COI-5P	KP316306	GGCCCTGGTAATTTAATCGGGGATGACCAAATTTACAACACCATCGTAACAGCTCATGCTTTTATCATGATTTTTTTTATAGTTATACCTATTATAATCGGTGGCTTCGGAAATTGATTGGTCCCTTTAATACTAGGGAGACCGGATATGGCCTTCCCGCGAATAAATAATATAAGATTTTGATTACTACCCCCCTCTTTAACTCTCCTATTAATAAGAGGAATAGTAGAAAGAGGGGTAGGCACTGGTTGAACAGTTTACCCCCCTTTAAGAGGGGCAATCGCCCACAGAGGGGGCGCTGTAGATTTAGCAATTTTTTCTCTTCATCTAGCGGGTGCCAGTTCAATTTTAGGTGCCATTAATTTTATCTCTACCGTAATTAATATACGAGCTGAAAAT…
7301262	GBCMA11842-16	BOLD:ACM2468	KP316306.1	Mined from GenBank, NCBI			Amphipoda	Ampithoidae	Ampithoinae	Ampithoe	Ampithoe valida																			8845450	COI-5P		CCTGGTAATTTAATCGGGGATGACCAAATTTACAACACCATCGTAACAGCTCATGCTTTTATCATGATTTTTTTTATAGTTATACCTATTATAATCGGTGGCTTCGGAAATTGATTGGTCCCTTTAATACTAGGGAGACCGGATATGGCCTTCCCGCGAATAAATAATATAAGATTTTGATTACTACCCCCCTCTTTAACTCTCCTATTAATAAGAGGAATAGTAGAAAGAGGGGTAGGCACTGGTTGAACAGTTTACCCCCCTTTAAGAGGGGCAATCGCCCACAGAGGGGGCGCTGTAGATTTAGCAATTTTTTCTCTTCATCTAGCGGGTGCCAGTTCAATTTTAGGTGCCATTAATTTTATCTCTACCGTAATTAATATACGAGCTGAAAATATA…
10056537	GBCM13028-19	BOLD:AAG3718	KP316308	Mined from GenBank, NCBI			Amphipoda	Ampithoidae	Ampithoinae	Ampithoe	Ampithoe valida						United States													11724494	COI-5P	KP316308	GGCCCCGGTAATTTAATTGGGGATGACCAAATTTACAACACCATCGTAACAGCTCATGCTTTTATCATAATTTTTTTTATAGTTATACCTATTATAATCGGTGGCTTCGGAAATTGATTGGTTCCTCTAATATTAGGAAGACCGGATATAGCCTTCCCACGAATGAATAATATAAGATTTTGATTACTACCGCCCTCTTTAACTCTCCTATTAATAAGAGGAATGGTAGAAAGAGGGGTAGGTACTGGGTGAACAGTTTACCCCCCTTTAAGAGGGGCAATTGCCCATAGAGGGGGTGCTGTAGATTTAGCAATTTTTTCTCTCCATCTAGCGGGTGCCAGTTCAATTTTAGGTGCCATTAATTTTATCTCCACCGTAATTAATATACGAGCTGAAAAT…
7301264	GBCMA11844-16	BOLD:AAG3718	KP316308.1	Mined from GenBank, NCBI			Amphipoda	Ampithoidae	Ampithoinae	Ampithoe	Ampithoe valida																			8845452	COI-5P		CCCGGTAATTTAATTGGGGATGACCAAATTTACAACACCATCGTAACAGCTCATGCTTTTATCATAATTTTTTTTATAGTTATACCTATTATAATCGGTGGCTTCGGAAATTGATTGGTTCCTCTAATATTAGGAAGACCGGATATAGCCTTCCCACGAATGAATAATATAAGATTTTGATTACTACCGCCCTCTTTAACTCTCCTATTAATAAGAGGAATGGTAGAAAGAGGGGTAGGTACTGGGTGAACAGTTTACCCCCCTTTAAGAGGGGCAATTGCCCATAGAGGGGGTGCTGTAGATTTAGCAATTTTTTCTCTCCATCTAGCGGGTGCCAGTTCAATTTTAGGTGCCATTAATTTTATCTCCACCGTAATTAATATACGAGCTGAAAATATA…
8472031	GBCM7258-17	BOLD:ADD0991	KP316310	Mined from GenBank, NCBI			Amphipoda	Ampithoidae	Ampithoinae	Cymadusa	Cymadusa compta						United States		Florida Keys											9712252	COI-5P	KP316310	TCCCCTGGCAATTTAATCGGAGACGACCAGATTTATAATACTATTGTAACAGCCCATGCTTTTGTAATAATCTTTTTTATAGTTATACCTATTATAATTGGAGGTTTCGGTAATTGATTGGTCCCATTAATATTGGGGAGACCAGATATGGCTTTTCCACGTATAAATAACATAAGTTTCTGATTATTACCCCCATCCTTAACTCTTCTTCTCATAAGAGGTATAGTTGAAAGAGGAGTAGGAACCGGTTGAACAGTCTACCCACCTTTAAGAGGAGCAATCGCACACAGAGGTGGTGCTGTAGACTTAGCTATCTTCTCTCTTCATCTAGCTGGKGCTAGATCGATTTTAGGTGCTATTAATTTTATTTCGACAGTAATTAATATACGAGCTGAAAAT…
7301266	GBCMA11846-16	BOLD:ADD0991	KP316310.1	Mined from GenBank, NCBI			Amphipoda	Ampithoidae	Ampithoinae	Cymadusa	Cymadusa compta																			8845454	COI-5P		TCCCCTGGCAATTTAATCGGAGACGACCAGATTTATAATACTATTGTAACAGCCCATGCTTTTGTAATAATCTTTTTTATAGTTATACCTATTATAATTGGAGGTTTCGGTAATTGATTGGTCCCATTAATATTGGGGAGACCAGATATGGCTTTTCCACGTATAAATAACATAAGTTTCTGATTATTACCCCCATCCTTAACTCTTCTTCTCATAAGAGGTATAGTTGAAAGAGGAGTAGGAACCGGTTGAACAGTCTACCCACCTTTAAGAGGAGCAATCGCACACAGAGGTGGTGCTGTAGACTTAGCTATCTTCTCTCTTCATCTAGCTGGKGCTAGATCGATTTTAGGTGCTATTAATTTTATTTCGACAGTAATTAATATACGAGCTGAAAAT…
8476250	GBCM11477-17	BOLD:ADD4030	KP316315	Mined from GenBank, NCBI			Amphipoda	Ampithoidae		Exampithoe	Exampithoe sp. otway						Australia		Walkerville Sth Victoria											9712255	COI-5P	KP316315	AGACCTGGTAATTTAATTGGAGATGATCAAATTTATAATACAATTGTTACAGCTCATGCTTTTATCATAATTTTTTTTATAGTAATACCCATTATAATCGGAGGTTTTGGTAATTGRTTGGTTCCTTTAATATTAGGTAGACCAGATATAGCATTTCCTCGTATAAATAATATAAGTTTTTGATTATTACCACCATCTCTTACTCTTTTATTAATAAGAGGTATAATTGAAAGAGGGGTGGGTACTGGTTGAACAGTTTATCCTCCTTTAAGTAGTGTAGTAGCACATGGGGGAGGAGCAGTAGATTTAGCTATTTTTTCTTTACATTTAGCTGGTGCTAGATCTATTTTAGGAGCAATTAATTTTATTTCTACTGTTATTAATATACGAGCTGAAAAT…
7301271	GBCMA11851-16	BOLD:ADD4030	KP316315.1	Mined from GenBank, NCBI			Amphipoda	Ampithoidae		Exampithoe	Exampithoe sp. otway																			8845459	COI-5P		AGACCTGGTAATTTAATTGGAGATGATCAAATTTATAATACAATTGTTACAGCTCATGCTTTTATCATAATTTTTTTTATAGTAATACCCATTATAATCGGAGGTTTTGGTAATTGRTTGGTTCCTTTAATATTAGGTAGACCAGATATAGCATTTCCTCGTATAAATAATATAAGTTTTTGATTATTACCACCATCTCTTACTCTTTTATTAATAAGAGGTATAATTGAAAGAGGGGTGGGTACTGGTTGAACAGTTTATCCTCCTTTAAGTAGTGTAGTAGCACATGGGGGAGGAGCAGTAGATTTAGCTATTTTTTCTTTACATTTAGCTGGTGCTAGATCTATTTTAGGAGCAATTAATTTTATTTCTACTGTTATTAATATACGAGCTGAAAAT…
8473286	GBCM8513-17	BOLD:ADD1640	KP316318	Mined from GenBank, NCBI			Amphipoda	Ampithoidae	Ampithoinae	Pseudopleonexes	Pseudopleonexes lessoniae						New Zealand		Okahari Pt in Leigh											9712258	COI-5P	KP316318	TCGCCGGGTAATTTAATTGGAGATGACCAAATTTATAACACCATTGTCACTGCACAYGCTTTTGTAATAATTTTCTTTATAGTGATACCTATTATAATTGGGGGTTTTGGTAATTGACTAGTTCCTTTAATACTCGGCAGGCCTGATATASCTTTTCCTCKAATAAATAATATAAGATTTWGRTTATTACCTCCTTCATTAACTCTTTTATTAATAAGAAGTATAGTAGAAAGAGGGGTCGGAACTGGTTGAACAGTTTACCCTCCTTTAAGAGGAGCTATTGCCCACAGAGGGGGAGCTGTTGATCTTGCTATTTTTTCATTACATCTAGCTGGTGCTAGTTCTATCTTAGGAGCTATTAATTTTATTTCAACTGTAATTAATATACGAGCTGAAAAT…
7301274	GBCMA11854-16	BOLD:ADD1640	KP316318.1	Mined from GenBank, NCBI			Amphipoda	Ampithoidae	Ampithoinae	Pseudopleonexes	Pseudopleonexes lessoniae																			8845462	COI-5P		TCGCCGGGTAATTTAATTGGAGATGACCAAATTTATAACACCATTGTCACTGCACAYGCTTTTGTAATAATTTTCTTTATAGTGATACCTATTATAATTGGGGGTTTTGGTAATTGACTAGTTCCTTTAATACTCGGCAGGCCTGATATASCTTTTCCTCKAATAAATAATATAAGATTTWGRTTATTACCTCCTTCATTAACTCTTTTATTAATAAGAAGTATAGTAGAAAGAGGGGTCGGAACTGGTTGAACAGTTTACCCTCCTTTAAGAGGAGCTATTGCCCACAGAGGGGGAGCTGTTGATCTTGCTATTTTTTCATTACATCTAGCTGGTGCTAGTTCTATCTTAGGAGCTATTAATTTTATTTCAACTGTAATTAATATACGAGCTGAAAAT…
8472913	GBCM8140-17	BOLD:ADD3132	KP316319	Mined from GenBank, NCBI			Amphipoda	Ampithoidae	Ampithoinae	Peramphithoe	Peramphithoe orientalis						United States		Hawaii											9712259	COI-5P	KP316319	ACACCGGGAAATTTAATCGGAGATGATCAGATCTATAACACTATTGTTACAGCACATGCTTTTATCATAATCTTTTTTATAGTTATGCCTATTATAATTGGGGGTTTTGGAAATTGATTAGTTCCTTTAATATTAGGTAGTCCGGATATAGCTTTCCCKCGAATAAACAACATAAGTTTTTGATTATTACCCCCTTCGCTAACACTTTTATTAATAAGAGGTTTAGTAGAAAGAGGAGTAGGAACAGGGTGAACAGTGTATCCTCCTTTAAGARGAGCTATCGCCCACAGAGGTGGGGCAGTAGACTTAGCTATTTTTTCTTTGCATTTAGCAGGTGCAAGATCTATTTTAGGTGCTATTAATTTTATCTCAACTGTAATTAATATGCGACCTGAAAAT…
7301275	GBCMA11855-16	BOLD:ADD3132	KP316319.1	Mined from GenBank, NCBI			Amphipoda	Ampithoidae	Ampithoinae	Peramphithoe	Peramphithoe orientalis																			8845463	COI-5P		ACACCGGGAAATTTAATCGGAGATGATCAGATCTATAACACTATTGTTACAGCACATGCTTTTATCATAATCTTTTTTATAGTTATGCCTATTATAATTGGGGGTTTTGGAAATTGATTAGTTCCTTTAATATTAGGTAGTCCGGATATAGCTTTCCCKCGAATAAACAACATAAGTTTTTGATTATTACCCCCTTCGCTAACACTTTTATTAATAAGAGGTTTAGTAGAAAGAGGAGTAGGAACAGGGTGAACAGTGTATCCTCCTTTAAGARGAGCTATCGCCCACAGAGGTGGGGCAGTAGACTTAGCTATTTTTTCTTTGCATTTAGCAGGTGCAAGATCTATTTTAGGTGCTATTAATTTTATCTCAACTGTAATTAATATGCGACCTGAAAAT…
8471731	GBCM6958-17	BOLD:ADD2985	KP316321	Mined from GenBank, NCBI			Amphipoda	Ampithoidae	Ampithoinae	Plumithoe	Plumithoe quadrimana						Australia		Shark Bay in Port Jackson											9712261	COI-5P	KP316321	ACCCCTGGAAATTTAATTGGAGATGATCAAATTTACAACACAATCGTTACAGCACATGCTTTCGTAATGATTTTTTTTATAGTTATACCAATTATAATTGGAGGTTTTGGAAATTGATTGGTCCCCTTAATATTAGGGAGTCCTGATATAGCTTTTCCACGAATAAATAATATAAGATTTTGATTATTACCTCCTTCTTTAACTCTTYTATTAATAAGAGGRATAGTAGAAAGAGGGGTAGGRACAGGTTGAACAGTTTACCCTCCTTTAAGAGGAGCAATTGCTCATAGAGGTGGTGCTGTTGATTTAGCTATTTTTTCTTTACATTTAGCTGGTGCTAGTTCAATTTTAGGTGCTATTAATTTTATTTCAACTGTTATTAATATGCGAGCTGAAAAT…
7301277	GBCMA11857-16	BOLD:ADD2985	KP316321.1	Mined from GenBank, NCBI			Amphipoda	Ampithoidae	Ampithoinae	Plumithoe	Plumithoe quadrimana																			8845465	COI-5P		ACCCCTGGAAATTTAATTGGAGATGATCAAATTTACAACACAATCGTTACAGCACATGCTTTCGTAATGATTTTTTTTATAGTTATACCAATTATAATTGGAGGTTTTGGAAATTGATTGGTCCCCTTAATATTAGGGAGTCCTGATATAGCTTTTCCACGAATAAATAATATAAGATTTTGATTATTACCTCCTTCTTTAACTCTTYTATTAATAAGAGGRATAGTAGAAAGAGGGGTAGGRACAGGTTGAACAGTTTACCCTCCTTTAAGAGGAGCAATTGCTCATAGAGGTGGTGCTGTTGATTTAGCTATTTTTTCTTTACATTTAGCTGGTGCTAGTTCAATTTTAGGTGCTATTAATTTTATTTCAACTGTTATTAATATGCGAGCTGAAAAT…
8473607	GBCM8834-17	BOLD:ADD3435	KP316322	Mined from GenBank, NCBI			Amphipoda	Ampithoidae	Ampithoinae	Paragrubia	Paragrubia latipoda						United States		Hawaii											9712262	COI-5P	KP316322	GCCCCTGGAAATTTAATCGGCGACGATCAAATTTATAATACGATTGTWACTGCCCATGCTTTTATTATAATTTTCTTTATAGTAATACCTATTATAATCGGGGGGTTCGGAAATTGATTAGTCCCAYTAATACTRGGTAGCCCAGACATAGCTTTTCCCCGTATAAATAATATAAGATTTTGGCTTCTACCACCATCAATTTCGCTCTTGCTTATAAGAGGGATAGTGGAAAGAGGGGTAGGAACCGGTTGGACAGTTTACCCCCCTCTTAGAGGGGCTATCGCGCATAGAGGTGGCGCAGTAGATTTAGCTATTTTTTCTCTTCATTTAGCGGGTGCCAGATCTATTTTAGGTGCTATTAATTTTATCTCTACTGTTATTAATATGCGAACAGAGTAT…
7301278	GBCMA11858-16	BOLD:ADD3435	KP316322.1	Mined from GenBank, NCBI			Amphipoda	Ampithoidae	Ampithoinae	Paragrubia	Paragrubia latipoda																			8845466	COI-5P		GCCCCTGGAAATTTAATCGGCGACGATCAAATTTATAATACGATTGTWACTGCCCATGCTTTTATTATAATTTTCTTTATAGTAATACCTATTATAATCGGGGGGTTCGGAAATTGATTAGTCCCAYTAATACTRGGTAGCCCAGACATAGCTTTTCCCCGTATAAATAATATAAGATTTTGGCTTCTACCACCATCAATTTCGCTCTTGCTTATAAGAGGGATAGTGGAAAGAGGGGTAGGAACCGGTTGGACAGTTTACCCCCCTCTTAGAGGGGCTATCGCGCATAGAGGTGGCGCAGTAGATTTAGCTATTTTTTCTCTTCATTTAGCGGGTGCCAGATCTATTTTAGGTGCTATTAATTTTATCTCTACTGTTATTAATATGCGAACAGAGTAT…
8472136	GBCM7363-17	BOLD:ADD0910	KP316323	Mined from GenBank, NCBI			Amphipoda	Ampithoidae	Ampithoinae	Sunamphitoe	Sunamphitoe graxon						Australia		Cape Banks in Sydney											9712263	COI-5P	KP316323	ACACCTGGTAATTTAATTGGTGACGATCAAATTTATAACACTATTGTTACAGCGCATGCTTTTATTATAATTTTTTTTATGGTTATACCTATTATAATTGGGGGTTTTGGTAATTGACTAGTTCCTTTAATACTAGGAAGTCCTGACATAGCCTTTCCTCGTATAAATAATATAAGATTTTGGTTATTACCCCCTTCATTAACTTTATTATTAGTCAGAGGTTTAGTTGAAAGAGGTGTAGGCACAGGTTGAACAGTTTATCCCCCTTTAAGAGGGGTGACAGCTCATAGAGGAGGTGCTGTAGATCTAGCAATTTTTTCTTTACATTTAGCGGGTGCTAGTTCTATTTTAGGAGCTATTAACTTTATCTCAACTGTGATTAATATACGACCTAATAAT…
7301279	GBCMA11859-16	BOLD:ADD0910	KP316323.1	Mined from GenBank, NCBI			Amphipoda	Ampithoidae	Ampithoinae	Sunamphitoe	Sunamphitoe graxon																			8845467	COI-5P		ACACCTGGTAATTTAATTGGTGACGATCAAATTTATAACACTATTGTTACAGCGCATGCTTTTATTATAATTTTTTTTATGGTTATACCTATTATAATTGGGGGTTTTGGTAATTGACTAGTTCCTTTAATACTAGGAAGTCCTGACATAGCCTTTCCTCGTATAAATAATATAAGATTTTGGTTATTACCCCCTTCATTAACTTTATTATTAGTCAGAGGTTTAGTTGAAAGAGGTGTAGGCACAGGTTGAACAGTTTATCCCCCTTTAAGAGGGGTGACAGCTCATAGAGGAGGTGCTGTAGATCTAGCAATTTTTTCTTTACATTTAGCGGGTGCTAGTTCTATTTTAGGAGCTATTAACTTTATCTCAACTGTGATTAATATACGACCTAATAAT…
8474481	GBCM9708-17	BOLD:AAM5550	KP713882	Mined from GenBank, NCBI			Amphipoda	Uristidae		Abyssorchomene	Abyssorchomene chevreuxi																			9712275	COI-5P	KP713882	AGCTAGATTTGTTGGTACGTCTTTGAGAGTAATTATTCGATCAGAATTAAGGGGGCCAGGTAATTTAATTGGAAGAGATCAAATTTATAATGTTATAGTAACAGCTCATGCTTTTGTTATAATTTTTTTTATAGTAATGCCCATTATGATTGGGGGATTTGGAAATTGGCTAGTCCCTTTAATATTAGGGAGGCCTGATATGGCTTTTCCTCGCATAAATAATATAAGGTTTTGATTATTACCTCCTTCCTTGCTTTTATTGCTTATAAGGGGTATAGTTGAGACAGGGGTTGGCACAGGTTGGACTGTTTATCCTCCTTTAGCCTCAAGTGTGGCACATAGGGGGGGCTCAGTGGATATAGCTATTTTTTCACTACATTTAGCTGGAGCCTCCTCTAT…
7301280	GBCMA11860-16	BOLD:AAM5550	KP713882.1	Mined from GenBank, NCBI			Amphipoda	Uristidae		Abyssorchomene	Abyssorchomene chevreuxi																			8845468	COI-5P		GCTAGATTTGTTGGTACGTCTTTGAGAGTAATTATTCGATCAGAATTAAGGGGGCCAGGTAATTTAATTGGAAGAGATCAAATTTATAATGTTATAGTAACAGCTCATGCTTTTGTTATAATTTTTTTTATAGTAATGCCCATTATGATTGGGGGATTTGGAAATTGGCTAGTCCCTTTAATATTAGGGAGGCCTGATATGGCTTTTCCTCGCATAAATAATATAAGGTTTTGATTATTACCTCCTTCCTTGCTTTTATTGCTTATAAGGGGTATAGTTGAGACAGGGGTTGGCACAGGTTGGACTGTTTATCCTCCTTTAGCCTCAAGTGTGGCACATAGGGGGGGCTCAGTGGATATAGCTATTTTTTCACTACATTTAGCTGGAGCCTCCTCTATT…
8474966	GBCM10193-17	BOLD:AAM5550	KP713883	Mined from GenBank, NCBI			Amphipoda	Uristidae		Abyssorchomene	Abyssorchomene chevreuxi																			9712276	COI-5P	KP713883	GCTAGATTTGTTGGTACGTCTTTGAGAGTAATTATTCGATCAGAATTAAGGGGGCCAGGTAATTTAATTGGAAGAGATCAAATTTATAATGTTATAGTAACAGCTCATGCTTTTGTTATAATTTTTTTTATGGTAATGCCCATTATGATTGGGGGATTTGGAAATTGGCTAGTCCCTTTAATATTAGGGAGGCCTGATATGGCTTTTCCTCGCATAAATAATATAAGGTTTTGATTATTACCCCCTTCCTTGCTTTTATTGCTTATAAGGGGTATAGTTGAGACAGGGGTTGGCACAGGTTGGACTGTTTATCCTCCTTTAGCCTCAAGTGTGGCACATAGGGGGGGCTCAGTGGATATAGCTATTTTTTCACTACATTTAGCTGGAGCCTCCTCTATT…
7301281	GBCMA11861-16	BOLD:AAM5550	KP713883.1	Mined from GenBank, NCBI			Amphipoda	Uristidae		Abyssorchomene	Abyssorchomene chevreuxi																			8845469	COI-5P		GCTAGATTTGTTGGTACGTCTTTGAGAGTAATTATTCGATCAGAATTAAGGGGGCCAGGTAATTTAATTGGAAGAGATCAAATTTATAATGTTATAGTAACAGCTCATGCTTTTGTTATAATTTTTTTTATGGTAATGCCCATTATGATTGGGGGATTTGGAAATTGGCTAGTCCCTTTAATATTAGGGAGGCCTGATATGGCTTTTCCTCGCATAAATAATATAAGGTTTTGATTATTACCCCCTTCCTTGCTTTTATTGCTTATAAGGGGTATAGTTGAGACAGGGGTTGGCACAGGTTGGACTGTTTATCCTCCTTTAGCCTCAAGTGTGGCACATAGGGGGGGCTCAGTGGATATAGCTATTTTTTCACTACATTTAGCTGGAGCCTCCTCTATT…
8475527	GBCM10754-17	BOLD:ACZ6415	KP713884	Mined from GenBank, NCBI			Amphipoda	Uristidae		Abyssorchomene	Abyssorchomene distinctus																			9712277	COI-5P	KP713884	GATTTGTAGGTACTTCTTTAAGAGTTATTATTCGATCTGAATTAAGAGGACCAGGCAATTTAATTGGTAGGGATCAAATTTATAATGTAATAGTAACTGCTCATGCATTTGTTATGATTTTTTTTATGGTTATACCTATTATAATTGGTGGGTTTGGAAATTGGTTAGTACCCTTAATATTGGGAAGGCCTGATATAGCCTTTCCTCGAATAAATAATATAAGATTTTGGTTATTACCTCCTTCATTAATTTTGTTATTGATAAGAGGTATGGTTGAGACAGGGGTGGGGACAGGTTGAACAGTATATCCTCCTTTAGCTTCATCAGTAGCACATAGAGGGGGTTCAGTTGATTTAGCTATTTTTTCTTTACATTTAGCCGGGGCTTCTTCTATTTTAG…
7301282	GBCMA11862-16	BOLD:ACZ6415	KP713884.1	Mined from GenBank, NCBI			Amphipoda	Uristidae		Abyssorchomene	Abyssorchomene distinctus																			8845470	COI-5P		TTTGTAGGTACTTCTTTAAGAGTTATTATTCGATCTGAATTAAGAGGACCAGGCAATTTAATTGGTAGGGATCAAATTTATAATGTAATAGTAACTGCTCATGCATTTGTTATGATTTTTTTTATGGTTATACCTATTATAATTGGTGGGTTTGGAAATTGGTTAGTACCCTTAATATTGGGAAGGCCTGATATAGCCTTTCCTCGAATAAATAATATAAGATTTTGGTTATTACCTCCTTCATTAATTTTGTTATTGATAAGAGGTATGGTTGAGACAGGGGTGGGGACAGGTTGAACAGTATATCCTCCTTTAGCTTCATCAGTAGCACATAGAGGGGGTTCAGTTGATTTAGCTATTTTTTCTTTACATTTAGCCGGGGCTTCTTCTATTTTAGGT…
8475030	GBCM10257-17	BOLD:ACZ6415	KP713885	Mined from GenBank, NCBI			Amphipoda	Uristidae		Abyssorchomene	Abyssorchomene distinctus																			9712278	COI-5P	KP713885	TAGATTTGTAGGTACTTCTTTAAGAGTTATTATTCGATCTGAATTAAGAGGACCAGGCAATTTAATTGGTAGGGATCAAATTTATAATGTAATAGTAACTGCTCATGCATTTGTTATGATTTTTTTTATGGTTATACCTATTATAATTGGTGGGTTTGGAAATTGGTTAGTACCCTTAATATTGGGAAGGCCTGATATAGCCTTTCCTCGAATAAATAATATAAGATTTTGGTTATTACCTCCTTCATTAATTTTGTTATTGATAAGAGGTATGGTTGAGACAGGGGTGGGGACAGGTTGAACAGTATATCCTCCTTTAGCTTCATCAGTAGCACATAGAGGGGGTTCAGTTGATTTAGCTATTTTTTCTTTACATTTAGCCGGGGCTTCTTCTATTTT…
7301283	GBCMA11863-16	BOLD:ACZ6415	KP713885.1	Mined from GenBank, NCBI			Amphipoda	Uristidae		Abyssorchomene	Abyssorchomene distinctus																			8845471	COI-5P		AGATTTGTAGGTACTTCTTTAAGAGTTATTATTCGATCTGAATTAAGAGGACCAGGCAATTTAATTGGTAGGGATCAAATTTATAATGTAATAGTAACTGCTCATGCATTTGTTATGATTTTTTTTATGGTTATACCTATTATAATTGGTGGGTTTGGAAATTGGTTAGTACCCTTAATATTGGGAAGGCCTGATATAGCCTTTCCTCGAATAAATAATATAAGATTTTGGTTATTACCTCCTTCATTAATTTTGTTATTGATAAGAGGTATGGTTGAGACAGGGGTGGGGACAGGTTGAACAGTATATCCTCCTTTAGCTTCATCAGTAGCACATAGAGGGGGTTCAGTTGATTTAGCTATTTTTTCTTTACATTTAGCCGGGGCTTCTTCTATTTTA…
8476182	GBCM11409-17	BOLD:ACZ6415	KP713886	Mined from GenBank, NCBI			Amphipoda	Uristidae		Abyssorchomene	Abyssorchomene distinctus																			9712279	COI-5P	KP713886	TATTTGTAGGTACTTCTTTATGAGTTATTATTCGATCTGAATTAAGAGGACCAGGCAATTTAATTGGTAGGGATCAAATTTATAATGTAATAGTAACTGCTCATGCATTTGTTATGATTTTTTTTATGGTTATACCTATTATAATTGGTGGGTTTGGAAATTGGTTAGTACCCTTAATATTGGGAAGGCCTGATATAGCCTTTCCTCGAATAAATAATATAAGATTTTGGTTATTACCTCCTTCATTAATTTTGTTATTGATAAGAGGTATGGTTGAGACAGGGGTGGGGACAGGTTGAACAGTATATCCTCCTTTAGCTTCATCAGTAGCACATAGAGGGGGTTCAGTTGATTTAGCTATTTTTTCTTTACATTTAGCCGGGGCTTCTTCTATTTTAG…
7301284	GBCMA11864-16	BOLD:ACZ6415	KP713886.1	Mined from GenBank, NCBI			Amphipoda	Uristidae		Abyssorchomene	Abyssorchomene distinctus																			8845472	COI-5P		TTTGTAGGTACTTCTTTATGAGTTATTATTCGATCTGAATTAAGAGGACCAGGCAATTTAATTGGTAGGGATCAAATTTATAATGTAATAGTAACTGCTCATGCATTTGTTATGATTTTTTTTATGGTTATACCTATTATAATTGGTGGGTTTGGAAATTGGTTAGTACCCTTAATATTGGGAAGGCCTGATATAGCCTTTCCTCGAATAAATAATATAAGATTTTGGTTATTACCTCCTTCATTAATTTTGTTATTGATAAGAGGTATGGTTGAGACAGGGGTGGGGACAGGTTGAACAGTATATCCTCCTTTAGCTTCATCAGTAGCACATAGAGGGGGTTCAGTTGATTTAGCTATTTTTTCTTTACATTTAGCCGGGGCTTCTTCTATTTTAGGT…
8471486	GBCM6713-17	BOLD:ACZ6415	KP713887	Mined from GenBank, NCBI			Amphipoda	Uristidae		Abyssorchomene	Abyssorchomene distinctus																			9712280	COI-5P	KP713887	TATTTGTAGGTACTTCTTTAAGAGTTATTATTCGATCTGAATTAAGAGGACCAGGCAATTTAATTGGTAGGGATCAAATTTATAATGTAATAGTAACTGCTCATGCATTTGTTATGATTTTTTTTATGGTTATACCTATTATAATTGGTGGGTTTGGAAATTGGTTAGTACCCTTAATATTGGGAAGGCCTGATATAGCCTTTCCTCGAATAAATAATATAAGATTTTGGTTATTACCTCCTTCATTAATTTTGTTATTGATAAGAGGTATGGTTGAGACAGGGGTGGGGACAGGTTGAACAGTATATCCTCCTTTAGCTTCATCAGTAGCACATAGAGGGGGTTCAGTTGATTTAGCTATTTTTTCTTTACATTTAGCCGGGGCTTCTTCTATTTTAG…
7301285	GBCMA11865-16	BOLD:ACZ6415	KP713887.1	Mined from GenBank, NCBI			Amphipoda	Uristidae		Abyssorchomene	Abyssorchomene distinctus																			8845473	COI-5P		TTTGTAGGTACTTCTTTAAGAGTTATTATTCGATCTGAATTAAGAGGACCAGGCAATTTAATTGGTAGGGATCAAATTTATAATGTAATAGTAACTGCTCATGCATTTGTTATGATTTTTTTTATGGTTATACCTATTATAATTGGTGGGTTTGGAAATTGGTTAGTACCCTTAATATTGGGAAGGCCTGATATAGCCTTTCCTCGAATAAATAATATAAGATTTTGGTTATTACCTCCTTCATTAATTTTGTTATTGATAAGAGGTATGGTTGAGACAGGGGTGGGGACAGGTTGAACAGTATATCCTCCTTTAGCTTCATCAGTAGCACATAGAGGGGGTTCAGTTGATTTAGCTATTTTTTCTTTACATTTAGCCGGGGCTTCTTCTATTTTAGGT…
8471361	GBCM6588-17	BOLD:ACZ6415	KP713888	Mined from GenBank, NCBI			Amphipoda	Uristidae		Abyssorchomene	Abyssorchomene musculosus																			9712281	COI-5P	KP713888	AGATTTGTAGGTACTTCTTTAAGAGTTATTATTCGATCTGAATTAAGAGGACCAGGCAATTTAATTGGTAGGGATCAAATTTATAATGTAATAGTAACTGCTCATGCATTTGTTATGATTTTTTTTATGGTTATACCTATAATAATTGGTGGGTTTGGAAATTGGTTAGTACCCTTAATATTGGGAAGGCCTGATATAGCCTTTCCTCGAATAAATAATATAAGATTTTGGTTATTACCTCCTTCATTAATTTTGTTATTGATAAGAGGTATGGTTGAGACAGGGGTGGGGACAGGTTGAACAGTATATCCTCCTTTAGCTTCATCAGTAGCACATAGAGGGGGTTCAGTTGATTTAGCTATTTTTTCTTTACATTTAGCCGGGGCTTCTTCTATTTTA…
7301286	GBCMA11866-16	BOLD:ACZ6415	KP713888.1	Mined from GenBank, NCBI			Amphipoda	Uristidae		Abyssorchomene	Abyssorchomene musculosus																			8845474	COI-5P		AGATTTGTAGGTACTTCTTTAAGAGTTATTATTCGATCTGAATTAAGAGGACCAGGCAATTTAATTGGTAGGGATCAAATTTATAATGTAATAGTAACTGCTCATGCATTTGTTATGATTTTTTTTATGGTTATACCTATAATAATTGGTGGGTTTGGAAATTGGTTAGTACCCTTAATATTGGGAAGGCCTGATATAGCCTTTCCTCGAATAAATAATATAAGATTTTGGTTATTACCTCCTTCATTAATTTTGTTATTGATAAGAGGTATGGTTGAGACAGGGGTGGGGACAGGTTGAACAGTATATCCTCCTTTAGCTTCATCAGTAGCACATAGAGGGGGTTCAGTTGATTTAGCTATTTTTTCTTTACATTTAGCCGGGGCTTCTTCTATTTTA…
8474575	GBCM9802-17	BOLD:AAG9463	KP713889	Mined from GenBank, NCBI			Amphipoda	Uristidae		Abyssorchomene	Abyssorchomene sp. 4 HR-2015																			9712282	COI-5P	KP713889	GATTTGTAGGGTCTTCTTTAAGAGTTATTATTCGGTCAGAATTAAGAGGGCCGGGTAATTTAATTGGGAGAGATCAGATTTATAATGTTATAGTGACTGCACATGCATTTGTTATAATTTTTTTTATAGTTATACCTATTATAATTGGTGGGTTTGGTAATTGATTAGTGCCTTTAATACTAGGGAGACCTGATATGGCATTTCCTCGAATAAATAATATGAGGTTTTGGTTGCTACCTCCTTCATTAATTTTATTATTAATAAGAGGTATGGTAGAAACTGGGGTAGGTACAGGTTGGACTGTATACCCTCCTTTGGCTTCAGGTGTAGCACATAGAGGGGGATCGGTAGATTTGGCTATTTTTTCTTTACATTTAGCTGGAGCTTCTTCTATTTTAG…
7301287	GBCMA11867-16	BOLD:AAG9463	KP713889.1	Mined from GenBank, NCBI			Amphipoda	Uristidae		Abyssorchomene	Abyssorchomene sp. 4																			8845475	COI-5P		TTTGTAGGGTCTTCTTTAAGAGTTATTATTCGGTCAGAATTAAGAGGGCCGGGTAATTTAATTGGGAGAGATCAGATTTATAATGTTATAGTGACTGCACATGCATTTGTTATAATTTTTTTTATAGTTATACCTATTATAATTGGTGGGTTTGGTAATTGATTAGTGCCTTTAATACTAGGGAGACCTGATATGGCATTTCCTCGAATAAATAATATGAGGTTTTGGTTGCTACCTCCTTCATTAATTTTATTATTAATAAGAGGTATGGTAGAAACTGGGGTAGGTACAGGTTGGACTGTATACCCTCCTTTGGCTTCAGGTGTAGCACATAGAGGGGGATCGGTAGATTTGGCTATTTTTTCTTTACATTTAGCTGGAGCTTCTTCTATTTTAGGG…
8473180	GBCM8407-17	BOLD:AAG9463	KP713890	Mined from GenBank, NCBI			Amphipoda	Uristidae		Abyssorchomene	Abyssorchomene sp. 3 HR-2015																			9712283	COI-5P	KP713890	GATTTGATGGGTCTTCTTTAAGGGTTATTATTCGGTCAGAATTAAGAGGGCCGGGTAATTTAATTGGGAGAGATCAGATTTATAATGTTATAGTGACTGCACATGCATTTGTTATAATTTTTTTTATAGTTATACCTATTATAATTGGTGGGTTTGGTAATTGATTAGTGCCTTTAATACTAGGGAGACCTGATATGGCATTTCCTCGAATAAATAATATGAGGTTTTGGTTGCTACCTCCTTCATTAATTTTATTATTAATAAGAGGTATGGTAGAAACTGGGGTAGGTACAGGTTGGACTGTATACCCTCCTTTGGCTTCAGGTGTAGCACATAGAGGGGGATCGGTAGATTTGGCTATTTTTTCTTTACATTTAGCTGGAGCTTCTTCTATTTTAG…
7301288	GBCMA11868-16	BOLD:AAG9463	KP713890.1	Mined from GenBank, NCBI			Amphipoda	Uristidae		Abyssorchomene	Abyssorchomene sp. 3																			8845476	COI-5P		TTTGATGGGTCTTCTTTAAGGGTTATTATTCGGTCAGAATTAAGAGGGCCGGGTAATTTAATTGGGAGAGATCAGATTTATAATGTTATAGTGACTGCACATGCATTTGTTATAATTTTTTTTATAGTTATACCTATTATAATTGGTGGGTTTGGTAATTGATTAGTGCCTTTAATACTAGGGAGACCTGATATGGCATTTCCTCGAATAAATAATATGAGGTTTTGGTTGCTACCTCCTTCATTAATTTTATTATTAATAAGAGGTATGGTAGAAACTGGGGTAGGTACAGGTTGGACTGTATACCCTCCTTTGGCTTCAGGTGTAGCACATAGAGGGGGATCGGTAGATTTGGCTATTTTTTCTTTACATTTAGCTGGAGCTTCTTCTATTTTAGGG…
8474482	GBCM9709-17	BOLD:ACZ4630	KP713891	Mined from GenBank, NCBI			Amphipoda	Uristidae		Abyssorchomene	Abyssorchomene sp. 1 HR-2015																			9712284	COI-5P	KP713891	GATTTGTTGGTACAGCTTTAAGAGTAATTATTCGATCAGAATTAAGAGGGCCCGGGAATTTAATTGGAAGGGATCAGATTTATAACGTTATAGTAACAGCTCATGCTTTTGTTATAATTTTTTTTATGGTAATGCCTATTATGATTGGGGGATTTGGAAATTGATTAGTTCCTTTAATATTAGGTAGACCTGATATGGCATTTCCTCGTATAAATAATATGAGATTTTGATTATTGCCTCCTTCTTTAATTTTATTACTTATAAGGGGTATAGTTGAAACAGGGGTAGGTACTGGTTGAACGGTTTATCCTCCTTTAGCTTCAAGTGTAGCTCATAGTGGAGGTTCAGTAGATATAGCTATTTTTTCGTTACATTTAGCTGGAGCTTCATCTATTTTAG…
7301289	GBCMA11869-16	BOLD:ACZ4630	KP713891.1	Mined from GenBank, NCBI			Amphipoda	Uristidae		Abyssorchomene	Abyssorchomene sp. 1																			8845477	COI-5P		TTTGTTGGTACAGCTTTAAGAGTAATTATTCGATCAGAATTAAGAGGGCCCGGGAATTTAATTGGAAGGGATCAGATTTATAACGTTATAGTAACAGCTCATGCTTTTGTTATAATTTTTTTTATGGTAATGCCTATTATGATTGGGGGATTTGGAAATTGATTAGTTCCTTTAATATTAGGTAGACCTGATATGGCATTTCCTCGTATAAATAATATGAGATTTTGATTATTGCCTCCTTCTTTAATTTTATTACTTATAAGGGGTATAGTTGAAACAGGGGTAGGTACTGGTTGAACGGTTTATCCTCCTTTAGCTTCAAGTGTAGCTCATAGTGGAGGTTCAGTAGATATAGCTATTTTTTCGTTACATTTAGCTGGAGCTTCATCTATTTTAGGG…
10056799	GBCM13290-19	BOLD:ACZ4630	KP713892	Mined from GenBank, NCBI			Amphipoda	Uristidae		Abyssorchomene	Abyssorchomene sp. 2 HR-2015																			11736893	COI-5P	KP713892	AGCTAGATTTGTTGGTACAGCTTTAAGAGTAATTATTCGATCAGAATTAAGAGGGCCCGGGAATTTAATTGGAAGGGATCAGATTTATAACGTTATAGTAACAGCTCATGCTTTTGTTATAATTTTTTTTATGGTAATGCCTATTATGATTGGGGGATTTGGAAATTGATTAGTTCCTTTAATATTAGGTAGACCTGATATGGCATTTCCTCGTATAAATAATATGAGATTTTGATTATTGCCTCCTTCTTTAATTTTATTACTTATAAGGGGTATAGTTGAAACAGGGGTAGGTACTGGTTGAACGGTTTATCCTCCTTTAGCTTCAAGTGTAGCTCATAGTGGAGGTTCAGTAGATATAGCTATTTTTTCGTTACATTTAGCTGGAGCTTCATCTAT…
7301290	GBCMA11870-16	BOLD:ACZ4630	KP713892.1	Mined from GenBank, NCBI			Amphipoda	Uristidae		Abyssorchomene	Abyssorchomene sp. 2																			8845478	COI-5P		GCTAGATTTGTTGGTACAGCTTTAAGAGTAATTATTCGATCAGAATTAAGAGGGCCCGGGAATTTAATTGGAAGGGATCAGATTTATAACGTTATAGTAACAGCTCATGCTTTTGTTATAATTTTTTTTATGGTAATGCCTATTATGATTGGGGGATTTGGAAATTGATTAGTTCCTTTAATATTAGGTAGACCTGATATGGCATTTCCTCGTATAAATAATATGAGATTTTGATTATTGCCTCCTTCTTTAATTTTATTACTTATAAGGGGTATAGTTGAAACAGGGGTAGGTACTGGTTGAACGGTTTATCCTCCTTTAGCTTCAAGTGTAGCTCATAGTGGAGGTTCAGTAGATATAGCTATTTTTTCGTTACATTTAGCTGGAGCTTCATCTATT…
8471487	GBCM6714-17	BOLD:ACQ6001	KP713893	Mined from GenBank, NCBI			Amphipoda	Alicellidae		Alicella	Alicella gigantea																			9712285	COI-5P	KP713893	AGACTCCTCGGAACTTCTATAAGAGTTATTATTCGGACAGAGTTAAGTTCTCCTGGTAACCTAATTGGAGATGATCAAATCTACAATGTAATAGTTACAGCTCACGCTTTTGTAATAATTTTCTTTATAGTAATACCTATTATAATTGGTGGATTTGGTAACTGACTAGTTCCTTTGATATTAGGTAGACCAGATATAGCGTTTCCGCGGATAAATAATATAAGATTTTGATTATTGCCTCCATCTCTTACTCTCCTGATAATAAGTGGTTTAGTAGAAAGAGGTGTAGGCACAGGATGAACTGTTTACCCCCCGCTATCTGCAGCTACTGCCCATAGCGGTGCGTCGGTTGACTTAGCTATCTTTTCCTTACACCTTGCTGGTGCATCATCCATCCTA…
7301291	GBCMA11871-16	BOLD:ACQ6001	KP713893.1	Mined from GenBank, NCBI			Amphipoda	Alicellidae		Alicella	Alicella gigantea																			8845479	COI-5P		AGACTCCTCGGAACTTCTATAAGAGTTATTATTCGGACAGAGTTAAGTTCTCCTGGTAACCTAATTGGAGATGATCAAATCTACAATGTAATAGTTACAGCTCACGCTTTTGTAATAATTTTCTTTATAGTAATACCTATTATAATTGGTGGATTTGGTAACTGACTAGTTCCTTTGATATTAGGTAGACCAGATATAGCGTTTCCGCGGATAAATAATATAAGATTTTGATTATTGCCTCCATCTCTTACTCTCCTGATAATAAGTGGTTTAGTAGAAAGAGGTGTAGGCACAGGATGAACTGTTTACCCCCCGCTATCTGCAGCTACTGCCCATAGCGGTGCGTCGGTTGACTTAGCTATCTTTTCCTTACACCTTGCTGGTGCATCATCCATCCTA…
8471488	GBCM6715-17	BOLD:ACQ6001	KP713894	Mined from GenBank, NCBI			Amphipoda	Alicellidae		Alicella	Alicella gigantea																			9712286	COI-5P	KP713894	ACTCCTCGGAACTTCTATAAGAGTTATTATTCGGTCAGAGTTAAGTTCTCCTGGTAACCTAATTGGAGATGATCAAATCTACAATGTAATAGTTACAGCTCACGCTTTTGTAATAATTTTCTTTATAGTAATACCTATTATAATTGGTGGATTTGGTAACTGACTAGTTCCTTTGATATTAGGTAGACCAGATATAGCGTTTCCGCGGATAAATAATATAAGATTTTGATTATTGCCTCCATCTCTTACTCTCCTGATAATAAGTGGTTTAGTAGAAAGAGGTGTAGGCACAGGATGAACTGTTTACCCCCCGCTATCTGCAGCTACTGCCCATAGCGGTGCGTCGGTTGACTTAGCTATCTTTTCCTTACACCTTGCTGGTGCATCATCCATCCTAGG…
7301292	GBCMA11872-16	BOLD:ACQ6001	KP713894.1	Mined from GenBank, NCBI			Amphipoda	Alicellidae		Alicella	Alicella gigantea																			8845480	COI-5P		CTCCTCGGAACTTCTATAAGAGTTATTATTCGGTCAGAGTTAAGTTCTCCTGGTAACCTAATTGGAGATGATCAAATCTACAATGTAATAGTTACAGCTCACGCTTTTGTAATAATTTTCTTTATAGTAATACCTATTATAATTGGTGGATTTGGTAACTGACTAGTTCCTTTGATATTAGGTAGACCAGATATAGCGTTTCCGCGGATAAATAATATAAGATTTTGATTATTGCCTCCATCTCTTACTCTCCTGATAATAAGTGGTTTAGTAGAAAGAGGTGTAGGCACAGGATGAACTGTTTACCCCCCGCTATCTGCAGCTACTGCCCATAGCGGTGCGTCGGTTGACTTAGCTATCTTTTCCTTACACCTTGCTGGTGCATCATCCATCCTAGGC…
8473995	GBCM9222-17	BOLD:ACQ6001	KP713895	Mined from GenBank, NCBI			Amphipoda	Alicellidae		Alicella	Alicella gigantea																			9712287	COI-5P	KP713895	ACTCCTCGGAACTTCTATAAGAGTTATTATTCGGTCAGAGTTAAGTTCTCCTGGTAACCTAATTGGAGATGATCAAATCTACAATGTAATAGTTACAGCTCACGCTTTTGTAATAATTTTCTTTATAGTAATACCTATTATAATTGGTGGATTTGGTAACTGACTAGTTCCTTTGATATTAGGTAGACCAGATATAGCGTTTCCGCGGATAAATAATATAAGATTTTGATTATTGCCTCCATCTCTTACTCTCCTGATAATAAGTGGTTTAGTAGAAAGAGGTGTAGGCACAGGATGAACTGTTTACCCCCCGCTATCTGCAGCTACTGCCCATAGCGGTGCGTCGGTTGACTTAGCTATCTTTTCCTTACACCTTGCTGGTGCATCATCCATCCTAGG…
7301293	GBCMA11873-16	BOLD:ACQ6001	KP713895.1	Mined from GenBank, NCBI			Amphipoda	Alicellidae		Alicella	Alicella gigantea																			8845481	COI-5P		CTCCTCGGAACTTCTATAAGAGTTATTATTCGGTCAGAGTTAAGTTCTCCTGGTAACCTAATTGGAGATGATCAAATCTACAATGTAATAGTTACAGCTCACGCTTTTGTAATAATTTTCTTTATAGTAATACCTATTATAATTGGTGGATTTGGTAACTGACTAGTTCCTTTGATATTAGGTAGACCAGATATAGCGTTTCCGCGGATAAATAATATAAGATTTTGATTATTGCCTCCATCTCTTACTCTCCTGATAATAAGTGGTTTAGTAGAAAGAGGTGTAGGCACAGGATGAACTGTTTACCCCCCGCTATCTGCAGCTACTGCCCATAGCGGTGCGTCGGTTGACTTAGCTATCTTTTCCTTACACCTTGCTGGTGCATCATCCATCCTAGGC…
8475754	GBCM10981-17	BOLD:ADD0645	KP713896	Mined from GenBank, NCBI			Amphipoda	Scopelocheiridae	Scopelocheirinae	Scopelocheirus	Scopelocheirus schellenbergi																			9712288	COI-5P	KP713896	GAGCCGTTGGTACCTCCCTTAGCTTAATTATCCGCTCAGAACTAAGAGCTCCTGGTAATCTTATTGGTGATGACCAGATTTATAACGTCATAGTGACTGCCCATGCTTTTGTTATAATTTTTTTCATAGTTATACCGATCATAATCGGAGGTTTTGGTAATTGATTAATCCCTTTAATACTAGGCTCTCCCGATATAGCTTTCCCTCGAATAAATAACATAAGATTTTGACTCTTGCCTCCTTCTCTCTCCCTACTACTTATAAGAGGATTAGTAGAAAGCGGAGTTGGAACTGGCTGGACTGTTTACCCTCCCCTTGCTAGAAGTCTGGCACACAGAGGAAGCTCTGTGGACCTAGCTATTTTTTCACTCCACTTAGCAGGTGCCTCGTCTATCCTAG…
7301294	GBCMA11874-16	BOLD:ADD0645	KP713896.1	Mined from GenBank, NCBI			Amphipoda	Scopelocheiridae	Scopelocheirinae	Scopelocheirus	Scopelocheirus schellenbergi																			8845482	COI-5P		GTTGGTACCTCCCTTAGCTTAATTATCCGCTCAGAACTAAGAGCTCCTGGTAATCTTATTGGTGATGACCAGATTTATAACGTCATAGTGACTGCCCATGCTTTTGTTATAATTTTTTTCATAGTTATACCGATCATAATCGGAGGTTTTGGTAATTGATTAATCCCTTTAATACTAGGCTCTCCCGATATAGCTTTCCCTCGAATAAATAACATAAGATTTTGACTCTTGCCTCCTTCTCTCTCCCTACTACTTATAAGAGGATTAGTAGAAAGCGGAGTTGGAACTGGCTGGACTGTTTACCCTCCCCTTGCTAGAAGTCTGGCACACAGAGGAAGCTCTGTGGACCTAGCTATTTTTTCACTCCACTTAGCAGGTGCCTCGTCTATCCTAGGTGCA…
8472783	GBCM8010-17	BOLD:ADD0645	KP713897	Mined from GenBank, NCBI			Amphipoda	Scopelocheiridae	Scopelocheirinae	Scopelocheirus	Scopelocheirus schellenbergi																			9712289	COI-5P	KP713897	GAGCCGTTGGTACCTCCCTTAGCTTAATTATCCGCTCAGAACTAAGAGCTCCTGGTAATCTTATTGGTGATGACCAGATTTATAACGTCATAGTGACTGCCCATGCTTTTGTTATAATTTTTTTCATAGTTATACCGATCATAATCGGAGGTTTTGGTAATTGATTAATCCCTTTAATACTAGGCTCTCCCGATATAGCTTTCCCTCGAATAAATAACATAAGATTTTGACTCTTGCCTCCTTCTCTCTCCCTACTACTTATAAGAGGATTAGTAGAAAGCGGAGTTGGAACTGGCTGGACTGTTTACCCTCCCCTTGCTAGAAGTCTGGCACACAGAGGAAGCTCTGTGGACCTAGCTATTTTTTCACTCCACTTAGCAGGTGCCTCGTCTATCCTAG…
7301295	GBCMA11875-16	BOLD:ADD0645	KP713897.1	Mined from GenBank, NCBI			Amphipoda	Scopelocheiridae	Scopelocheirinae	Scopelocheirus	Scopelocheirus schellenbergi																			8845483	COI-5P		GTTGGTACCTCCCTTAGCTTAATTATCCGCTCAGAACTAAGAGCTCCTGGTAATCTTATTGGTGATGACCAGATTTATAACGTCATAGTGACTGCCCATGCTTTTGTTATAATTTTTTTCATAGTTATACCGATCATAATCGGAGGTTTTGGTAATTGATTAATCCCTTTAATACTAGGCTCTCCCGATATAGCTTTCCCTCGAATAAATAACATAAGATTTTGACTCTTGCCTCCTTCTCTCTCCCTACTACTTATAAGAGGATTAGTAGAAAGCGGAGTTGGAACTGGCTGGACTGTTTACCCTCCCCTTGCTAGAAGTCTGGCACACAGAGGAAGCTCTGTGGACCTAGCTATTTTTTCACTCCACTTAGCAGGTGCCTCGTCTATCCTAGGTGCA…
8473574	GBCM8801-17	BOLD:ADD3333	KP713898	Mined from GenBank, NCBI			Amphipoda	Cyclocaridae		Cyclocaris	Cyclocaris sp. 2 HR-2015																			9712290	COI-5P	KP713898	ATGAGAGTCATTATCCGTGCAGAATTAAGAGCCCCTAGAAACTTAATCGGGGACGACCAGATTTATAATGTAATAGTGACAGCGCACGCTTTCGTAATAATTTTCTTTATAGTGATGCCGATCCTAATTGGAGGGTTCGGAAATTGACTTGTACCTTTAATATTAGGGAGCCCTGATATAGCTTTCCCCCGTATGAATAACATAAGCTTTTGGTTACTACCCCCTTCCCTCTCACTGCTACTAATAAGGGGTCTAGTAGAGAGGGGAGTAGGGACTGGTTGAACTGTGTACCCTCCTCTAGCTGCAGCGACCGCCCATAGGGGGGGATCTGTAGATTTAGCCATTTTCTCACTCCACCTAGCCGGCGCCTCCTCAATCCTAGGGGCGATCAATTTCATT…
7301296	GBCMA11876-16	BOLD:ADD3333	KP713898.1	Mined from GenBank, NCBI			Amphipoda	Cyclocaridae		Cyclocaris	Cyclocaris sp. 2																			8845484	COI-5P		ATGAGAGTCATTATCCGTGCAGAATTAAGAGCCCCTAGAAACTTAATCGGGGACGACCAGATTTATAATGTAATAGTGACAGCGCACGCTTTCGTAATAATTTTCTTTATAGTGATGCCGATCCTAATTGGAGGGTTCGGAAATTGACTTGTACCTTTAATATTAGGGAGCCCTGATATAGCTTTCCCCCGTATGAATAACATAAGCTTTTGGTTACTACCCCCTTCCCTCTCACTGCTACTAATAAGGGGTCTAGTAGAGAGGGGAGTAGGGACTGGTTGAACTGTGTACCCTCCTCTAGCTGCAGCGACCGCCCATAGGGGGGGATCTGTAGATTTAGCCATTTTCTCACTCCACCTAGCCGGCGCCTCCTCAATCCTAGGGGCGATCAATTTCATT…
8471988	GBCM7215-17	BOLD:ADD3989	KP713899	Mined from GenBank, NCBI			Amphipoda	Cyclocaridae		Cyclocaris	Cyclocaris sp. 1 HR-2015																			9712291	COI-5P	KP713899	GCCTGCTTGGTACCGCTATAAGTGTTATTATTCGTGCAGAATTAAGTTCGCCGGGTAATTTAATCGGAGATGATCAAGTCTATAACGTTATAGTAACGGCTCACGCCTTTGTAATAATTTTTTTTATGGTAATACCTATCATGATTGGCGGATTTGGAAACTGACTAGTGCCATTAATACTAGGAAGTCCAGATATAGCCTTCCCTCGTATAAATAATATAAGATTTTGACTATTACCCCCGTCCCTTACTCTTCTTCTTATAAGAGGACTAGTAGAAAGAGGAGTGGGAACTGGTTGAACTGTTTATCCCCCTCTTGCTGCGTCTACTGCTCATAGTGGAGCTTCTGTAGACCTGGCCATTTTCTCCTTACATCTAGCAGGTGCCTCCTCTATTCTAG…
7301297	GBCMA11877-16	BOLD:ADD3989	KP713899.1	Mined from GenBank, NCBI			Amphipoda	Cyclocaridae		Cyclocaris	Cyclocaris sp. 1																			8845485	COI-5P		CTGCTTGGTACCGCTATAAGTGTTATTATTCGTGCAGAATTAAGTTCGCCGGGTAATTTAATCGGAGATGATCAAGTCTATAACGTTATAGTAACGGCTCACGCCTTTGTAATAATTTTTTTTATGGTAATACCTATCATGATTGGCGGATTTGGAAACTGACTAGTGCCATTAATACTAGGAAGTCCAGATATAGCCTTCCCTCGTATAAATAATATAAGATTTTGACTATTACCCCCGTCCCTTACTCTTCTTCTTATAAGAGGACTAGTAGAAAGAGGAGTGGGAACTGGTTGAACTGTTTATCCCCCTCTTGCTGCGTCTACTGCTCATAGTGGAGCTTCTGTAGACCTGGCCATTTTCTCCTTACATCTAGCAGGTGCCTCCTCTATTCTAGGG…
8472220	GBCM7447-17	BOLD:ADD2530	KP713900	Mined from GenBank, NCBI			Amphipoda	Hirondelleidae		Hirondellea	Hirondellea brevicaudata																			9712292	COI-5P	KP713900	GTACCTCTTTAAGTCTTATTATTCGGTCAGAGTTAAGAGCTCCTGGTTGTTTAATTGGGGATGATCAAGTATATAATACTATAGTTACTGCTCATGCTTTTGTTATAATTTTTTTTATGGTAATACCAATTATGATTGGTGGGTTTGGGAATTGATTAGTTCCTTTAATGCTAGGGAGTCCAGATATAGCTTTTCCTCGAATGAACAACATAAGCTTTTGGTTATTACCCCCTTCTTTAACTCTTTTATTAATGAGTGGTTTGGTAGAGAGAGGGGTGGGAACAGGCTGGACAGTTTACCCTCCTTTAGCTGCTGAGGCAGCTCATAGAGGAGGTTCAGTAGATTTGGCTATTTTCTCTCTTCATTTGGCAGGGGCATCTTCTATTTTAGGGGCTATTA…
7301298	GBCMA11878-16	BOLD:ADD2530	KP713900.1	Mined from GenBank, NCBI			Amphipoda	Hirondelleidae		Hirondellea	Hirondellea brevicaudata																			8845486	COI-5P		ACCTCTTTAAGTCTTATTATTCGGTCAGAGTTAAGAGCTCCTGGTTGTTTAATTGGGGATGATCAAGTATATAATACTATAGTTACTGCTCATGCTTTTGTTATAATTTTTTTTATGGTAATACCAATTATGATTGGTGGGTTTGGGAATTGATTAGTTCCTTTAATGCTAGGGAGTCCAGATATAGCTTTTCCTCGAATGAACAACATAAGCTTTTGGTTATTACCCCCTTCTTTAACTCTTTTATTAATGAGTGGTTTGGTAGAGAGAGGGGTGGGAACAGGCTGGACAGTTTACCCTCCTTTAGCTGCTGAGGCAGCTCATAGAGGAGGTTCAGTAGATTTGGCTATTTTCTCTCTTCATTTGGCAGGGGCATCTTCTATTTTAGGGGCTATTAAT…
10056773	GBCM13264-19	BOLD:AAX1198	KP713901	Mined from GenBank, NCBI			Amphipoda	Hirondelleidae		Hirondellea	Hirondellea dubia																			11736894	COI-5P	KP713901	GAGCTGTAGGTACTTCCCTAAGCCTAATCATTCGGTCTGAGCTAAGAGCTCCAGGCTGCTTAATTGGAGATGACCAAGTATACAACACCTTAGTTACAGCTCATGCTTTTGTAATAATTTTTTTCATAGTTATACCAATTATAATTGGAGGATTTGGTAACTGACTTGTCCCTTTAATACTAGGAAGACCAGATATGGCTTTCCCTCGTATAAATAATATAAGATTCTGGTTACTCCCTCCTTCCTTAACACTTCTCTTAATAAGAGGGCTTGTAGAAAGAGGAGTAGGAACAGGCTGAACTGTTTATCCCCCACTAGCTGCCGAAGCAGCTCACAGAGGGGGCTCTGTAGATCTAGCTATTTTTTCATTACACCTAGCAGGTGCTTCTTCTATCCTAG…
7301299	GBCMA11879-16	BOLD:AAX1198	KP713901.1	Mined from GenBank, NCBI			Amphipoda	Hirondelleidae		Hirondellea	Hirondellea dubia																			8845487	COI-5P		GTAGGTACTTCCCTAAGCCTAATCATTCGGTCTGAGCTAAGAGCTCCAGGCTGCTTAATTGGAGATGACCAAGTATACAACACCTTAGTTACAGCTCATGCTTTTGTAATAATTTTTTTCATAGTTATACCAATTATAATTGGAGGATTTGGTAACTGACTTGTCCCTTTAATACTAGGAAGACCAGATATGGCTTTCCCTCGTATAAATAATATAAGATTCTGGTTACTCCCTCCTTCCTTAACACTTCTCTTAATAAGAGGGCTTGTAGAAAGAGGAGTAGGAACAGGCTGAACTGTTTATCCCCCACTAGCTGCCGAAGCAGCTCACAGAGGGGGCTCTGTAGATCTAGCTATTTTTTCATTACACCTAGCAGGTGCTTCTTCTATCCTAGGTGCA…
8476206	GBCM11433-17	BOLD:AAX1198	KP713902	Mined from GenBank, NCBI			Amphipoda	Hirondelleidae		Hirondellea	Hirondellea dubia																			9712293	COI-5P	KP713902	GAGCTGTAGGTACTTCCCTAAGCCTAATCATTCGGTCTGAGCTAAGAGCTCCAGGCTGCTTAATTGGAGATGACCAAGTATACAACACCTTAGTTACAGCTCATGCTTTTGTAATAATTTTTTTCATAGTTATACCAATTATAATTGGAGGATTTGGCAACTGACTTGTCCCTTTAATACTAGGAAGACCAGATATGGCTTTCCCTCGTATAAATAATATAAGATTCTGGTTACTCCCTCCTTCCTTAACACTTCTCTTAATAAGAGGGCTTGTAGAAAGAGGAGTAGGAACAGGCTGAACTGTTTATCCCCCACTAGCTGCCGAAGCAGCTCACAGAGGGGGCTCTGTAGATCTAGCTATTTTTTCATTACACCTAGCAGGTGCTTCTTCTATCCTAG…
7301300	GBCMA11880-16	BOLD:AAX1198	KP713902.1	Mined from GenBank, NCBI			Amphipoda	Hirondelleidae		Hirondellea	Hirondellea dubia																			8845488	COI-5P		GTAGGTACTTCCCTAAGCCTAATCATTCGGTCTGAGCTAAGAGCTCCAGGCTGCTTAATTGGAGATGACCAAGTATACAACACCTTAGTTACAGCTCATGCTTTTGTAATAATTTTTTTCATAGTTATACCAATTATAATTGGAGGATTTGGCAACTGACTTGTCCCTTTAATACTAGGAAGACCAGATATGGCTTTCCCTCGTATAAATAATATAAGATTCTGGTTACTCCCTCCTTCCTTAACACTTCTCTTAATAAGAGGGCTTGTAGAAAGAGGAGTAGGAACAGGCTGAACTGTTTATCCCCCACTAGCTGCCGAAGCAGCTCACAGAGGGGGCTCTGTAGATCTAGCTATTTTTTCATTACACCTAGCAGGTGCTTCTTCTATCCTAGGTGCA…
8475221	GBCM10448-17	BOLD:AAX1198	KP713903	Mined from GenBank, NCBI			Amphipoda	Hirondelleidae		Hirondellea	Hirondellea dubia																			9712294	COI-5P	KP713903	GAGCTGTAGGTACTTCCCTAAGCCTAATCATTCGGTCTGAGCTAAGAGCCCCAGGCTGCTTAATTGGAGATGACCAAGTATACAACACCTTAGTTACAGCTCATGCTTTTGTAATAATTTTTTTCATAGTTATACCAATTATAATTGGAGGATTTGGTAACTGACTTGTCCCCTTAATACTAGGAAGACCAGATATGGCTTTCCCTCGTATAAATAATATAAGATTCTGATTACTCCCTCCTTCCTTAACACTTCTCTTAATAAGAGGGCTTGTAGAAAGAGGAGTAGGAACAGGCTGAACTGTTTATCCTCCCCTAGCTGCCGAAGCAGCTCACAGAGGAGGCTCTGTAGATCTAGCTATTTTTTCATTACACCTAGCAGGTGCTTCTTCTATCCTAG…
7301301	GBCMA11881-16	BOLD:AAX1198	KP713903.1	Mined from GenBank, NCBI			Amphipoda	Hirondelleidae		Hirondellea	Hirondellea dubia																			8845489	COI-5P		GTAGGTACTTCCCTAAGCCTAATCATTCGGTCTGAGCTAAGAGCCCCAGGCTGCTTAATTGGAGATGACCAAGTATACAACACCTTAGTTACAGCTCATGCTTTTGTAATAATTTTTTTCATAGTTATACCAATTATAATTGGAGGATTTGGTAACTGACTTGTCCCCTTAATACTAGGAAGACCAGATATGGCTTTCCCTCGTATAAATAATATAAGATTCTGATTACTCCCTCCTTCCTTAACACTTCTCTTAATAAGAGGGCTTGTAGAAAGAGGAGTAGGAACAGGCTGAACTGTTTATCCTCCCCTAGCTGCCGAAGCAGCTCACAGAGGAGGCTCTGTAGATCTAGCTATTTTTTCATTACACCTAGCAGGTGCTTCTTCTATCCTAGGTGCA…
10056774	GBCM13265-19	BOLD:AAX1198	KP713904	Mined from GenBank, NCBI			Amphipoda	Hirondelleidae		Hirondellea	Hirondellea dubia																			11736895	COI-5P	KP713904	GAGCTGTAGGTACTTCCCTAAGCCTAATCATTCGGTCTGAGCTAAGAGCCCCAGGCTGCTTAATTGGAGATGACCAAGTATACAACACCTTAGTTACAGCTCATGCTTTTGTAATAATTTTTTTCATAGTTATACCAATTATAATTGGAGGATTTGGTAACTGACTTGTCCCCTTAATACTAGGAAGACCAGATATGGCTTTCCCTCGTATAAATAATATAAGATTCTGATTACTCCCTCCTTCCTTAACACTTCTCTTAATAAGAGGGCTTGTAGAAAGAGGAGTAGGAACAGGCTGAACTGTTTATCCCCCCCTAGCTGCCGAAGCAGCTCACAGAGGAGGCTCTGTAGATCTAGCTATTTTTTCATTACACCTAGCAGGTGCTTCTTCTATCCTAG…
7301302	GBCMA11882-16	BOLD:AAX1198	KP713904.1	Mined from GenBank, NCBI			Amphipoda	Hirondelleidae		Hirondellea	Hirondellea dubia																			8845490	COI-5P		GTAGGTACTTCCCTAAGCCTAATCATTCGGTCTGAGCTAAGAGCCCCAGGCTGCTTAATTGGAGATGACCAAGTATACAACACCTTAGTTACAGCTCATGCTTTTGTAATAATTTTTTTCATAGTTATACCAATTATAATTGGAGGATTTGGTAACTGACTTGTCCCCTTAATACTAGGAAGACCAGATATGGCTTTCCCTCGTATAAATAATATAAGATTCTGATTACTCCCTCCTTCCTTAACACTTCTCTTAATAAGAGGGCTTGTAGAAAGAGGAGTAGGAACAGGCTGAACTGTTTATCCCCCCCTAGCTGCCGAAGCAGCTCACAGAGGAGGCTCTGTAGATCTAGCTATTTTTTCATTACACCTAGCAGGTGCTTCTTCTATCCTAGGTGCA…
10056775	GBCM13266-19	BOLD:AAX1198	KP713905	Mined from GenBank, NCBI			Amphipoda	Hirondelleidae		Hirondellea	Hirondellea dubia																			11736896	COI-5P	KP713905	GAGCTGTAGGTACTTCCCTAAGCCTAATCATTCGGTCTGAGCTAAGAGCCCCAGGCTGCTTAATTGGAGATGACCAAGTATACAACACCTTAGTTACAGCTCATGCTTTTGTAATAATTTTTTTCATAGTTATACCAATTATAATTGGAGGATTTGGTAACTGACTTGTCCCCTTAATACTAGGAAGACCAGATATGGCTTTCCCTCGTATAAATAATATAAGATTCTGATTACTCCCTCCTTCCTTAACACTTCTCTTAATAAGAGGGCTTGTAGAAAGAGGAGTAGGAACAGGCTGAACTGTTTATCCCCCCCTAGCTGCCGAAGCAGCTCACAGAGGAGGCTCTGTAGATCTAGCTATTTTTTCATTACACCTAGCAGGTGCTTCTTCTATCCTAG…
7301303	GBCMA11883-16	BOLD:AAX1198	KP713905.1	Mined from GenBank, NCBI			Amphipoda	Hirondelleidae		Hirondellea	Hirondellea dubia																			8845491	COI-5P		GTAGGTACTTCCCTAAGCCTAATCATTCGGTCTGAGCTAAGAGCCCCAGGCTGCTTAATTGGAGATGACCAAGTATACAACACCTTAGTTACAGCTCATGCTTTTGTAATAATTTTTTTCATAGTTATACCAATTATAATTGGAGGATTTGGTAACTGACTTGTCCCCTTAATACTAGGAAGACCAGATATGGCTTTCCCTCGTATAAATAATATAAGATTCTGATTACTCCCTCCTTCCTTAACACTTCTCTTAATAAGAGGGCTTGTAGAAAGAGGAGTAGGAACAGGCTGAACTGTTTATCCCCCCCTAGCTGCCGAAGCAGCTCACAGAGGAGGCTCTGTAGATCTAGCTATTTTTTCATTACACCTAGCAGGTGCTTCTTCTATCCTAGGTGCA…
8471904	GBCM7131-17	BOLD:AAX1198	KP713906	Mined from GenBank, NCBI			Amphipoda	Hirondelleidae		Hirondellea	Hirondellea dubia																			9712295	COI-5P	KP713906	GAGCTGTAGGTACTTCCCTAAGCCTAATCATTCGGTCTGAGCTAAGAGCCCCAGGCTGCTTAATTGGAGATGACCAAGTATACAACACCTTAGTTACAGCTCATGCTTTTGTAATAATTTTTTTCATAGTTATACCAATTATAATTGGAGGATTTGGTAACTGACTTGTCCCCTTAATACTAGGAAGACCAGATATGGCTTTCCCTCGTATAAATAATATAAGATTCTGATTACTCCCTCCTTCCTTAACACTTCTCTTAATAAGAGGGCTTGTAGAAAGAGGAGTAGGAACAGGCTGAACTGTTTATCCCCCCCTAGCTGCCGAAGCAGCTCACAGAGGAGGCTCTGTAGATCTAGCTATTTTTTCATTACACCTAGCAGGTGCTTCTTCTATCCTAG…
7301304	GBCMA11884-16	BOLD:AAX1198	KP713906.1	Mined from GenBank, NCBI			Amphipoda	Hirondelleidae		Hirondellea	Hirondellea dubia																			8845492	COI-5P		GTAGGTACTTCCCTAAGCCTAATCATTCGGTCTGAGCTAAGAGCCCCAGGCTGCTTAATTGGAGATGACCAAGTATACAACACCTTAGTTACAGCTCATGCTTTTGTAATAATTTTTTTCATAGTTATACCAATTATAATTGGAGGATTTGGTAACTGACTTGTCCCCTTAATACTAGGAAGACCAGATATGGCTTTCCCTCGTATAAATAATATAAGATTCTGATTACTCCCTCCTTCCTTAACACTTCTCTTAATAAGAGGGCTTGTAGAAAGAGGAGTAGGAACAGGCTGAACTGTTTATCCCCCCCTAGCTGCCGAAGCAGCTCACAGAGGAGGCTCTGTAGATCTAGCTATTTTTTCATTACACCTAGCAGGTGCTTCTTCTATCCTAGGTGCA…
8471905	GBCM7132-17	BOLD:AAX1198	KP713907	Mined from GenBank, NCBI			Amphipoda	Hirondelleidae		Hirondellea	Hirondellea dubia																			9712296	COI-5P	KP713907	GAGCTGTAGGTACTTCCCTAAGCCTAATCATTCGGTCTGAGCTAAGAGCCCCAGGCTGCTTAATTGGAGATGACCAAGTATACAACACCTTAGTTACAGCTCATGCTTTTGTAATAATTTTTTTCATAGTTATACCAATTATAATTGGAGGATTTGGTAACTGACTTGTCCCCTTAATACTAGGAAGACCAGATATGGCTTTCCCTCGTATAAATAATATAAGATTCTGATTACTCCCTCCTTCCTTAACACTTCTCTTAATAAGAGGGCTTGTAGAAAGAGGAGTAGGAACAGGCTGAACTGTTTATCCCCCCCTAGCTGCCGAAGCAGCTCACAGAGGAGGCTCTGTAGATCTAGCTATTTTTTCATTACACCTAGCAGGTGCTTCTTCTATCCTAG…
7301305	GBCMA11885-16	BOLD:AAX1198	KP713907.1	Mined from GenBank, NCBI			Amphipoda	Hirondelleidae		Hirondellea	Hirondellea dubia																			8845493	COI-5P		GTAGGTACTTCCCTAAGCCTAATCATTCGGTCTGAGCTAAGAGCCCCAGGCTGCTTAATTGGAGATGACCAAGTATACAACACCTTAGTTACAGCTCATGCTTTTGTAATAATTTTTTTCATAGTTATACCAATTATAATTGGAGGATTTGGTAACTGACTTGTCCCCTTAATACTAGGAAGACCAGATATGGCTTTCCCTCGTATAAATAATATAAGATTCTGATTACTCCCTCCTTCCTTAACACTTCTCTTAATAAGAGGGCTTGTAGAAAGAGGAGTAGGAACAGGCTGAACTGTTTATCCCCCCCTAGCTGCCGAAGCAGCTCACAGAGGAGGCTCTGTAGATCTAGCTATTTTTTCATTACACCTAGCAGGTGCTTCTTCTATCCTAGGTGCA…
8473575	GBCM8802-17	BOLD:AAX1198	KP713908	Mined from GenBank, NCBI			Amphipoda	Hirondelleidae		Hirondellea	Hirondellea dubia																			9712297	COI-5P	KP713908	GAGCTGTAGGTACTTCCCTAAGCCTAATCATTCGGTCTGAGCTAAGAGCCCCAGGCTGCTTAATTGGAGATGACCAAGTATACAACACCTTAGTTACAGCTCATGCTTTTGTAATAATTTTTTTCATAGTTATACCAATTATAATTGGAGGATTTGGTAACTGACTTGTCCCCTTAATACTAGGAAGACCAGATATGGCTTTCCCTCGTATAAATAATATAAGATTCTGATTACTCCCTCCTTCCTTAACACTTCTCTTAATAAGAGGGCTTGTAGAAAGAGGAGTAGGAACAGGCTGAACTGTTTATCCCCCCCTAGCTGCCGAAGCAGCTCACAGAGGAGGCTCTGTAGATCTAGCTATTTTTTCATTACACCTAGCAGGTGCTTCTTCTATCCTAG…
7301306	GBCMA11886-16	BOLD:AAX1198	KP713908.1	Mined from GenBank, NCBI			Amphipoda	Hirondelleidae		Hirondellea	Hirondellea dubia																			8845494	COI-5P		GTAGGTACTTCCCTAAGCCTAATCATTCGGTCTGAGCTAAGAGCCCCAGGCTGCTTAATTGGAGATGACCAAGTATACAACACCTTAGTTACAGCTCATGCTTTTGTAATAATTTTTTTCATAGTTATACCAATTATAATTGGAGGATTTGGTAACTGACTTGTCCCCTTAATACTAGGAAGACCAGATATGGCTTTCCCTCGTATAAATAATATAAGATTCTGATTACTCCCTCCTTCCTTAACACTTCTCTTAATAAGAGGGCTTGTAGAAAGAGGAGTAGGAACAGGCTGAACTGTTTATCCCCCCCTAGCTGCCGAAGCAGCTCACAGAGGAGGCTCTGTAGATCTAGCTATTTTTTCATTACACCTAGCAGGTGCTTCTTCTATCCTAGGTGCA…
8474142	GBCM9369-17	BOLD:ADD2499	KP713909	Mined from GenBank, NCBI			Amphipoda	Hirondelleidae		Hirondellea	Hirondellea gigas																			9712298	COI-5P	KP713909	CCGTGGGGACTTCTTTGAGACTTATTATTCGTTCGGAGTTAAGTGCTCCTGGTTGTTTGATTGGTAATGATCAGGTTTATAACACTATAGTTACTGCTCATGCTTTTGTAATAATTTTTTTTATGGTTATGCCTATTATAATTGGGGGTTTTGGAAATTGGTTAGTACCTTTAATATTAGGTAGGCCTGATATGGCTTTTCCTCGTATAAATAATATGAGTTTTTGGTTGTTGCCTCCTGCACTAACTCTTTTGTTAATAAGAGGTTTGGTAGAGAGGGGTGTAGGAACTGGTTGAACGGTTTATCCACCTTTAGCTGCTGAAGCTGCCCATAGAGGGGGTTCTGTTGATTTAGCAATTTTTTCTTTGCATTTAGCTGGGGCTTCTTCTATTTTGGGTG…
7301307	GBCMA11887-16	BOLD:ADD2499	KP713909.1	Mined from GenBank, NCBI			Amphipoda	Hirondelleidae		Hirondellea	Hirondellea gigas																			8845495	COI-5P		GTGGGGACTTCTTTGAGACTTATTATTCGTTCGGAGTTAAGTGCTCCTGGTTGTTTGATTGGTAATGATCAGGTTTATAACACTATAGTTACTGCTCATGCTTTTGTAATAATTTTTTTTATGGTTATGCCTATTATAATTGGGGGTTTTGGAAATTGGTTAGTACCTTTAATATTAGGTAGGCCTGATATGGCTTTTCCTCGTATAAATAATATGAGTTTTTGGTTGTTGCCTCCTGCACTAACTCTTTTGTTAATAAGAGGTTTGGTAGAGAGGGGTGTAGGAACTGGTTGAACGGTTTATCCACCTTTAGCTGCTGAAGCTGCCCATAGAGGGGGTTCTGTTGATTTAGCAATTTTTTCTTTGCATTTAGCTGGGGCTTCTTCTATTTTGGGTGCA…
10056772	GBCM13263-19	BOLD:ADD2499	KP713910	Mined from GenBank, NCBI			Amphipoda	Hirondelleidae		Hirondellea	Hirondellea gigas																			11736897	COI-5P	KP713910	CCGTGGGGACTTCTTTGAGACTTATTATTCGTTCGGAGTTAAGTGCTCCTGGTTGTTTGATTGGTAATGATCAGGTTTATAACACTATAGTTACTGCTCATGCTTTTGTAATAATTTTTTTTATGGTTATGCCTATTATAATTGGGGGTTTTGGAAATTGGTTAGTACCTTTAATATTAGGTAGGCCTGATATGGCTTTTCCTCGTATAAATAATATGAGTTTTTGGTTGTTGCCTCCTGCACTAACTCTTTTGTTAATAAGAGGTTTGGTAGAGAGGGGTGTAGGAACTGGTTGAACGGTTTATCCACCTTTAGCTGCTGAAGCTGCCCATAGAGGGGGTTCTGTTGATTTAGCAATTTTTTCTTTGCATTTAGCTGGGGCTTCTTCTATTTTGGGTG…
7301308	GBCMA11888-16	BOLD:ADD2499	KP713910.1	Mined from GenBank, NCBI			Amphipoda	Hirondelleidae		Hirondellea	Hirondellea gigas																			8845496	COI-5P		GTGGGGACTTCTTTGAGACTTATTATTCGTTCGGAGTTAAGTGCTCCTGGTTGTTTGATTGGTAATGATCAGGTTTATAACACTATAGTTACTGCTCATGCTTTTGTAATAATTTTTTTTATGGTTATGCCTATTATAATTGGGGGTTTTGGAAATTGGTTAGTACCTTTAATATTAGGTAGGCCTGATATGGCTTTTCCTCGTATAAATAATATGAGTTTTTGGTTGTTGCCTCCTGCACTAACTCTTTTGTTAATAAGAGGTTTGGTAGAGAGGGGTGTAGGAACTGGTTGAACGGTTTATCCACCTTTAGCTGCTGAAGCTGCCCATAGAGGGGGTTCTGTTGATTTAGCAATTTTTTCTTTGCATTTAGCTGGGGCTTCTTCTATTTTGGGTGCA…
8471489	GBCM6716-17	BOLD:ADD2499	KP713911	Mined from GenBank, NCBI			Amphipoda	Hirondelleidae		Hirondellea	Hirondellea gigas																			9712299	COI-5P	KP713911	CCGTGGGGACTTCTTTGAGACTTATTATTCGTTCGGAGTTAAGTGCTCCTGGTTGTTTGATTGGTAATGATCAGGTTTATAACACTATAGTTACTGCTCATGCTTTTGTAATAATTTTTTTTATGGTTATGCCTATTATAATTGGGGGTTTTGGAAATTGGTTAGTACCTTTAATATTAGGTAGGCCTGATATGGCTTTTCCTCGTATAAATAATATGAGTTTTTGGTTGTTGCCTCCTGCACTAACTCTTTTGTTAATAAGAGGTTTGGTAGAGAGGGGTGTAGGAACTGGTTGAACGGTTTATCCACCTTTAGCTGCTGAAGCAGCCCATAGAGGGGGTTCTGTTGATTTAGCAATTTTTTCTTTGCATTTAGCTGGGGCTTCTTCTATTTTGGGTG…
7301309	GBCMA11889-16	BOLD:ADD2499	KP713911.1	Mined from GenBank, NCBI			Amphipoda	Hirondelleidae		Hirondellea	Hirondellea gigas																			8845497	COI-5P		GTGGGGACTTCTTTGAGACTTATTATTCGTTCGGAGTTAAGTGCTCCTGGTTGTTTGATTGGTAATGATCAGGTTTATAACACTATAGTTACTGCTCATGCTTTTGTAATAATTTTTTTTATGGTTATGCCTATTATAATTGGGGGTTTTGGAAATTGGTTAGTACCTTTAATATTAGGTAGGCCTGATATGGCTTTTCCTCGTATAAATAATATGAGTTTTTGGTTGTTGCCTCCTGCACTAACTCTTTTGTTAATAAGAGGTTTGGTAGAGAGGGGTGTAGGAACTGGTTGAACGGTTTATCCACCTTTAGCTGCTGAAGCAGCCCATAGAGGGGGTTCTGTTGATTTAGCAATTTTTTCTTTGCATTTAGCTGGGGCTTCTTCTATTTTGGGTGCA…
8475439	GBCM10666-17	BOLD:ADD2499	KP713912	Mined from GenBank, NCBI			Amphipoda	Hirondelleidae		Hirondellea	Hirondellea gigas																			9712300	COI-5P	KP713912	CCGTGGGGACTTCTTTGAGACTTATTATTCGTTCGGAGTTAAGTGCTCCTGGTTGTTTGATTGGTAATGATCAGGTTTATAACACTATAGTTACTGCTCATGCTTTTGTAATAATTTTTTTTATGGTTATGCCTATTATAATTGGGGGTTTTGGAAATTGGTTAGTACCTTTAATATTAGGTAGGCCTGATATGGCTTTTCCTCGTATAAATAATATGAGTTTTTGGTTGTTGCCTCCTGCACTAACTCTTTTGTTAATAAGAGGTTTGGTAGAGAGGGGTGTAGGAACTGGTTGAACGGTTTATCCACCTTTAGCTGCTGAAGCTGCCCATAGAGGGGGTTCTGTTGATTTAGCAATTTTTTCTTTGCATTTAGCTGGGGCTTCTTCTATTTTGGGTG…
7301310	GBCMA11890-16	BOLD:ADD2499	KP713912.1	Mined from GenBank, NCBI			Amphipoda	Hirondelleidae		Hirondellea	Hirondellea gigas																			8845498	COI-5P		GTGGGGACTTCTTTGAGACTTATTATTCGTTCGGAGTTAAGTGCTCCTGGTTGTTTGATTGGTAATGATCAGGTTTATAACACTATAGTTACTGCTCATGCTTTTGTAATAATTTTTTTTATGGTTATGCCTATTATAATTGGGGGTTTTGGAAATTGGTTAGTACCTTTAATATTAGGTAGGCCTGATATGGCTTTTCCTCGTATAAATAATATGAGTTTTTGGTTGTTGCCTCCTGCACTAACTCTTTTGTTAATAAGAGGTTTGGTAGAGAGGGGTGTAGGAACTGGTTGAACGGTTTATCCACCTTTAGCTGCTGAAGCTGCCCATAGAGGGGGTTCTGTTGATTTAGCAATTTTTTCTTTGCATTTAGCTGGGGCTTCTTCTATTTTGGGTGCA…
8475440	GBCM10667-17	BOLD:ACZ4630	KP713915	Mined from GenBank, NCBI			Amphipoda																							9712303	COI-5P	KP713915	AGATTTGTTGGTACAGCTTTAAGAGTAATTATTCGATCAGAATTAAGAGGGCCCGGGAATTTAATTGGAAGGGATCAGATTTATAACGTTATAGTAACAGCTCATGCTTTTGTTATAATTTTTTTTATGGTAATGCCTATTATGATTGGGGGATTTGGAAATTGATTAGTTCCTTTAATATTAGGTAGACCTGATATGGCATTTCCTCGTATAAATAATATGAGATTTTGATTATTGCCTCCTTCTTTAATTTTATTACTTATAAGGGGTATAGTTGAAACAGGGGTAGGTACTGGTTGAACGGTTTACCCTCCTTTAGCTTCAAGTGTAGCTCATAGTGGAGGTTCAGTAGATATAGCTATTTTTTCGTTACATTTAGCTGGAGCTTCATCTATTTTA…
7301313	GBCMA11893-16	BOLD:ACZ4630	KP713915.1	Mined from GenBank, NCBI			Amphipoda																							8845501	COI-5P		AGATTTGTTGGTACAGCTTTAAGAGTAATTATTCGATCAGAATTAAGAGGGCCCGGGAATTTAATTGGAAGGGATCAGATTTATAACGTTATAGTAACAGCTCATGCTTTTGTTATAATTTTTTTTATGGTAATGCCTATTATGATTGGGGGATTTGGAAATTGATTAGTTCCTTTAATATTAGGTAGACCTGATATGGCATTTCCTCGTATAAATAATATGAGATTTTGATTATTGCCTCCTTCTTTAATTTTATTACTTATAAGGGGTATAGTTGAAACAGGGGTAGGTACTGGTTGAACGGTTTACCCTCCTTTAGCTTCAAGTGTAGCTCATAGTGGAGGTTCAGTAGATATAGCTATTTTTTCGTTACATTTAGCTGGAGCTTCATCTATTTTA…
8470503	GBCM5730-17	BOLD:ACZ6571	KP713916	Mined from GenBank, NCBI			Amphipoda																							9712304	COI-5P	KP713916	AGACTTATTGGTACATCTATGAGATTAATTATTCGATCAGAGTTAAGAACTCCGGGTAATTTAATCGGGGATGATCAAATTTATAATGTTATAGTGACAGCTCATGCTTTTGTGATAATTTTTTTTATAGTAATGCCAATTATAATTGGTGGTTTTGGTAATTGGTTAGTGCCTTTAATACTAGGAAGTCCAGATATAGCTTTCCCACGTATAAATAATATAAGATTTTGACTTTTACCGCCTTCTTTATCTCTACTTCTAGTGAGAGGTTTAGTAGAAAGAGGGGTTGGGACTGGTTGAACAGTGTATCCTCCTCTAGCTGCTGCTACAGCACATAGTGGTTCATCTGTAGATTTAGCTATTTTTTCGCTGCACTTAGCTGGGGCGTCTTCGATTTTA…
7301314	GBCMA11894-16	BOLD:ACZ6571	KP713916.1	Mined from GenBank, NCBI			Amphipoda																							8845502	COI-5P		AGACTTATTGGTACATCTATGAGATTAATTATTCGATCAGAGTTAAGAACTCCGGGTAATTTAATCGGGGATGATCAAATTTATAATGTTATAGTGACAGCTCATGCTTTTGTGATAATTTTTTTTATAGTAATGCCAATTATAATTGGTGGTTTTGGTAATTGGTTAGTGCCTTTAATACTAGGAAGTCCAGATATAGCTTTCCCACGTATAAATAATATAAGATTTTGACTTTTACCGCCTTCTTTATCTCTACTTCTAGTGAGAGGTTTAGTAGAAAGAGGGGTTGGGACTGGTTGAACAGTGTATCCTCCTCTAGCTGCTGCTACAGCACATAGTGGTTCATCTGTAGATTTAGCTATTTTTTCGCTGCACTTAGCTGGGGCGTCTTCGATTTTA…
8471018	GBCM6245-17	BOLD:ACZ5625	KP713917	Mined from GenBank, NCBI			Amphipoda																							9712305	COI-5P	KP713917	GACTTATTGGAACGTCTATGAGATTAATTATTCGGTCAGAGTTAAGAACTCCGGGAAATTTAATTGGGGATGATCAAATTTATAATGTTATAGTAACAGCTCATGCTTTTGTTATAATTTTTTTTATGGTAATGCCAATTATAATTGGTGGTTTTGGGAATTGGCTGGTGCCTTTAATGTTAGGTAGCCCAGATATAGCTTTTCCACGTATAAATAATATAAGATTTTGACTTTTACCTCCTTCTTTATCACTACTTCTAGTGAGAGGTTTAGTAGAAAGAGGGGTTGGAACTGGTTGAACAGTATATCCTCCTCTAGCTGCTGCCACAGCACATAGTGGTTCATCTGTAGATTTAGCTATTTTTTCACTGCATTTAGCTGGGGCATCTTCAATTTTAG…
7301315	GBCMA11895-16	BOLD:ACZ5625	KP713917.1	Mined from GenBank, NCBI			Amphipoda																							8845503	COI-5P		CTTATTGGAACGTCTATGAGATTAATTATTCGGTCAGAGTTAAGAACTCCGGGAAATTTAATTGGGGATGATCAAATTTATAATGTTATAGTAACAGCTCATGCTTTTGTTATAATTTTTTTTATGGTAATGCCAATTATAATTGGTGGTTTTGGGAATTGGCTGGTGCCTTTAATGTTAGGTAGCCCAGATATAGCTTTTCCACGTATAAATAATATAAGATTTTGACTTTTACCTCCTTCTTTATCACTACTTCTAGTGAGAGGTTTAGTAGAAAGAGGGGTTGGAACTGGTTGAACAGTATATCCTCCTCTAGCTGCTGCCACAGCACATAGTGGTTCATCTGTAGATTTAGCTATTTTTTCACTGCATTTAGCTGGGGCATCTTCAATTTTAGGG…
8476300	GBCM11527-17	BOLD:ADD2497	KP713920	Mined from GenBank, NCBI			Amphipoda	Alicellidae		Paralicella	Paralicella caperesca																			9712307	COI-5P	KP713920	CTTGAGCAGACTTATTGGTACATCAATAAGATTAATTATTCGATCAGAGTTAAGAACTCCAGGAAATTTAATTGGAGATGATCAAATTTATAATGTTATAGTAACAGCTCATGCTTTTGTTATAATTTTTTTTATAGTAATACCAATTATAATTGGTGGGTTTGGTAACTGACTAGTACCCTTAATATTAGGTAGTCCAGATATAGCTTTTCCACGTATAAATAATATAAGATTTTGACTTTTACCACCTTCTTTATCTTTACTTTTAGTTAGAGGTTTAGTTGAAAGAGGTGTTGGAACTGGTTGAACTGTGTATCCTCCTTTAGCTGCTGCTACAGCACATAGTGGTTCATCTGTGGATTTAGCTATTTTTTCACTTCATTTAGCAGGAGCCTCTTC…
7301318	GBCMA11898-16	BOLD:ADD2497	KP713920.1	Mined from GenBank, NCBI			Amphipoda	Alicellidae		Paralicella	Paralicella caperesca																			8845506	COI-5P		AGCAGACTTATTGGTACATCAATAAGATTAATTATTCGATCAGAGTTAAGAACTCCAGGAAATTTAATTGGAGATGATCAAATTTATAATGTTATAGTAACAGCTCATGCTTTTGTTATAATTTTTTTTATAGTAATACCAATTATAATTGGTGGGTTTGGTAACTGACTAGTACCCTTAATATTAGGTAGTCCAGATATAGCTTTTCCACGTATAAATAATATAAGATTTTGACTTTTACCACCTTCTTTATCTTTACTTTTAGTTAGAGGTTTAGTTGAAAGAGGTGTTGGAACTGGTTGAACTGTGTATCCTCCTTTAGCTGCTGCTACAGCACATAGTGGTTCATCTGTGGATTTAGCTATTTTTTCACTTCATTTAGCAGGAGCCTCTTCAATT…
8471989	GBCM7216-17	BOLD:ACZ4903	KP713921	Mined from GenBank, NCBI			Amphipoda	Alicellidae		Paralicella	Paralicella caperesca																			9712308	COI-5P	KP713921	TGAGCAGACTTATTGGTACATCCATAAGATTAATTATTCGATCCGAATTAAGTACTCCAGGAAACTTAATTGGGGATGACCAAATTTATAATGTTATAGTAACAGCTCATGCTTTTGTTATAATTTTTTTTATAGTAATACCAATTATAATTGGAGGTTTTGGTAATTGATTGGTACCTTTAATATTAGGGAGTCCAGATATAGCTTTTCCTCGTATAAATAATATAAGATTTTGACTTCTACCTCCTTCTCTATCTTTACTTTTAGTAAGAGGTTTAGTTGAAAGAGGGGTTGGAACCGGTTGAACAGTGTATCCTCCTTTAGCTGCTGCTACAGCACATAGTGGTTCATCTGTAGACTTAGCTATTTTCTCTTTACACTTAGCTGGGGCCTCTTCAA…
7301319	GBCMA11899-16	BOLD:ACZ4903	KP713921.1	Mined from GenBank, NCBI			Amphipoda	Alicellidae		Paralicella	Paralicella caperesca																			8845507	COI-5P		AGCAGACTTATTGGTACATCCATAAGATTAATTATTCGATCCGAATTAAGTACTCCAGGAAACTTAATTGGGGATGACCAAATTTATAATGTTATAGTAACAGCTCATGCTTTTGTTATAATTTTTTTTATAGTAATACCAATTATAATTGGAGGTTTTGGTAATTGATTGGTACCTTTAATATTAGGGAGTCCAGATATAGCTTTTCCTCGTATAAATAATATAAGATTTTGACTTCTACCTCCTTCTCTATCTTTACTTTTAGTAAGAGGTTTAGTTGAAAGAGGGGTTGGAACCGGTTGAACAGTGTATCCTCCTTTAGCTGCTGCTACAGCACATAGTGGTTCATCTGTAGACTTAGCTATTTTCTCTTTACACTTAGCTGGGGCCTCTTCAATT…
10056778	GBCM13269-19	BOLD:ACZ5627	KP713923	Mined from GenBank, NCBI			Amphipoda	Alicellidae		Paralicella	Paralicella caperesca																			11736899	COI-5P	KP713923	AAGACTTATTGGTACATCAATAAGATTAATTATTCGATCAGAATTAAGTACCCCGGGAAACTTAATTGGTGATGATCAAATTTATAATGTTATAGTAACAGCTCATGCTTTTATTATAATTTTTTTTATAGTAATACCAATTATAATTGGAGGTTTTGGTAATTGATTAGTACCTTTAATATTAGGGAGTCCAGACATAGCTTTTCCTCGTATAAATAATATAAGATTTTGACTTCTACCTCCTTCTTTATCTTTACTTTTAGTAAGAGGTTTAGTTGAAAGAGGAGTTGGAACCGGTTGAACAGTATATCCTCCTTTAGCTGCTGCTACAGCACATAGTGGTTCATCTGTAGACTTAGCTATTTTCTCTTTACATTTAGCTGGGGCCTCTTCAATTTT…
7301321	GBCMA11901-16	BOLD:ACZ5627	KP713923.1	Mined from GenBank, NCBI			Amphipoda	Alicellidae		Paralicella	Paralicella caperesca																			8845509	COI-5P		AGACTTATTGGTACATCAATAAGATTAATTATTCGATCAGAATTAAGTACCCCGGGAAACTTAATTGGTGATGATCAAATTTATAATGTTATAGTAACAGCTCATGCTTTTATTATAATTTTTTTTATAGTAATACCAATTATAATTGGAGGTTTTGGTAATTGATTAGTACCTTTAATATTAGGGAGTCCAGACATAGCTTTTCCTCGTATAAATAATATAAGATTTTGACTTCTACCTCCTTCTTTATCTTTACTTTTAGTAAGAGGTTTAGTTGAAAGAGGAGTTGGAACCGGTTGAACAGTATATCCTCCTTTAGCTGCTGCTACAGCACATAGTGGTTCATCTGTAGACTTAGCTATTTTCTCTTTACATTTAGCTGGGGCCTCTTCAATTTTA…
8471822	GBCM7049-17	BOLD:ACZ5625	KP713924	Mined from GenBank, NCBI			Amphipoda	Alicellidae		Paralicella	Paralicella caperesca																			9712310	COI-5P	KP713924	CAGACTTATTGGGACGTCTATGAGATTAATTATTCGGTCAGAGTTAAGAACTCCGGGAAATTTAATTGGGGATGATCAAATTTATAATGTTATAGTAACAGCTCATGCTTTTGTTATAATTTTTTTTATGGTAATGCCAATTATAATTGGTGGTTTTGGGAATTGGCTGGTGCCTTTAATGTTAGGTAGCCCAGATATAGCTTTTCCACGTATAAATAATATAAGATTTTGACTTTTACCTCCTTCTTTATCACTACTTCTAGTGAGAGGTTTAGTAGAAAGAGGGGTTGGAACTGGTTGAACAGTATATCCTCCTCTAGCTGCTGCTACAGCACATAGTGGTTCATCTGTAGATTTAGCTATTTTTTCACTGCATTTAGCTGGGGCATCTTCAATTTT…
7301322	GBCMA11902-16	BOLD:ACZ5625	KP713924.1	Mined from GenBank, NCBI			Amphipoda	Alicellidae		Paralicella	Paralicella caperesca																			8845510	COI-5P		AGACTTATTGGGACGTCTATGAGATTAATTATTCGGTCAGAGTTAAGAACTCCGGGAAATTTAATTGGGGATGATCAAATTTATAATGTTATAGTAACAGCTCATGCTTTTGTTATAATTTTTTTTATGGTAATGCCAATTATAATTGGTGGTTTTGGGAATTGGCTGGTGCCTTTAATGTTAGGTAGCCCAGATATAGCTTTTCCACGTATAAATAATATAAGATTTTGACTTTTACCTCCTTCTTTATCACTACTTCTAGTGAGAGGTTTAGTAGAAAGAGGGGTTGGAACTGGTTGAACAGTATATCCTCCTCTAGCTGCTGCTACAGCACATAGTGGTTCATCTGTAGATTTAGCTATTTTTTCACTGCATTTAGCTGGGGCATCTTCAATTTTA…
8473181	GBCM8408-17	BOLD:ACZ4905	KP713925	Mined from GenBank, NCBI			Amphipoda	Alicellidae		Paralicella	Paralicella caperesca																			9712311	COI-5P	KP713925	AGAGCAGACTTATTGGAACATCTATGAGATTAATTATTCGATCAGAGTTAAGAACTCCGGGTAATTTAATCGGGGATGATCAAATTTATAATGTTATAGTAACAGCTCATGCTTTTATTATAATTTTTTTTATAGTAATGCCAATTATAATTGGTGGTTTTGGTAATTGGCTAGTGCCTTTAATACTAGGGAGTCCAGATATAGCTTTCCCTCGTATAAATAATATAAGATTTTGACTTTTACCGCCTTCTTTATCACTACTCCTAGTGAGAGGTTTAGTAGAAAGAGGGGTTGGGACTGGTTGGACAGTGTATCCTCCTTTAGCTGCTGCTACAGCACATAGTGGCTCATCTGTAGATTTAGCTATTTTTTCACTGCACTTAGCTGGGGCATCTTCGA…
7301323	GBCMA11903-16	BOLD:ACZ4905	KP713925.1	Mined from GenBank, NCBI			Amphipoda	Alicellidae		Paralicella	Paralicella caperesca																			8845511	COI-5P		AGCAGACTTATTGGAACATCTATGAGATTAATTATTCGATCAGAGTTAAGAACTCCGGGTAATTTAATCGGGGATGATCAAATTTATAATGTTATAGTAACAGCTCATGCTTTTATTATAATTTTTTTTATAGTAATGCCAATTATAATTGGTGGTTTTGGTAATTGGCTAGTGCCTTTAATACTAGGGAGTCCAGATATAGCTTTCCCTCGTATAAATAATATAAGATTTTGACTTTTACCGCCTTCTTTATCACTACTCCTAGTGAGAGGTTTAGTAGAAAGAGGGGTTGGGACTGGTTGGACAGTGTATCCTCCTTTAGCTGCTGCTACAGCACATAGTGGCTCATCTGTAGATTTAGCTATTTTTTCACTGCACTTAGCTGGGGCATCTTCGATT…
8474800	GBCM10027-17	BOLD:ADD2497	KP713926	Mined from GenBank, NCBI			Amphipoda	Alicellidae		Paralicella	Paralicella tenuipes																			9712312	COI-5P	KP713926	TTGAGCAGACTTATTGGTACATCAATAAGATTAATTATTCGATCAGAGTTAAGAACTCCAGGAAATTTAATTGGAGATGATCAAATTTATAATGTTATAGTAACAGCTCATGCTTTTGTTATAATTTTTTTTATAGTAATACCAATTATAATTGGTGGGTTTGGTAACTGACTAGTACCCTTAATATTAGGTAGTCCAGATATAGCTTTTCCACGTATAAATAATATAAGATTTTGACTTTTACCACCTTCTTTATCTTTACTTTTAGTTAGAGGTTTAGTTGAAAGAGGTGTTGGAACTGGTTGAACTGTGTATCCTCCTTTAGCTGCTGCTACAGCACATAGTGGTTCATCTGTGGATTTAGCTATTTTTTCACTTCATTTAGCAGGAGCCTCTTCA…
7301324	GBCMA11904-16	BOLD:ADD2497	KP713926.1	Mined from GenBank, NCBI			Amphipoda	Alicellidae		Paralicella	Paralicella tenuipes																			8845512	COI-5P		AGCAGACTTATTGGTACATCAATAAGATTAATTATTCGATCAGAGTTAAGAACTCCAGGAAATTTAATTGGAGATGATCAAATTTATAATGTTATAGTAACAGCTCATGCTTTTGTTATAATTTTTTTTATAGTAATACCAATTATAATTGGTGGGTTTGGTAACTGACTAGTACCCTTAATATTAGGTAGTCCAGATATAGCTTTTCCACGTATAAATAATATAAGATTTTGACTTTTACCACCTTCTTTATCTTTACTTTTAGTTAGAGGTTTAGTTGAAAGAGGTGTTGGAACTGGTTGAACTGTGTATCCTCCTTTAGCTGCTGCTACAGCACATAGTGGTTCATCTGTGGATTTAGCTATTTTTTCACTTCATTTAGCAGGAGCCTCTTCAATT…
8474328	GBCM9555-17	BOLD:ACZ4903	KP713927	Mined from GenBank, NCBI			Amphipoda	Alicellidae		Paralicella	Paralicella tenuipes																			9712313	COI-5P	KP713927	GACTTATTGGTACATCCATAAGATTAATTATTCGATCCGAATTAAGTACTCCAGGAAACTTAATTGGGGATGACCAAATTTATAATGTTATAGTAACAGCTCATGCTTTTGTTATAATTTTTTTTATAGTAATACCAATTATAATTGGAGGTTTTGGTAATTGATTGGTACCTTTAATATTAGGGAGTCCAGATATAGCTTTTCCTCGTATAAATAATATAAGATTTTGACTTCTACCTCCTTCTCTATCTTTACTTTTAGTAAGAGGTTTAGTTGAAAGAGGGGTTGGAACCGGTTGAACAGTGTATCCTCCTTTAGCTGCTGCTACAGCACATAGTGGTTCATCTGTAGACTTAGCTATTTTCTCTTTACACTTAGCTGGGGCCTCTTCAATTTTAG…
7301325	GBCMA11905-16	BOLD:ACZ4903	KP713927.1	Mined from GenBank, NCBI			Amphipoda	Alicellidae		Paralicella	Paralicella tenuipes																			8845513	COI-5P		CTTATTGGTACATCCATAAGATTAATTATTCGATCCGAATTAAGTACTCCAGGAAACTTAATTGGGGATGACCAAATTTATAATGTTATAGTAACAGCTCATGCTTTTGTTATAATTTTTTTTATAGTAATACCAATTATAATTGGAGGTTTTGGTAATTGATTGGTACCTTTAATATTAGGGAGTCCAGATATAGCTTTTCCTCGTATAAATAATATAAGATTTTGACTTCTACCTCCTTCTCTATCTTTACTTTTAGTAAGAGGTTTAGTTGAAAGAGGGGTTGGAACCGGTTGAACAGTGTATCCTCCTTTAGCTGCTGCTACAGCACATAGTGGTTCATCTGTAGACTTAGCTATTTTCTCTTTACACTTAGCTGGGGCCTCTTCAATTTTAGGA…
8472573	GBCM7800-17	BOLD:ADD2929	KP713932	Mined from GenBank, NCBI			Amphipoda	Alicellidae		Paralicella	Paralicella tenuipes																			9712318	COI-5P	KP713932	ATGAGACTAATTATTCGGTCAGAGTTAAGAACTCCTGGAAATTTAATTGGGGATGATCAAATTTATAATGTTATAGTAACAGCTCATGCTTTTGTTATAATTTTTTTTATAGTAATGCCAATTATAATTGGTGGTTTTGGGAATTGGCTAGTGCCTTTAATACTAGGGAGCCCAGATATAGCTTTCCCACGTATAAATAAAATAAGATTTTGACTTTTGCCCCCTTCTTTATCACTACTTCTAGTGAGAGGTTTAGTAGAAAGAGGGGTTGGGACTGGTGGAACGGAATATCCCCCTCTGGCTGCTGCCACGGCACATAGGGGTTCATCTGTAGATTTAGCTATTTTTTCGTTGCATTTAGCTGGAGCGTCTTCTATTTTAGGGGCTATTAATTTTATT…
7301330	GBCMA11910-16	BOLD:ADD2929	KP713932.1	Mined from GenBank, NCBI			Amphipoda	Alicellidae		Paralicella	Paralicella tenuipes																			8845518	COI-5P		ATGAGACTAATTATTCGGTCAGAGTTAAGAACTCCTGGAAATTTAATTGGGGATGATCAAATTTATAATGTTATAGTAACAGCTCATGCTTTTGTTATAATTTTTTTTATAGTAATGCCAATTATAATTGGTGGTTTTGGGAATTGGCTAGTGCCTTTAATACTAGGGAGCCCAGATATAGCTTTCCCACGTATAAATAAAATAAGATTTTGACTTTTGCCCCCTTCTTTATCACTACTTCTAGTGAGAGGTTTAGTAGAAAGAGGGGTTGGGACTGGTGGAACGGAATATCCCCCTCTGGCTGCTGCCACGGCACATAGGGGTTCATCTGTAGATTTAGCTATTTTTTCGTTGCATTTAGCTGGAGCGTCTTCTATTTTAGGGGCTATTAATTTTATT…
8473573	GBCM8800-17	BOLD:ADD2929	KP713933	Mined from GenBank, NCBI			Amphipoda	Alicellidae		Paralicella	Paralicella tenuipes																			9712319	COI-5P	KP713933	GACTTATTGGGACCTCTATGAGACTAATTATTCGGTCAGAGTTAAGAACTCCTGGAAATTTAATTGGGGATGATCAAATTTATAATGTTATAGTAACAGCTCATGCTTTTGTTATAATTTTTTTTATAGTAATGCCAATTATAATTGGTGGTTTTGGGAATTGGCTAGTGCCTTTAATACTAGGGAGCCCAGATATAGCTTTCCCACGTATAAATAAAATAAGATTTTGACTTTTGCCCCCTTCTTTATCACTACTTCTAGTGAGAGGTTTAGTAGAAAGAGGGGTTGGGACTGGTGGAACGGAATATCCCCCTCTGGCTGCTGCCACGGCACATAGGGGTTCATCTGTAGATTTAGCTATTTTTTCGTTGCATTTAGCTGGAGCGTCTTCTATTTTAG…
7301331	GBCMA11911-16	BOLD:ADD2929	KP713933.1	Mined from GenBank, NCBI			Amphipoda	Alicellidae		Paralicella	Paralicella tenuipes																			8845519	COI-5P		CTTATTGGGACCTCTATGAGACTAATTATTCGGTCAGAGTTAAGAACTCCTGGAAATTTAATTGGGGATGATCAAATTTATAATGTTATAGTAACAGCTCATGCTTTTGTTATAATTTTTTTTATAGTAATGCCAATTATAATTGGTGGTTTTGGGAATTGGCTAGTGCCTTTAATACTAGGGAGCCCAGATATAGCTTTCCCACGTATAAATAAAATAAGATTTTGACTTTTGCCCCCTTCTTTATCACTACTTCTAGTGAGAGGTTTAGTAGAAAGAGGGGTTGGGACTGGTGGAACGGAATATCCCCCTCTGGCTGCTGCCACGGCACATAGGGGTTCATCTGTAGATTTAGCTATTTTTTCGTTGCATTTAGCTGGAGCGTCTTCTATTTTAGGG…
8475608	GBCM10835-17	BOLD:ADD0645	KP713935	Mined from GenBank, NCBI			Amphipoda	Scopelocheiridae	Scopelocheirinae	Scopelocheirus	Scopelocheirus schellenbergi																			9712321	COI-5P	KP713935	CGTTGGTACCTCCCTTAGCTTAATTATCCGCTCAGAGCTAAGAGCTCCTGGTAATCTTATTGGTGATGACCAGATTTATAACGTCATAGTGACTGCCCATGCTTTTGTTATAATTTTCTTCATAGTTATACCGATCATAATTGGAGGTTTTGGTAATTGATTAATCCCTTTAATACTAGGCTCTCCCGATATAGCTTTCCCTCGAATAAATAACATAAGATTTTGACTCTTGCCTCCTTCTCTCTCCCTACTACTTATAAGAGGATTAGTAGAAAGCGGAGTTGGAACTGGCTGGACTGTTTACCCTCCCCTTGCTAGAAGTCTGGCACACAGAGGAAGCTCTGTGGACCTAGCTATTTTTTCACTCCACTTAGCAGGTGCCTCGTCTATCCTAGGTGC…
7301333	GBCMA11913-16	BOLD:ADD0645	KP713935.1	Mined from GenBank, NCBI			Amphipoda	Scopelocheiridae	Scopelocheirinae	Scopelocheirus	Scopelocheirus schellenbergi																			8845521	COI-5P		GTTGGTACCTCCCTTAGCTTAATTATCCGCTCAGAGCTAAGAGCTCCTGGTAATCTTATTGGTGATGACCAGATTTATAACGTCATAGTGACTGCCCATGCTTTTGTTATAATTTTCTTCATAGTTATACCGATCATAATTGGAGGTTTTGGTAATTGATTAATCCCTTTAATACTAGGCTCTCCCGATATAGCTTTCCCTCGAATAAATAACATAAGATTTTGACTCTTGCCTCCTTCTCTCTCCCTACTACTTATAAGAGGATTAGTAGAAAGCGGAGTTGGAACTGGCTGGACTGTTTACCCTCCCCTTGCTAGAAGTCTGGCACACAGAGGAAGCTCTGTGGACCTAGCTATTTTTTCACTCCACTTAGCAGGTGCCTCGTCTATCCTAGGTGCA…
8473182	GBCM8409-17	BOLD:ADD0645	KP713936	Mined from GenBank, NCBI			Amphipoda	Scopelocheiridae	Scopelocheirinae	Scopelocheirus	Scopelocheirus schellenbergi																			9712322	COI-5P	KP713936	CGTTGGTACCTCCCTTAGCTTAATTATCCGCTCAGAGCTAAGAGCTCCTGGTAATCTTATTGGTGATGACCAGATTTATAACGTCATAGTGACTGCCCATGCTTTTGTTATAATTTTCTTCATAGTTATACCGATCATAATTGGAGGTTTTGGTAATTGATTAATCCCTTTAATACTAGGCTCTCCCGATATAGCTTTCCCTCGAATAAATAACATAAGATTTTGACTCTTGCCTCCTTCTCTCTCCCTACTACTCATAAGAGGATTAGTAGAAAGCGGAGTTGGAACTGGCTGGACTGTTTACCCTCCCCTTGCTAGAAGTCTGGCACACAGAGGAAGCTCTGTGGACCTAGCTATTTTTTCACTCCACTTAGCAGGTGCCTCGTCTATCCTAGGTGC…
7301334	GBCMA11914-16	BOLD:ADD0645	KP713936.1	Mined from GenBank, NCBI			Amphipoda	Scopelocheiridae	Scopelocheirinae	Scopelocheirus	Scopelocheirus schellenbergi																			8845522	COI-5P		GTTGGTACCTCCCTTAGCTTAATTATCCGCTCAGAGCTAAGAGCTCCTGGTAATCTTATTGGTGATGACCAGATTTATAACGTCATAGTGACTGCCCATGCTTTTGTTATAATTTTCTTCATAGTTATACCGATCATAATTGGAGGTTTTGGTAATTGATTAATCCCTTTAATACTAGGCTCTCCCGATATAGCTTTCCCTCGAATAAATAACATAAGATTTTGACTCTTGCCTCCTTCTCTCTCCCTACTACTCATAAGAGGATTAGTAGAAAGCGGAGTTGGAACTGGCTGGACTGTTTACCCTCCCCTTGCTAGAAGTCTGGCACACAGAGGAAGCTCTGTGGACCTAGCTATTTTTTCACTCCACTTAGCAGGTGCCTCGTCTATCCTAGGTGCA…
8475370	GBCM10597-17	BOLD:ADD0645	KP713937	Mined from GenBank, NCBI			Amphipoda	Scopelocheiridae	Scopelocheirinae	Scopelocheirus	Scopelocheirus schellenbergi																			9712323	COI-5P	KP713937	TGCTTGAGCAGAGCCGTTGGTACCTCCCTTAGCTTAATTATCCGCTCAGAACTAAGAGCTCCTGGTAATCTTATTGGTGATGACCAGATTTATAACGTCATAGTGACTGCCCATGCTTTTGTTATAATTTTCTTCATAGTTATACCGATCATAATTGGGGGTTTTGGTAATTGATTAATTCCTTTAATACTAGGCTCTCCCGATATAGCTTTCCCTCGAATAAATAACATAAGATTTTGACTCTTGCCTCCTTCTCTCTCCCTACTACTTATAAGAGGATTAGTAGAAAGCGGAGTTGGAACTGGCTGGACTGTTTACCCTCCCCTTGCTAGAAGTCTGGCACACAGAGGAAGCTCTGTGGACCTAGCTATTTTTTCACTCCACTTAGCAGGTGCCTCG…
7301335	GBCMA11915-16	BOLD:ADD0645	KP713937.1	Mined from GenBank, NCBI			Amphipoda	Scopelocheiridae	Scopelocheirinae	Scopelocheirus	Scopelocheirus schellenbergi																			8845523	COI-5P		AGCAGAGCCGTTGGTACCTCCCTTAGCTTAATTATCCGCTCAGAACTAAGAGCTCCTGGTAATCTTATTGGTGATGACCAGATTTATAACGTCATAGTGACTGCCCATGCTTTTGTTATAATTTTCTTCATAGTTATACCGATCATAATTGGGGGTTTTGGTAATTGATTAATTCCTTTAATACTAGGCTCTCCCGATATAGCTTTCCCTCGAATAAATAACATAAGATTTTGACTCTTGCCTCCTTCTCTCTCCCTACTACTTATAAGAGGATTAGTAGAAAGCGGAGTTGGAACTGGCTGGACTGTTTACCCTCCCCTTGCTAGAAGTCTGGCACACAGAGGAAGCTCTGTGGACCTAGCTATTTTTTCACTCCACTTAGCAGGTGCCTCGTCTATC…
8472102	GBCM7329-17	BOLD:ADD0645	KP713938	Mined from GenBank, NCBI			Amphipoda	Scopelocheiridae	Scopelocheirinae	Scopelocheirus	Scopelocheirus schellenbergi																			9712324	COI-5P	KP713938	GAGCCGTTGGTACCTCCCTTAGCTTAATTATCCGCTCAGAACTAAGAGCTCCTGGTAATCTTATTGGTGATGACCAGATTTATAACGTCATAGTGACTGCCCATGCTTTTGTTATAATTTTCTTCATAGTTATACCGATCATAATTGGGGGTTTTGGTAATTGATTAATTCCTTTAATACTAGGCTCTCCCGATATAGCTTTCCCTCGAATAAATAACATAAGATTTTGACTCTTGCCTCCTTCTCTCTCCCTACTACTTATAAGAGGATTAGTAGAAAGCGGAGTTGGAACTGGCTGGACTGTTTACCCTCCCCTTGCTAGAAGTCTGGCACACAGAGGAAGCTCTGTGGACCTAGCTATTTTTTCACTCCACTTAGCAGGTGCCTCGTCTATCCTAG…
7301336	GBCMA11916-16	BOLD:ADD0645	KP713938.1	Mined from GenBank, NCBI			Amphipoda	Scopelocheiridae	Scopelocheirinae	Scopelocheirus	Scopelocheirus schellenbergi																			8845524	COI-5P		GTTGGTACCTCCCTTAGCTTAATTATCCGCTCAGAACTAAGAGCTCCTGGTAATCTTATTGGTGATGACCAGATTTATAACGTCATAGTGACTGCCCATGCTTTTGTTATAATTTTCTTCATAGTTATACCGATCATAATTGGGGGTTTTGGTAATTGATTAATTCCTTTAATACTAGGCTCTCCCGATATAGCTTTCCCTCGAATAAATAACATAAGATTTTGACTCTTGCCTCCTTCTCTCTCCCTACTACTTATAAGAGGATTAGTAGAAAGCGGAGTTGGAACTGGCTGGACTGTTTACCCTCCCCTTGCTAGAAGTCTGGCACACAGAGGAAGCTCTGTGGACCTAGCTATTTTTTCACTCCACTTAGCAGGTGCCTCGTCTATCCTAGGTGCA…
8472572	GBCM7799-17	BOLD:ADD0645	KP713939	Mined from GenBank, NCBI			Amphipoda	Scopelocheiridae	Scopelocheirinae	Scopelocheirus	Scopelocheirus schellenbergi																			9712325	COI-5P	KP713939	GAGCCGTTGGTACCTCCCTTAGCTTAATTATCCGCTCAGAACTAAGAGCTCCTGGTAATCTTATTGGTGATGACCAGATTTATAACGTCATAGTGACTGCCCATGCTTTTGTTATAATTTTTTTCATAGTTATACCGATCATAATCGGAGGTTTTGGTAATTGATTAATCCCTTTAATACTAGGCTCTCCCGATATAGCTTTCCCTCGAATAAATAACATAAGATTTTGACTCTTGCCTCCTTCTCTCTCCCTACTACTTATAAGAGGATTAGTAGAAAGCGGAGTTGGAACTGGCTGGACTGTTTACCCTCCCCTTGCTAGAAGTCTGGCACACAGAGGAAGCTCTGTGGACCTAGCTATTTTTTCACTCCACTTAGCAGGTGCCTCGTCTATCCTAG…
7301337	GBCMA11917-16	BOLD:ADD0645	KP713939.1	Mined from GenBank, NCBI			Amphipoda	Scopelocheiridae	Scopelocheirinae	Scopelocheirus	Scopelocheirus schellenbergi																			8845525	COI-5P		GTTGGTACCTCCCTTAGCTTAATTATCCGCTCAGAACTAAGAGCTCCTGGTAATCTTATTGGTGATGACCAGATTTATAACGTCATAGTGACTGCCCATGCTTTTGTTATAATTTTTTTCATAGTTATACCGATCATAATCGGAGGTTTTGGTAATTGATTAATCCCTTTAATACTAGGCTCTCCCGATATAGCTTTCCCTCGAATAAATAACATAAGATTTTGACTCTTGCCTCCTTCTCTCTCCCTACTACTTATAAGAGGATTAGTAGAAAGCGGAGTTGGAACTGGCTGGACTGTTTACCCTCCCCTTGCTAGAAGTCTGGCACACAGAGGAAGCTCTGTGGACCTAGCTATTTTTTCACTCCACTTAGCAGGTGCCTCGTCTATCCTAGGTGCA…
8471360	GBCM6587-17	BOLD:ACZ4630	KP713940	Mined from GenBank, NCBI			Amphipoda																							9712326	COI-5P	KP713940	AGATTTGTTGGTACAGCTTTAAGAGTAATTATTCGATCAGAATTAAGAGGGCCCGGGAATTTAATTGGAAGGGATCAGATTTATAACGTTATAGTAACAGCTCATGCTTTTGTTATAATTTTTTTTATGGTAATGCCTATTATGATTGGGGGATTTGGAAATTGATTAGTTCCTTTAATATTAGGTAGACCTGATATGGCATTTCCTCGTATAAATAATATGAGATTTTGATTATTGCCTCCTTCTTTAATTTTATTACTTATAAGGGGTATAGTTGAAACAGGGGTAGGTACTGGTTGAACGGTTTACCCTCCTTTAGCTTCAAGTGTAGCTCATAGTGGAGGTTCAGTAGATATAGCTATTTTTTCGTTACATTTAGCTGGAGCTTCATCTATTTTA…
7301338	GBCMA11918-16	BOLD:ACZ4630	KP713940.1	Mined from GenBank, NCBI			Amphipoda																							8845526	COI-5P		AGATTTGTTGGTACAGCTTTAAGAGTAATTATTCGATCAGAATTAAGAGGGCCCGGGAATTTAATTGGAAGGGATCAGATTTATAACGTTATAGTAACAGCTCATGCTTTTGTTATAATTTTTTTTATGGTAATGCCTATTATGATTGGGGGATTTGGAAATTGATTAGTTCCTTTAATATTAGGTAGACCTGATATGGCATTTCCTCGTATAAATAATATGAGATTTTGATTATTGCCTCCTTCTTTAATTTTATTACTTATAAGGGGTATAGTTGAAACAGGGGTAGGTACTGGTTGAACGGTTTACCCTCCTTTAGCTTCAAGTGTAGCTCATAGTGGAGGTTCAGTAGATATAGCTATTTTTTCGTTACATTTAGCTGGAGCTTCATCTATTTTA…
8471500	GBCM6727-17	BOLD:ADD1992	KP713941	Mined from GenBank, NCBI			Amphipoda																							9712327	COI-5P	KP713941	TGGGAAGGTCTCTGAGCGTAATTATCCGCTCAGAGCTTAGCTCACCAGGAAATCTTATTGGAGATGACCAACTCTATAACGTCATAGTAACAGCCCATGCCTTTGTAATAATCTTCTTCATAGTTATACCAATTATAATTGGTGGATTTGGAAACTGACTTGTTCCTTTAATACTAGGCAGACCAGATATAGCTTTTCCCCGTATAAATAACATAAGATTTTGATTACTGCCCCCCTCCCTAACTCTTCTTCTAATAAGAGGACTGGTAGAAAGAGGAGTAGGAACAGGCTGAACTGTTTACCCCCCTTTGGCGGGTCCAGTGGCGCATAGAGGGGCCTCAGTAGACCTTGCCATCTTCTCTTTACATCTGGCAGGAGCCTCTTCCATCTTAGGTGCAA…
7301339	GBCMA11919-16	BOLD:ADD1992	KP713941.1	Mined from GenBank, NCBI			Amphipoda																							8845527	COI-5P		GGAAGGTCTCTGAGCGTAATTATCCGCTCAGAGCTTAGCTCACCAGGAAATCTTATTGGAGATGACCAACTCTATAACGTCATAGTAACAGCCCATGCCTTTGTAATAATCTTCTTCATAGTTATACCAATTATAATTGGTGGATTTGGAAACTGACTTGTTCCTTTAATACTAGGCAGACCAGATATAGCTTTTCCCCGTATAAATAACATAAGATTTTGATTACTGCCCCCCTCCCTAACTCTTCTTCTAATAAGAGGACTGGTAGAAAGAGGAGTAGGAACAGGCTGAACTGTTTACCCCCCTTTGGCGGGTCCAGTGGCGCATAGAGGGGCCTCAGTAGACCTTGCCATCTTCTCTTTACATCTGGCAGGAGCCTCTTCCATCTTAGGTGCAATT…
8471490	GBCM6717-17	BOLD:ADD2178	KP713942	Mined from GenBank, NCBI			Amphipoda																							9712328	COI-5P	KP713942	GAGCTGTCGGCACAGCCCTAAGTGTAATCATTCGTTCAGAACTTAGCTCACCAGGAAATCTAATCGGAGATGACCAACTTTATAATGTCATAGTAACAGCACACGCCTTCGTTATAATCTTCTTTATAGTTATACCCATTATAATTGGAGGATTTGGAAACTGACTTGTCCCTTTAATGCTAGGTAGCCCGGATATAGCTTTTCCACGTATAAACAACATAAGATTCTGATTACTGCCCCCCTCTTTGACTCTTCTCCTAATAAGAGGTCTAGTAGAAAGAGGCGTAGGAACCGGTTGAACTGTTTACCCCCCTTTAGCAGGCCCAGTAGCTCATAGGGGCGGCTCAGTAGACCTTGCTATTTTCTCCTTACATCTAGCAGGAGCCTCCTCTATTTTAG…
7301340	GBCMA11920-16	BOLD:ADD2178	KP713942.1	Mined from GenBank, NCBI			Amphipoda																							8845528	COI-5P		GTCGGCACAGCCCTAAGTGTAATCATTCGTTCAGAACTTAGCTCACCAGGAAATCTAATCGGAGATGACCAACTTTATAATGTCATAGTAACAGCACACGCCTTCGTTATAATCTTCTTTATAGTTATACCCATTATAATTGGAGGATTTGGAAACTGACTTGTCCCTTTAATGCTAGGTAGCCCGGATATAGCTTTTCCACGTATAAACAACATAAGATTCTGATTACTGCCCCCCTCTTTGACTCTTCTCCTAATAAGAGGTCTAGTAGAAAGAGGCGTAGGAACCGGTTGAACTGTTTACCCCCCTTTAGCAGGCCCAGTAGCTCATAGGGGCGGCTCAGTAGACCTTGCTATTTTCTCCTTACATCTAGCAGGAGCCTCCTCTATTTTAGGGGCT…
8476207	GBCM11434-17	BOLD:ADD2499	KP713943	Mined from GenBank, NCBI			Amphipoda																							9712329	COI-5P	KP713943	CCATGGGAAGGTCTTTGAGACTTATTATTCGTTCGGAGTTAAGTGCTCCTGGTTGTTTGATTGGTAATGATCAGGTTTATAACACTATAGTTACTGCTCATGCTTTTGTAATAATTTTTTTTATGGTTATGCCTATTATAATTGGGGGTTTTGGAAATTGGTTAGTACCTTTAATATTAGGTAGGCCTGATATGGCTTTTCCTCGTATAAATAATATGAGTTTTTGGTTGTTGCCTCCTGCACTAACTCTTTTGTTAATAAGAGGTTTGGTAGAGAGGGGTGTAGGAACTGGTTGAACGGTTTATCCACCTTTAGCTGCTGAAGCTGCCCATAGAGGGGGTTCTGTTGATTTAGCAATTTTTTCTTTGCATTTAGCTGGGGCTTCTTCTATTTTGGGTG…
7301341	GBCMA11921-16	BOLD:ADD2499	KP713943.1	Mined from GenBank, NCBI			Amphipoda																							8845529	COI-5P		ATGGGAAGGTCTTTGAGACTTATTATTCGTTCGGAGTTAAGTGCTCCTGGTTGTTTGATTGGTAATGATCAGGTTTATAACACTATAGTTACTGCTCATGCTTTTGTAATAATTTTTTTTATGGTTATGCCTATTATAATTGGGGGTTTTGGAAATTGGTTAGTACCTTTAATATTAGGTAGGCCTGATATGGCTTTTCCTCGTATAAATAATATGAGTTTTTGGTTGTTGCCTCCTGCACTAACTCTTTTGTTAATAAGAGGTTTGGTAGAGAGGGGTGTAGGAACTGGTTGAACGGTTTATCCACCTTTAGCTGCTGAAGCTGCCCATAGAGGGGGTTCTGTTGATTTAGCAATTTTTTCTTTGCATTTAGCTGGGGCTTCTTCTATTTTGGGTGCA…
8474740	GBCM9967-17	BOLD:ADD2499	KP713944	Mined from GenBank, NCBI			Amphipoda																							9712330	COI-5P	KP713944	CCATGGGAAGGTCTTTGAGACTTATTATTCGTTCGGAGTTAAGTGCTCCTGGTTGTTTGATTGGTAATGATCAGGTTTATAACACTATAGTTACTGCTCATGCTTTTGTAATAATTTTTTTTATGGTTATGCCTATTATAATTGGGGGTTTTGGAAATTGGTTAGTACCTTTAATATTAGGTAGGCCTGATATGGCTTTTCCTCGTATAAATAATATGAGTTTTTGGTTGTTGCCTCCTGCACTAACTCTTTTGTTAATAAGAGGTTTGGTAGAGAGGGGTGTAGGAACTGGTTGAACGGTTTATCCACCTTTAGCTGCTGAAGCTGCCCATAGAGGGGGTTCTGTTGATTTAGCAATTTTTTCTTTGCATTTAGCTGGGGCTTCTTCTATTTTGGGTG…
7301342	GBCMA11922-16	BOLD:ADD2499	KP713944.1	Mined from GenBank, NCBI			Amphipoda																							8845530	COI-5P		ATGGGAAGGTCTTTGAGACTTATTATTCGTTCGGAGTTAAGTGCTCCTGGTTGTTTGATTGGTAATGATCAGGTTTATAACACTATAGTTACTGCTCATGCTTTTGTAATAATTTTTTTTATGGTTATGCCTATTATAATTGGGGGTTTTGGAAATTGGTTAGTACCTTTAATATTAGGTAGGCCTGATATGGCTTTTCCTCGTATAAATAATATGAGTTTTTGGTTGTTGCCTCCTGCACTAACTCTTTTGTTAATAAGAGGTTTGGTAGAGAGGGGTGTAGGAACTGGTTGAACGGTTTATCCACCTTTAGCTGCTGAAGCTGCCCATAGAGGGGGTTCTGTTGATTTAGCAATTTTTTCTTTGCATTTAGCTGGGGCTTCTTCTATTTTGGGTGCA…
8473754	GBCM8981-17	BOLD:ADD1959	KP713945	Mined from GenBank, NCBI			Amphipoda	Alicellidae		Tectovalopsis	Tectovalopsis wegeneri																			9712331	COI-5P	KP713945	AGCAGCCTCCTTGGTACCGCTATAAGTGTTATTATTCGTGCAGAATTAAGTTCACCCGGTAATTTAATCGGAGATGATCAAGTCTATAACGTTATAGTAACAGCTCACGCCTTTGTAATAATTTTTTTTATGGTAATACCTATCATGATTGGCGGATTTGGAAACTGACTAGTGCCATTAATACTAGGAAGACCAGATATAGCCTTCCCTCGTATAAATAACATAAGATTTTGACTATTACCCCCGTCCCTTACTCTTCTTCTTATAAGAGGACTAGTAGAAAGAGGAGTAGGAACTGGTTGAACTGTTTATCCCCCTCTTGCTGCGTCTACTGCTCATAGTGGAGCTTCTGTAGACCTGGCCATTTTCTCCTTACATCTAGCAGGTGCCTCCTCTATT…
7301343	GBCMA11923-16	BOLD:ADD1959	KP713945.1	Mined from GenBank, NCBI			Amphipoda	Alicellidae		Tectovalopsis	Tectovalopsis wegeneri																			8845531	COI-5P		AGCAGCCTCCTTGGTACCGCTATAAGTGTTATTATTCGTGCAGAATTAAGTTCACCCGGTAATTTAATCGGAGATGATCAAGTCTATAACGTTATAGTAACAGCTCACGCCTTTGTAATAATTTTTTTTATGGTAATACCTATCATGATTGGCGGATTTGGAAACTGACTAGTGCCATTAATACTAGGAAGACCAGATATAGCCTTCCCTCGTATAAATAACATAAGATTTTGACTATTACCCCCGTCCCTTACTCTTCTTCTTATAAGAGGACTAGTAGAAAGAGGAGTAGGAACTGGTTGAACTGTTTATCCCCCTCTTGCTGCGTCTACTGCTCATAGTGGAGCTTCTGTAGACCTGGCCATTTTCTCCTTACATCTAGCAGGTGCCTCCTCTATT…
10056776	GBCM13267-19	BOLD:ADD1959	KP713946	Mined from GenBank, NCBI			Amphipoda	Alicellidae		Tectovalopsis	Tectovalopsis wegeneri																			11736900	COI-5P	KP713946	GCCTCCTTGGTACCGCTATAAGTGTTATTATTCGTGCAGAATTAAGTTCACCCGGTAATTTAATCGGAGATGATCAAGTCTATAACGTTATAGTAACAGCTCACGCCTTTGTAATAATTTTTTTTATGGTAATACCTATCATGATTGGCGGATTTGGAAACTGACTAGTGCCATTAATACTAGGAAGACCAGATATAGCCTTCCCTCGTATAAATAACATAAGATTTTGACTATTACCCCCGTCCCTTACTCTTCTTCTTATAAGAGGACTAGTAGAAAGAGGAGTAGGAACTGGTTGAACTGTTTATCCCCCTCTTGCTGCGTCTACTGCTCATAGTGGAGCTTCTGTAGACCTGGCCATTTTCTCCTTACATCTAGCAGGTGCCTCCTCTATTCTAG…
7301344	GBCMA11924-16	BOLD:ADD1959	KP713946.1	Mined from GenBank, NCBI			Amphipoda	Alicellidae		Tectovalopsis	Tectovalopsis wegeneri																			8845532	COI-5P		CTCCTTGGTACCGCTATAAGTGTTATTATTCGTGCAGAATTAAGTTCACCCGGTAATTTAATCGGAGATGATCAAGTCTATAACGTTATAGTAACAGCTCACGCCTTTGTAATAATTTTTTTTATGGTAATACCTATCATGATTGGCGGATTTGGAAACTGACTAGTGCCATTAATACTAGGAAGACCAGATATAGCCTTCCCTCGTATAAATAACATAAGATTTTGACTATTACCCCCGTCCCTTACTCTTCTTCTTATAAGAGGACTAGTAGAAAGAGGAGTAGGAACTGGTTGAACTGTTTATCCCCCTCTTGCTGCGTCTACTGCTCATAGTGGAGCTTCTGTAGACCTGGCCATTTTCTCCTTACATCTAGCAGGTGCCTCCTCTATTCTAGGG…
8472669	GBCM7896-17	BOLD:ACZ4712	KP713949	Mined from GenBank, NCBI			Amphipoda	Valettiopsidae		Valettietta	Valettietta anacantha																			9712334	COI-5P	KP713949	TTTTAGGTACAGCAATAAGTATGATTATTCGAATTGAGTTAAGAGCACCAGGTAATCTCATCGGAGATGATCAAATCTTTAATGTAATAGTAACTGCCCACGCTTTTGTCATAATCTTTTTCATAGTTATACCAGTTATAATTGGAGGATTTGGTAACTGACTTGTTCCACTTCTTCTAGGTAGCCCTGATATAGCTTTCCCTCGAATAAATAATATAAGATTTTGACTTTTACCCCCTGCCTTATCTCTCTTATTAGCAAGTTCCCTAGTAGAGAGTGGAGTAGGCACAGGTTGGACTGTCTACCCACCACTAGCCGCTTCAATAGCCCATAGAGGTAGCTCTGTTGACCTCGCTATCTTTTCACTTCATTTAGCCGGAGCCTCCTCTATCTTAGGAG…
7301347	GBCMA11927-16	BOLD:ACZ4712	KP713949.1	Mined from GenBank, NCBI			Amphipoda	Valettiopsidae		Valettietta	Valettietta anacantha																			8845535	COI-5P		TTAGGTACAGCAATAAGTATGATTATTCGAATTGAGTTAAGAGCACCAGGTAATCTCATCGGAGATGATCAAATCTTTAATGTAATAGTAACTGCCCACGCTTTTGTCATAATCTTTTTCATAGTTATACCAGTTATAATTGGAGGATTTGGTAACTGACTTGTTCCACTTCTTCTAGGTAGCCCTGATATAGCTTTCCCTCGAATAAATAATATAAGATTTTGACTTTTACCCCCTGCCTTATCTCTCTTATTAGCAAGTTCCCTAGTAGAGAGTGGAGTAGGCACAGGTTGGACTGTCTACCCACCACTAGCCGCTTCAATAGCCCATAGAGGTAGCTCTGTTGACCTCGCTATCTTTTCACTTCATTTAGCCGGAGCCTCCTCTATCTTAGGAGCT…
8476325	GBCM11552-17	BOLD:ACZ5625	KP713950	Mined from GenBank, NCBI			Amphipoda	Valettiopsidae		Valettietta	Valettietta anacantha																			9712335	COI-5P	KP713950	TCAATGATATTAATTATTCGGTCTGAGTTAAGAACTCCGGGAAATTTAATTGGGGATGATCAAATTTATAATGTTATAGTAACAGCTCATGCTTTTGTTATAATTTTTTTTATGGTAATGCCAATTATAATTGGTGGTTTTGGGAATTGGCTGGTGCCTTTAATGTTAGGTAGCCCAGATATAGCTTTTCCACGTATAAATAATATAAGATTTTGACTTTTACCTCCTTCTTTATCACTACTTCTAGTGAGAGGTTTAGTAGAAAGAGGGGTTGGAACTGGTTGAACAGTATATCCTCCTCTAGCTGCTGCTACAGCACATAGTGGTTCATCTGTAGATTTAGCTATTTTTTCACTGCATTTAGCTGGGGCATCTTCAATTTTAGGGGCTATTAATTTT…
7301348	GBCMA11928-16	BOLD:ACZ5625	KP713950.1	Mined from GenBank, NCBI			Amphipoda	Valettiopsidae		Valettietta	Valettietta anacantha																			8845536	COI-5P		TCAATGATATTAATTATTCGGTCTGAGTTAAGAACTCCGGGAAATTTAATTGGGGATGATCAAATTTATAATGTTATAGTAACAGCTCATGCTTTTGTTATAATTTTTTTTATGGTAATGCCAATTATAATTGGTGGTTTTGGGAATTGGCTGGTGCCTTTAATGTTAGGTAGCCCAGATATAGCTTTTCCACGTATAAATAATATAAGATTTTGACTTTTACCTCCTTCTTTATCACTACTTCTAGTGAGAGGTTTAGTAGAAAGAGGGGTTGGAACTGGTTGAACAGTATATCCTCCTCTAGCTGCTGCTACAGCACATAGTGGTTCATCTGTAGATTTAGCTATTTTTTCACTGCATTTAGCTGGGGCATCTTCAATTTTAGGGGCTATTAATTTT…
8471241	GBCM6468-17	BOLD:ACZ4712	KP713951	Mined from GenBank, NCBI			Amphipoda	Valettiopsidae		Valettietta	Valettietta gracilis																			9712336	COI-5P	KP713951	GCCTTTTAGGTACAGCAATAAGTATTATTATTCGAATTGAGTTAAGAGCACCAGGTAATCTCATCGGAGATGATCAAATCTTTAATGTAATAGTAACTGCCCACGCTTTTGTCATAATCTTTTTCATAGTTATACCAGTTATAATTGGAGGATTTGGTAACTGACTTGTTCCACTTCTTCTAGGTAGCCCTGATATAGCTTTCCCTCGAATAAATAATATAAGATTTTGACTTTTACCCCCTGCCTTATCTCTCTTATTAGCAAGTTCCCTAGTAGAGAGTGGAGTAGGCACAGGTTGGACTGTCTACCCACCACTAGCCGCTTCAATAGCCCATAGAGGTAGCTCTGTCGACCTCGCTATCTTTTCACTTCATTTAGCCGGAGCCTCCTCTATCTTAG…
7301349	GBCMA11929-16	BOLD:ACZ4712	KP713951.1	Mined from GenBank, NCBI			Amphipoda	Valettiopsidae		Valettietta	Valettietta gracilis																			8845537	COI-5P		CTTTTAGGTACAGCAATAAGTATTATTATTCGAATTGAGTTAAGAGCACCAGGTAATCTCATCGGAGATGATCAAATCTTTAATGTAATAGTAACTGCCCACGCTTTTGTCATAATCTTTTTCATAGTTATACCAGTTATAATTGGAGGATTTGGTAACTGACTTGTTCCACTTCTTCTAGGTAGCCCTGATATAGCTTTCCCTCGAATAAATAATATAAGATTTTGACTTTTACCCCCTGCCTTATCTCTCTTATTAGCAAGTTCCCTAGTAGAGAGTGGAGTAGGCACAGGTTGGACTGTCTACCCACCACTAGCCGCTTCAATAGCCCATAGAGGTAGCTCTGTCGACCTCGCTATCTTTTCACTTCATTTAGCCGGAGCCTCCTCTATCTTAGGA…
8471678	GBCM6905-17	BOLD:ADD3161	KP713952	Mined from GenBank, NCBI			Amphipoda	Cyphocarididae		Cyphocaris	Cyphocaris sp. 2 HR-2015																			9712337	COI-5P	KP713952	GCTTGATCAAGATTAATTGGTACTTCAATAAGTGTAATTATTCGGACAGAATTATCGGCTCCCGGCAATTTAATTGGAGATGACCAAATTTATAATGTAATAGTAACAGCACATGCCTTTATTATAATTTTTTTTATAGTAATACCAATTATAATTGGAGGTTTTGGTAATTGATTAGCACCTCTAATATTAGGGTCACCTGATATAGCATTTCCACGAATAAATAATATAAGTTTTTGGCTACTCCCCCCTTCTTTATCATTACTATTAATGAGATCTTTAGTAGAAGCCGGAGTAGGTACTGGATGAACAGTTTATCCACCACTCTCAGCCGCTTCTGCTCACAGAGGCGCCTCTGTTGATCTAGCTATTTTCTCATTACATCTTGCAGGTGCCTCC…
7301350	GBCMA11930-16	BOLD:ADD3161	KP713952.1	Mined from GenBank, NCBI			Amphipoda	Cyphocarididae		Cyphocaris	Cyphocaris sp. 2																			8845538	COI-5P		GCTTGATCAAGATTAATTGGTACTTCAATAAGTGTAATTATTCGGACAGAATTATCGGCTCCCGGCAATTTAATTGGAGATGACCAAATTTATAATGTAATAGTAACAGCACATGCCTTTATTATAATTTTTTTTATAGTAATACCAATTATAATTGGAGGTTTTGGTAATTGATTAGCACCTCTAATATTAGGGTCACCTGATATAGCATTTCCACGAATAAATAATATAAGTTTTTGGCTACTCCCCCCTTCTTTATCATTACTATTAATGAGATCTTTAGTAGAAGCCGGAGTAGGTACTGGATGAACAGTTTATCCACCACTCTCAGCCGCTTCTGCTCACAGAGGCGCCTCTGTTGATCTAGCTATTTTCTCATTACATCTTGCAGGTGCCTCC…
8473049	GBCM8276-17	BOLD:ADZ8636	KP713954	Mined from GenBank, NCBI			Amphipoda	Eurytheneidae		Eurythenes	Eurythenes sp. 9151 HR-2015																			9712339	COI-5P	KP713954	AGCTAGCGTTGTAGGCACATCCCTAAGCCTAGTTATTCGATCTGAGCTCAGTGGGCCAGGAAATCTAATTGGAGATGACCAAATCTATAACGTAATAGTAACTGCTCACGCCTTCGTAATAATCTTCTTTATAGTTATACCTATTATAATCGGAGGATTTGGCAATTGACTGGTCCCCCTTATACTAGGGAGCCCTGACATAGCTTTCCCACGGATAAATAACATAAGATTCTGACTACTGCCCCCCTCACTAACCTTGTTACTGATAAGAGGATTAGTAGAGAGAGGCGTAGGAACAGGCTGGACCGTTTACCCGCCCCTAGCCGCAGCCGCAGCTCATAGCGGAGGATCTGTTGACCTAGCTATCTTCTCCCTTCACCTAGCCGGAGCCTCTTCCAT…
7301352	GBCMA11932-16	BOLD:ADZ8636	KP713954.1	Mined from GenBank, NCBI			Amphipoda	Eurytheneidae		Eurythenes	Eurythenes sp. 9151																			8845540	COI-5P		GCTAGCGTTGTAGGCACATCCCTAAGCCTAGTTATTCGATCTGAGCTCAGTGGGCCAGGAAATCTAATTGGAGATGACCAAATCTATAACGTAATAGTAACTGCTCACGCCTTCGTAATAATCTTCTTTATAGTTATACCTATTATAATCGGAGGATTTGGCAATTGACTGGTCCCCCTTATACTAGGGAGCCCTGACATAGCTTTCCCACGGATAAATAACATAAGATTCTGACTACTGCCCCCCTCACTAACCTTGTTACTGATAAGAGGATTAGTAGAGAGAGGCGTAGGAACAGGCTGGACCGTTTACCCGCCCCTAGCCGCAGCCGCAGCTCATAGCGGAGGATCTGTTGACCTAGCTATCTTCTCCCTTCACCTAGCCGGAGCCTCTTCCATT…
8473429	GBCM8656-17	BOLD:ADD3694	KP713955	Mined from GenBank, NCBI			Amphipoda	Eurytheneidae		Eurythenes	Eurythenes sp. 1A1 HR-2015																			9712340	COI-5P	KP713955	TCATCCCTTAGTGTAATTATTCGATCCGAACTTAGAGGACCTGGAAACCTTATTGGTGACGATCAAATCTACAACGTAATAGTAACTGCCCATGCCTTCGTCATAATTTTTTTTATGGTTATACCTATCATAATCGGAGGCTTTGGAAATTGATTAGTCCCCCTTATACTAGGTAGACCCGACATAGCCTTCCCACGCATAAACAACATAAGATTCTGACTGCTACCTCCCTCCTTAACCCTACTGTTAATAAGAGGTTTAGTGGAAAGCGGCGTAGGAACTGGCTGAACAGTTTACCCGCCCCTGGCTGCAGCCGCTGCCCACAGAGGGGGATCAGTTGACTTAGCTATCTTCTCTCTTCATTTGGCAGGTGCCTCTTCTATCCTAGGCGCCATCAAT…
7301353	GBCMA11933-16	BOLD:ADD3694	KP713955.1	Mined from GenBank, NCBI			Amphipoda	Eurytheneidae		Eurythenes	Eurythenes sp. 1A1																			8845541	COI-5P		TCATCCCTTAGTGTAATTATTCGATCCGAACTTAGAGGACCTGGAAACCTTATTGGTGACGATCAAATCTACAACGTAATAGTAACTGCCCATGCCTTCGTCATAATTTTTTTTATGGTTATACCTATCATAATCGGAGGCTTTGGAAATTGATTAGTCCCCCTTATACTAGGTAGACCCGACATAGCCTTCCCACGCATAAACAACATAAGATTCTGACTGCTACCTCCCTCCTTAACCCTACTGTTAATAAGAGGTTTAGTGGAAAGCGGCGTAGGAACTGGCTGAACAGTTTACCCGCCCCTGGCTGCAGCCGCTGCCCACAGAGGGGGATCAGTTGACTTAGCTATCTTCTCTCTTCATTTGGCAGGTGCCTCTTCTATCCTAGGCGCCATCAAT…
10056798	GBCM13289-19	BOLD:ADD3694	KP713956	Mined from GenBank, NCBI			Amphipoda	Eurytheneidae		Eurythenes	Eurythenes sp. 1A2 HR-2015																			11736901	COI-5P	KP713956	GCTAGAGTTGTAGGTACATCCCTTAGTGTAATTATTCGATCCGAACTTAGAGGACCTGGAAACCTTATTGGTGACGATCAAATCTACAACGTAATAGTAACTGCCCATGCCTTCGTCATAATTTTTTTTATGGTTATACCTATCATAATCGGAGGCTTTGGAAATTGATTAGTCCCCCTTATACTAGGTAGACCCGACATAGCCTTCCCACGCATAAACAACATAAGATTCTGACTGCTACCTCCCTCCTTAACCCTACTGTTAATAAGAGGTTTAGTGGAAAGCGGCGTAGGAACTGGCTGAACAGTTTACCCGCCCCTGGCTGCAGCCGCTGCCCACAGAGGGGGATCAGTTGACTTAGCTATCTTCTCTCTTCATTTGGCAGGTGCCTCTTCTATC…
7301354	GBCMA11934-16	BOLD:ADD3694	KP713956.1	Mined from GenBank, NCBI			Amphipoda	Eurytheneidae		Eurythenes	Eurythenes sp. 1A2																			8845542	COI-5P		GCTAGAGTTGTAGGTACATCCCTTAGTGTAATTATTCGATCCGAACTTAGAGGACCTGGAAACCTTATTGGTGACGATCAAATCTACAACGTAATAGTAACTGCCCATGCCTTCGTCATAATTTTTTTTATGGTTATACCTATCATAATCGGAGGCTTTGGAAATTGATTAGTCCCCCTTATACTAGGTAGACCCGACATAGCCTTCCCACGCATAAACAACATAAGATTCTGACTGCTACCTCCCTCCTTAACCCTACTGTTAATAAGAGGTTTAGTGGAAAGCGGCGTAGGAACTGGCTGAACAGTTTACCCGCCCCTGGCTGCAGCCGCTGCCCACAGAGGGGGATCAGTTGACTTAGCTATCTTCTCTCTTCATTTGGCAGGTGCCTCTTCTATC…
8475103	GBCM10330-17	BOLD:ADD3693	KP713957	Mined from GenBank, NCBI			Amphipoda	Eurytheneidae		Eurythenes	Eurythenes sp. 2A1 HR-2015																			9712341	COI-5P	KP713957	TCTCTCTTAGTGTAATTATTCGGTCTGAACTCAGCAGACCAGGAAACCTAATCGGAGACGATCAAATCTATAACGTAATAGTAACTGCCCACGCCTTTGTTATAATTTTCTTTATAGTTATACCTATTATAATTGGTGGCTTTGGAAACTGACTTGTCCCTTTAATGCTCGGAAGCCCCGACATAGCTTTCCCACGTATAAACAATATAAGATTCTGATTACTACCCCCCTCTCTAACTTTACTACTAATAAGAGGCTTAGTGGAAAGCGGTGTAGGAACCGGTTGAACAGTTTACCCCCCCCTGGCTGCAGCTGCAGCCCATAGTGGAGGGTCTGTTGACCTGGCTATCTTCTCTCTACACCTAGCAGGCGCCTCTTCCATCTTGGGTGCTATCAATT…
7301355	GBCMA11935-16	BOLD:ADD3693	KP713957.1	Mined from GenBank, NCBI			Amphipoda	Eurytheneidae		Eurythenes	Eurythenes sp. 2A1																			8845543	COI-5P		CTTAGTGTAATTATTCGGTCTGAACTCAGCAGACCAGGAAACCTAATCGGAGACGATCAAATCTATAACGTAATAGTAACTGCCCACGCCTTTGTTATAATTTTCTTTATAGTTATACCTATTATAATTGGTGGCTTTGGAAACTGACTTGTCCCTTTAATGCTCGGAAGCCCCGACATAGCTTTCCCACGTATAAACAATATAAGATTCTGATTACTACCCCCCTCTCTAACTTTACTACTAATAAGAGGCTTAGTGGAAAGCGGTGTAGGAACCGGTTGAACAGTTTACCCCCCCCTGGCTGCAGCTGCAGCCCATAGTGGAGGGTCTGTTGACCTGGCTATCTTCTCTCTACACCTAGCAGGCGCCTCTTCCATCTTGGGTGCTATCAATTTTATC…
8474229	GBCM9456-17	BOLD:ADD3693	KP713958	Mined from GenBank, NCBI			Amphipoda	Eurytheneidae		Eurythenes	Eurythenes sp. 2A2 HR-2015																			9712342	COI-5P	KP713958	GGGTTGTCGGCACCTCTCTTAGTGTAATTATTCGGTCTGAACTCAGCAGACCAGGAAACCTAATCGGAGACGATCAAATCTATAACGTAATAGTAACTGCCCACGCCTTTGTTATAATTTTCTTTATAGTTATACCTATTATAATTGGTGGCTTTGGAAACTGACTTGTCCCTTTAATGCTCGGAAGCCCCGACATAGCTTTCCCACGTATAAACAATATAAGATTCTGATTACTACCCCCCTCTCTAACTTTACTACTAATAAGAGGCTTAGTGGAAAGCGGTGTAGGAACCGGTTGAACAGTTTACCCCCCCCTGGCTGCAGCTGCAGCCCATAGTGGAGGGTCTGTTGACCTGGCTATCTTCTCTCTACACCTAGCAGGCGCCTCTTCCATCTTGG…
7301356	GBCMA11936-16	BOLD:ADD3693	KP713958.1	Mined from GenBank, NCBI			Amphipoda	Eurytheneidae		Eurythenes	Eurythenes sp. 2A2																			8845544	COI-5P		GTTGTCGGCACCTCTCTTAGTGTAATTATTCGGTCTGAACTCAGCAGACCAGGAAACCTAATCGGAGACGATCAAATCTATAACGTAATAGTAACTGCCCACGCCTTTGTTATAATTTTCTTTATAGTTATACCTATTATAATTGGTGGCTTTGGAAACTGACTTGTCCCTTTAATGCTCGGAAGCCCCGACATAGCTTTCCCACGTATAAACAATATAAGATTCTGATTACTACCCCCCTCTCTAACTTTACTACTAATAAGAGGCTTAGTGGAAAGCGGTGTAGGAACCGGTTGAACAGTTTACCCCCCCCTGGCTGCAGCTGCAGCCCATAGTGGAGGGTCTGTTGACCTGGCTATCTTCTCTCTACACCTAGCAGGCGCCTCTTCCATCTTGGGT…
8468846	GBCM4073-17	BOLD:ADD0992	KP844572	Mined from GenBank, NCBI			Amphipoda	Typhlogammaridae		Zenkevitchia	Zenkevitchia yakovi						Georgia		Abkhazia			43	41							9712424	COI-5P	KP844572	GGCGCCTGAGCTGCCGCAATTGGAACCTCTTTAAGTCTAATTATTCGGTCTGAACTAAGCGCCCCTGGTAATCTAATCGGAGACGACCAGTTATACAATGTTATAGTTACCGCCCATGCCTTTGTAATAATTTTTTTTATAGTTATACCTATTATAATTGGTGGATTCGGTAACTGATTAGTGCCATTAATACTAGGCAGACCTGATATAGCTTTTCCACGAATAAATAATATAAGATTTTGACTACTACCCCCCTCCCTAACCCTTCTTCTTATAAGAGGACTTGTAGAAAGAGGTGTCGGTACCGGTTGAACTGTGTACCCTCCTTTAGCCGGTATCACTGCCCACAGAGGTGGGGCCGTAGACCTCGCTATTTTTTCACTGCATCTGGCCGGCGCA…
7301357	GBCMA11937-16	BOLD:ADD0992	KP844572.1	Mined from GenBank, NCBI			Amphipoda	Typhlogammaridae		Zenkevitchia	Zenkevitchia yakovi																			8845545	COI-5P		GGCGCCTGAGCTGCCGCAATTGGAACCTCTTTAAGTCTAATTATTCGGTCTGAACTAAGCGCCCCTGGTAATCTAATCGGAGACGACCAGTTATACAATGTTATAGTTACCGCCCATGCCTTTGTAATAATTTTTTTTATAGTTATACCTATTATAATTGGTGGATTCGGTAACTGATTAGTGCCATTAATACTAGGCAGACCTGATATAGCTTTTCCACGAATAAATAATATAAGATTTTGACTACTACCCCCCTCCCTAACCCTTCTTCTTATAAGAGGACTTGTAGAAAGAGGTGTCGGTACCGGTTGAACTGTGTACCCTCCTTTAGCCGGTATCACTGCCCACAGAGGTGGGGCCGTAGACCTCGCTATTTTTTCACTGCATCTGGCCGGCGCA…
8468847	GBCM4074-17	BOLD:ADD0992	KP844573	Mined from GenBank, NCBI			Amphipoda	Typhlogammaridae		Zenkevitchia	Zenkevitchia yakovi						Georgia		Abkhazia			43	41							9712425	COI-5P	KP844573	GGCGCCTGAGCTGCCGCAATTGGAACCTCTTTAAGTCTAATTATTCGGTCTGAACTAAGCGCCCCTGGTAATCTAATCGGAGACGACCAGTTATACAATGTTATAGTTACCGCCCATGCCTTTGTAATAATTTTTTTTATAGTTATACCTATTATAATTGGTGGATTCGGTAACTGATTAGTGCCATTAATACTAGGCAGACCTGATATAGCTTTTCCACGAATAAATAATATAAGATTTTGACTACTACCCCCTTCCCTAACCCTTCTTCTTATAAGAGGACTTGTAGAAAGAGGTGTCGGTACCGGTTGAACTGTGTACCCTCCTTTAGCCGGTATCACTGCCCACAGAGGTGGGGCCGTAGACCTCGCTATTTTTTCACTGCATCTGGCCGGCGCA…
7301358	GBCMA11938-16	BOLD:ADD0992	KP844573.1	Mined from GenBank, NCBI			Amphipoda	Typhlogammaridae		Zenkevitchia	Zenkevitchia yakovi																			8845546	COI-5P		GGCGCCTGAGCTGCCGCAATTGGAACCTCTTTAAGTCTAATTATTCGGTCTGAACTAAGCGCCCCTGGTAATCTAATCGGAGACGACCAGTTATACAATGTTATAGTTACCGCCCATGCCTTTGTAATAATTTTTTTTATAGTTATACCTATTATAATTGGTGGATTCGGTAACTGATTAGTGCCATTAATACTAGGCAGACCTGATATAGCTTTTCCACGAATAAATAATATAAGATTTTGACTACTACCCCCTTCCCTAACCCTTCTTCTTATAAGAGGACTTGTAGAAAGAGGTGTCGGTACCGGTTGAACTGTGTACCCTCCTTTAGCCGGTATCACTGCCCACAGAGGTGGGGCCGTAGACCTCGCTATTTTTTCACTGCATCTGGCCGGCGCA…
10056735	GBCM13226-19	BOLD:ADD0992	KP844574	Mined from GenBank, NCBI			Amphipoda	Typhlogammaridae		Zenkevitchia	Zenkevitchia yakovi						Georgia					43	41							11736902	COI-5P	KP844574	GGCGCCTGAGCTGCCGCAATTGGAACCTCTTTAAGTCTAATTATTCGGTCTGAACTAAGCGCCCCTGGTAATCTAATCGGAGACGACCAGTTATACAATGTTATAGTTACCGCCCATGCCTTTGTAATAATTTTTTTTATAGTTATACCTATTATAATTGGTGGATTCGGTAACTGATTAGTGCCATTAATACTAGGCAGACCTGATATAGCTTTTCCACGAATAAATAATATAAGATTTTGACTACTACCCCCTTCCCTAACCCTTCTTCTTATAAGAGGACTTGTAGAAAGAGGTGTCGGTACCGGTTGAACTGTGTACCCTCCTTTAGCCGGTATCACTGCCCACAGAGGTGGGGCCGTAGACCTCGCTATTTTTTCACTGCATCTGGCCGGCGCA…
7301359	GBCMA11939-16	BOLD:ADD0992	KP844574.1	Mined from GenBank, NCBI			Amphipoda	Typhlogammaridae		Zenkevitchia	Zenkevitchia yakovi																			8845547	COI-5P		GGCGCCTGAGCTGCCGCAATTGGAACCTCTTTAAGTCTAATTATTCGGTCTGAACTAAGCGCCCCTGGTAATCTAATCGGAGACGACCAGTTATACAATGTTATAGTTACCGCCCATGCCTTTGTAATAATTTTTTTTATAGTTATACCTATTATAATTGGTGGATTCGGTAACTGATTAGTGCCATTAATACTAGGCAGACCTGATATAGCTTTTCCACGAATAAATAATATAAGATTTTGACTACTACCCCCTTCCCTAACCCTTCTTCTTATAAGAGGACTTGTAGAAAGAGGTGTCGGTACCGGTTGAACTGTGTACCCTCCTTTAGCCGGTATCACTGCCCACAGAGGTGGGGCCGTAGACCTCGCTATTTTTTCACTGCATCTGGCCGGCGCA…
8471804	GBCM7031-17	BOLD:ADD3157	KP896390	Mined from GenBank, NCBI			Amphipoda	Leucothoidae		Leucothoe	Leucothoe akuma																			9712429	COI-5P	KP896390	ATCCGGACAGAGCTATCAACCCCCGGCAATCTAATCGGAGATGACCAGATCTATAATACTATAGTGACAGCCCACGCTTTTGTTATAATTTTCTTTATAGTTATACCCATCATAATCGGCGGATTCGGAAACTGACTAGTGCCACTTATGCTGGGAAGACCTGATATAGCTTTCCCCCGAATGAATAATATAAGGTTCTGACTCCTGCCCCCTTCTCTAACTCTTCTATTATTCAGAGGGTTGGTAGAAAGTGGGGTGGGCACCGGGTGAACTGTTTACCCACCCCTATCATCGGGGCTAGCCCACAGGGGGGCCTCAGTAGACCTTGCTATTTTCTCCCTGCATCTAGCGGGCGCCTCCTCCATCTTAGGGGCTATTAACTTCATCTCAACAGTCCTG…
7301361	GBCMA11941-16	BOLD:ADD3157	KP896390.1	Mined from GenBank, NCBI			Amphipoda	Leucothoidae		Leucothoe	Leucothoe akuma																			8845549	COI-5P		ATCCGGACAGAGCTATCAACCCCCGGCAATCTAATCGGAGATGACCAGATCTATAATACTATAGTGACAGCCCACGCTTTTGTTATAATTTTCTTTATAGTTATACCCATCATAATCGGCGGATTCGGAAACTGACTAGTGCCACTTATGCTGGGAAGACCTGATATAGCTTTCCCCCGAATGAATAATATAAGGTTCTGACTCCTGCCCCCTTCTCTAACTCTTCTATTATTCAGAGGGTTGGTAGAAAGTGGGGTGGGCACCGGGTGAACTGTTTACCCACCCCTATCATCGGGGCTAGCCCACAGGGGGGCCTCAGTAGACCTTGCTATTTTCTCCCTGCATCTAGCGGGCGCCTCCTCCATCTTAGGGGCTATTAACTTCATCTCAACAGTCCTG…
8474739	GBCM9966-17	BOLD:ADD2069	KP967552	Mined from GenBank, NCBI			Amphipoda	Niphargidae		Niphargus	Niphargus molnari																			9712506	COI-5P	KP967552	GTACTTTATATTTTATCTTAGGGGCTTGGTCAAGAGTCCTAGGTACGGCCATAAGAGTTATTATCCGCACAGAGCTTAGATCGCCTGGCAATTTTATCGGTGATGACCAATTATATAATGTAATAGTGACTGCCCACGCCTTCGTAATAATCTTTTTTATAGTAATACCTATCATAATCGGGGGTTTTGGTAACTGGCTTATGCCGCTTATACTAGGTAGACCAGATATAGCTTTCCCTCGAATAAACAACATAAGATTTTGGTTACTACCCCCATCACTCACTCTTTTACTAATAAGAGGTATGGTAGAAAGAGGTGTAGGAACAGGATGAACTGTTTACCCACCTTTATCTAGTAGTGTCGCCCATAGAGGTAGATCCGTGGATCTGGCTATTTTTT…
7301445	GBCMA12025-16	BOLD:ADD2069	KP967552.1	Mined from GenBank, NCBI			Amphipoda	Niphargidae		Niphargus	Niphargus molnari																			8845633	COI-5P		ACTTTATATTTTATCTTAGGGGCTTGGTCAAGAGTCCTAGGTACGGCCATAAGAGTTATTATCCGCACAGAGCTTAGATCGCCTGGCAATTTTATCGGTGATGACCAATTATATAATGTAATAGTGACTGCCCACGCCTTCGTAATAATCTTTTTTATAGTAATACCTATCATAATCGGGGGTTTTGGTAACTGGCTTATGCCGCTTATACTAGGTAGACCAGATATAGCTTTCCCTCGAATAAACAACATAAGATTTTGGTTACTACCCCCATCACTCACTCTTTTACTAATAAGAGGTATGGTAGAAAGAGGTGTAGGAACAGGATGAACTGTTTACCCACCTTTATCTAGTAGTGTCGCCCATAGAGGTAGATCCGTGGATCTGGCTATTTTTTCA…
8472104	GBCM7331-17	BOLD:ADD3870	KP967553	Mined from GenBank, NCBI			Amphipoda	Niphargidae		Niphargus	Niphargus gebhardti																			9712507	COI-5P	KP967553	GTACTCTTTATTTTATCTTAGGGGCTTGAGCTAGGGTTCTAGGTACATCTATAAGAGTAATTATTCGAACAGAGCTAAGAGCTCCTGGTAATTTTATTGGTGACGACCAACTTTATAATGTAATAGTTACAGCACATGCATTTGTAATAATTTTTTTTATGGTAATACCTATTATAATTGGTGGCTTTGGTAATTGGCTAATACCACTAATACTAGGTAGGCCTGATATAGCTTTTCCGCGAATAAATAATATAAGTTTTTGGCTTTTACCTCCATCATTAACTCTTTTATTAATAAGAGGTATGGTAGAAAGAGGTGTTGGAACAGGTTGAACAGTGTACCCTCCCTTGTCAAGTAGTATAGCCCATAGAGGAGGGTCCGTAGATCTAGCTATCTTCT…
7301446	GBCMA12026-16	BOLD:ADD3870	KP967553.1	Mined from GenBank, NCBI			Amphipoda	Niphargidae		Niphargus	Niphargus gebhardti																			8845634	COI-5P		ACTCTTTATTTTATCTTAGGGGCTTGAGCTAGGGTTCTAGGTACATCTATAAGAGTAATTATTCGAACAGAGCTAAGAGCTCCTGGTAATTTTATTGGTGACGACCAACTTTATAATGTAATAGTTACAGCACATGCATTTGTAATAATTTTTTTTATGGTAATACCTATTATAATTGGTGGCTTTGGTAATTGGCTAATACCACTAATACTAGGTAGGCCTGATATAGCTTTTCCGCGAATAAATAATATAAGTTTTTGGCTTTTACCTCCATCATTAACTCTTTTATTAATAAGAGGTATGGTAGAAAGAGGTGTTGGAACAGGTTGAACAGTGTACCCTCCCTTGTCAAGTAGTATAGCCCATAGAGGAGGGTCCGTAGATCTAGCTATCTTCTCT…
8475762	GBCM10989-17	BOLD:ADD3870	KP967554	Mined from GenBank, NCBI			Amphipoda	Niphargidae		Niphargus	Niphargus gebhardti																			9712508	COI-5P	KP967554	GTACTCTTTATTTTATCTTAGGGGCTTGAGCTAGGGTTCTAGGTACATCTATAAGAGTAATTATTCGAACAGAGCTAAGAGCTCCTGGTAATTTTATTGGTGACGACCAACTTTATAATGTAATAGTTACAGCACATGCATTTGTAATAATTTTTTTTATGGTAATACCTATTATAATTGGTGGCTTTGGTAATTGGCTAATACCACTAATACTAGGTAGGCCTGATATAGCTTTTCCGCGAATAAATAATATAAGTTTTTGGCTTTTACCTCCATCATTAACTCTTTTATTAATAAGAGGTATGGTAGAAAGAGGTGTTGGAACAGGTTGAACAGTGTACCCTCCCTTGTCAAGTAGTATAGCCCATAGAGGAGGGTCCGTAGATCTAGCTATCTTCT…
7301447	GBCMA12027-16	BOLD:ADD3870	KP967554.1	Mined from GenBank, NCBI			Amphipoda	Niphargidae		Niphargus	Niphargus gebhardti																			8845635	COI-5P		ACTCTTTATTTTATCTTAGGGGCTTGAGCTAGGGTTCTAGGTACATCTATAAGAGTAATTATTCGAACAGAGCTAAGAGCTCCTGGTAATTTTATTGGTGACGACCAACTTTATAATGTAATAGTTACAGCACATGCATTTGTAATAATTTTTTTTATGGTAATACCTATTATAATTGGTGGCTTTGGTAATTGGCTAATACCACTAATACTAGGTAGGCCTGATATAGCTTTTCCGCGAATAAATAATATAAGTTTTTGGCTTTTACCTCCATCATTAACTCTTTTATTAATAAGAGGTATGGTAGAAAGAGGTGTTGGAACAGGTTGAACAGTGTACCCTCCCTTGTCAAGTAGTATAGCCCATAGAGGAGGGTCCGTAGATCTAGCTATCTTCTCT…
8468685	GBCM3912-17	BOLD:AAI8951	KR007308	Mined from GenBank, NCBI			Amphipoda	Gammaridae		Echinogammarus	Echinogammarus trichiatus						Turkey					41.31	28.62							9712631	COI-5P	KR007308	TCTATAAGATTAATTATTCGGTCAGAATTAAGTACTCCTGGAAACTTAATTGGAGATGATCAACTTTATAATGTTATAGTAACCGCTCATGCTTTTGTTATAATTTTTTTTATAGTTATACCTATTATAATTGGTGGTTTTGGAAACTGATTAGTCCCACTTATATTAGGGAGACCAGATATAGCCTTTCCGCGAATAAATAATATAAGATTTTGACTTTTACCCCCATCATTAATACTACTCCTTATAAGATCTTTAGTAGAAAGAGGGGCAGGTACTGGTTGAACAGTTTATCCTCCTTTATCTGCTTCATTGGGACACAGAGGCGCCTCTGTAGACCTCGCCATTTTTTCTCTTCATCTAGCGGGTGCTTCATCTATCTTAGGTGCAATTAACTTC…
7301448	GBCMA12028-16	BOLD:AAI8951	KR007308.1	Mined from GenBank, NCBI			Amphipoda	Gammaridae		Echinogammarus	Echinogammarus trichiatus																			8845636	COI-5P		ATAAGATTAATTATTCGGTCAGAATTAAGTACTCCTGGAAACTTAATTGGAGATGATCAACTTTATAATGTTATAGTAACCGCTCATGCTTTTGTTATAATTTTTTTTATAGTTATACCTATTATAATTGGTGGTTTTGGAAACTGATTAGTCCCACTTATATTAGGGAGACCAGATATAGCCTTTCCGCGAATAAATAATATAAGATTTTGACTTTTACCCCCATCATTAATACTACTCCTTATAAGATCTTTAGTAGAAAGAGGGGCAGGTACTGGTTGAACAGTTTATCCTCCTTTATCTGCTTCATTGGGACACAGAGGCGCCTCTGTAGACCTCGCCATTTTTTCTCTTCATCTAGCGGGTGCTTCATCTATCTTAGGTGCAATTAACTTCATA…
8468686	GBCM3913-17	BOLD:AAI8951	KR007309	Mined from GenBank, NCBI			Amphipoda	Gammaridae		Echinogammarus	Echinogammarus trichiatus						Turkey					41.31	28.62							9712632	COI-5P	KR007309	TCTATAAGATTAATTATTCGGTCAGAATTAAGTACTCCTGGAAACTTAATTGGAGATGATCAACTTTATAATGTTATAGTAACCGCTCATGCTTTTGTTATAATTTTTTTTATAGTTATACCTATTATAATTGGTGGTTTTGGAAACTGATTAGTCCCACTTATATTAGGGAGACCAGATATAGCCTTTCCGCGAATAAATAATATAAGATTTTGACTTTTACCCCCATCATTAATACTACTCCTTATAAGATCTTTAGTAGAAAGAGGGGCAGGTACTGGTTGAACAGTTTATCCTCCTTTATCTGCTTCATTGGGACACAGAGGTGCCTCTGTAGACCTCGCCATTTTTTCTCTTCATCTAGCGGGTGCTTCATCTATCTTAGGTGCAATTAACTTC…
7301449	GBCMA12029-16	BOLD:AAI8951	KR007309.1	Mined from GenBank, NCBI			Amphipoda	Gammaridae		Echinogammarus	Echinogammarus trichiatus																			8845637	COI-5P		ATAAGATTAATTATTCGGTCAGAATTAAGTACTCCTGGAAACTTAATTGGAGATGATCAACTTTATAATGTTATAGTAACCGCTCATGCTTTTGTTATAATTTTTTTTATAGTTATACCTATTATAATTGGTGGTTTTGGAAACTGATTAGTCCCACTTATATTAGGGAGACCAGATATAGCCTTTCCGCGAATAAATAATATAAGATTTTGACTTTTACCCCCATCATTAATACTACTCCTTATAAGATCTTTAGTAGAAAGAGGGGCAGGTACTGGTTGAACAGTTTATCCTCCTTTATCTGCTTCATTGGGACACAGAGGTGCCTCTGTAGACCTCGCCATTTTTTCTCTTCATCTAGCGGGTGCTTCATCTATCTTAGGTGCAATTAACTTCATA…
8473234	GBCM8461-17	BOLD:ADD3843	KR336865	Mined from GenBank, NCBI			Amphipoda	Paracalliopiidae		Paracalliope	Paracalliope fluviatilis						New Zealand													9712754	COI-5P	KR336865	ATTTTGGCTGCATGGGCCAGTATGGCGGGCACTTCACTCAGAGTAATTATCCGAACCGAGTTGAGGGCCCCTGGCAATTTAATCGGAGACGACCAAATTTATAACACTGTTGTGACAGCTCACGCATTTATTATGATTTTTTTCATGGTTATGCCCGCGATAATTGGGGGGTTTGGTAACTGACTAATCCCGCTAATATTGGGCAGACCTGACATAGCTTTTCCTCGTATAAATAACATGAGATTTTGGTTGTTGCCCCCCTCACTAACCTTACTATTAATAAGTGGTTTAGTAGAAAGAGGCGTGGGCACAGGCTGGACGGTGTACCCGCCTTTGGCCAGAAATACCGCACACAGGGGGGCATCAGTTGACCTGGCCATTTTTTCGCTTCACTTGGCA…
7301450	GBCMA12030-16	BOLD:ADD3843	KR336865.1	Mined from GenBank, NCBI			Amphipoda	Paracalliopiidae		Paracalliope	Paracalliope fluviatilis																			8845638	COI-5P		ATTTTGGCTGCATGGGCCAGTATGGCGGGCACTTCACTCAGAGTAATTATCCGAACCGAGTTGAGGGCCCCTGGCAATTTAATCGGAGACGACCAAATTTATAACACTGTTGTGACAGCTCACGCATTTATTATGATTTTTTTCATGGTTATGCCCGCGATAATTGGGGGGTTTGGTAACTGACTAATCCCGCTAATATTGGGCAGACCTGACATAGCTTTTCCTCGTATAAATAACATGAGATTTTGGTTGTTGCCCCCCTCACTAACCTTACTATTAATAAGTGGTTTAGTAGAAAGAGGCGTGGGCACAGGCTGGACGGTGTACCCGCCTTTGGCCAGAAATACCGCACACAGGGGGGCATCAGTTGACCTGGCCATTTTTTCGCTTCACTTGGCA…
8471254	GBCM6481-17	BOLD:ADD3843	KR336866	Mined from GenBank, NCBI			Amphipoda	Paracalliopiidae		Paracalliope	Paracalliope fluviatilis						New Zealand													9712755	COI-5P	KR336866	ATTTTGGCTGCATGGGCCAGTATGGCGGGCACTTCACTCAGAGTAATTATCCGAACCGAGTTGAGGGCCCCTGGCAATTTAATCGGAGACGACCAAATTTATAACACTGTTGTGACAGCTCACGCATTTATTATGATTTTTTTCATGGTTATGCCCGCGATAATTGGGGGGTTTGGTAACTGACTAATCCCGCTAATATTGGGCAGACCTGACATAGCTTTTCCTCGTATAAATAACATGAGATTTTGGTTGTTGCCCCCCTCACTAACCTTACTATTAATAAGTGGTTTAGTAGAAAGAGGCGTGGGCACAGGCTGGACGGTGTACCCGCCTTTGGCCAGAAATACCGCACACAGGGGGGCATCAGTTGACCTGGCCATTTTTTCGCTTCACTTGGCA…
7301451	GBCMA12031-16	BOLD:ADD3843	KR336866.1	Mined from GenBank, NCBI			Amphipoda	Paracalliopiidae		Paracalliope	Paracalliope fluviatilis																			8845639	COI-5P		ATTTTGGCTGCATGGGCCAGTATGGCGGGCACTTCACTCAGAGTAATTATCCGAACCGAGTTGAGGGCCCCTGGCAATTTAATCGGAGACGACCAAATTTATAACACTGTTGTGACAGCTCACGCATTTATTATGATTTTTTTCATGGTTATGCCCGCGATAATTGGGGGGTTTGGTAACTGACTAATCCCGCTAATATTGGGCAGACCTGACATAGCTTTTCCTCGTATAAATAACATGAGATTTTGGTTGTTGCCCCCCTCACTAACCTTACTATTAATAAGTGGTTTAGTAGAAAGAGGCGTGGGCACAGGCTGGACGGTGTACCCGCCTTTGGCCAGAAATACCGCACACAGGGGGGCATCAGTTGACCTGGCCATTTTTTCGCTTCACTTGGCA…
8474936	GBCM10163-17	BOLD:ADD4006	KR336867	Mined from GenBank, NCBI			Amphipoda	Paracalliopiidae		Paracalliope	Paracalliope fluviatilis						New Zealand													9712756	COI-5P	KR336867	ATCTTAGCCGCATGGGCAAGAATGGCCGGAACGTCTCTCAGAGTTATCATTCGCACAGAGCTGAGCGCCCCCGGAAACCTAATCGGAGACGACCAAATCTACAACACCGTAGTAACAGCCCACGCCTTCATCATAATTTTTTTTATGGTGATACCCGCCATAATCGGCGGCTTTGGTAATTGACTTGTCCCACTAATACTAGGCAGACCAGACATGGCTTTCCCCCGAATAAACAACATGAGCTTTTGGCTGCTGCCCCCCTCTTTGACGCTACTACTCATAAGAGGCCTTGTAGAAAGAGGGGTCGGGACCGGCTGAACCGTGTACCCCCCTCTTGCCGGAAACATCGCCCATAGGGGGGCTTCTGTAGACCTAGCAATTTTTTCCTTGCACTTAGCA…
7301452	GBCMA12032-16	BOLD:ADD4006	KR336867.1	Mined from GenBank, NCBI			Amphipoda	Paracalliopiidae		Paracalliope	Paracalliope fluviatilis																			8845640	COI-5P		ATCTTAGCCGCATGGGCAAGAATGGCCGGAACGTCTCTCAGAGTTATCATTCGCACAGAGCTGAGCGCCCCCGGAAACCTAATCGGAGACGACCAAATCTACAACACCGTAGTAACAGCCCACGCCTTCATCATAATTTTTTTTATGGTGATACCCGCCATAATCGGCGGCTTTGGTAATTGACTTGTCCCACTAATACTAGGCAGACCAGACATGGCTTTCCCCCGAATAAACAACATGAGCTTTTGGCTGCTGCCCCCCTCTTTGACGCTACTACTCATAAGAGGCCTTGTAGAAAGAGGGGTCGGGACCGGCTGAACCGTGTACCCCCCTCTTGCCGGAAACATCGCCCATAGGGGGGCTTCTGTAGACCTAGCAATTTTTTCCTTGCACTTAGCA…
8476006	GBCM11233-17	BOLD:ADD4006	KR336868	Mined from GenBank, NCBI			Amphipoda	Paracalliopiidae		Paracalliope	Paracalliope fluviatilis						New Zealand													9712757	COI-5P	KR336868	ATCTTAGCCGCATGGGCAAGAATGGCCGGAACGTCTCTCAGAGTTATCATCCGCACAGAGCTGAGCGCCCCCGGAAACCTAATCGGAGACGACCAAATCTACAACACCGTAGTAACAGCCCACGCCTTCATCATAATTTTTTTTATGGTGATACCCGCCATAATCGGCGGCTTTGGTAACTGACTTGTCCCCCTAATACTAGGCAGACCAGACATGGCTTTCCCCCGAATAAACAACATGAGCTTTTGGCTGCTGCCCCCCTCTTTGACGCTACTACTCATAAGAGGCCTTGTAGAAAGAGGGGTCGGGACCGGCTGAACCGTGTACCCCCCTCTTGCCGGAAACATCGCCCACAGGGGGGCTTCTGTAGACCTAGCAATTTTTTCCTTGCACTTAGCA…
7301453	GBCMA12033-16	BOLD:ADD4006	KR336868.1	Mined from GenBank, NCBI			Amphipoda	Paracalliopiidae		Paracalliope	Paracalliope fluviatilis																			8845641	COI-5P		ATCTTAGCCGCATGGGCAAGAATGGCCGGAACGTCTCTCAGAGTTATCATCCGCACAGAGCTGAGCGCCCCCGGAAACCTAATCGGAGACGACCAAATCTACAACACCGTAGTAACAGCCCACGCCTTCATCATAATTTTTTTTATGGTGATACCCGCCATAATCGGCGGCTTTGGTAACTGACTTGTCCCCCTAATACTAGGCAGACCAGACATGGCTTTCCCCCGAATAAACAACATGAGCTTTTGGCTGCTGCCCCCCTCTTTGACGCTACTACTCATAAGAGGCCTTGTAGAAAGAGGGGTCGGGACCGGCTGAACCGTGTACCCCCCTCTTGCCGGAAACATCGCCCACAGGGGGGCTTCTGTAGACCTAGCAATTTTTTCCTTGCACTTAGCA…
8473357	GBCM8584-17	BOLD:ADD3843	KR336869	Mined from GenBank, NCBI			Amphipoda	Paracalliopiidae		Paracalliope	Paracalliope fluviatilis						New Zealand													9712758	COI-5P	KR336869	ATTTTGGCTGCATGGGCCAGTATGGCGGGCACTTCACTCAGAGTAATTATCCGAACCGAGTTGAGGGCCCCTGGCAATTTAATCGGAGACGACCAAATTTATAACACTGTTGTGACAGCTCACGCATTTATTATGATTTTTTTCATGGTTATGCCCGCGATAATTGGGGGGTTTGGTAACTGACTAATCCCGCTAATATTGGGCAGACCTGACATAGCTTTTCCTCGTATAAATAACATGAGATTTTGGTTGTTGCCCCCCTCACTAACCTTACTATTAATAAGTGGTTTAGTAGAAAGAGGCGGGGGCACAGGCTGGACGGTGTACCCGCCTTTGGCCAGAAATACCGCACACAGGGGGGCATCAGTTGACCTGGCCATTTTTTCGCTTCACTTGGCA…
7301454	GBCMA12034-16	BOLD:ADD3843	KR336869.1	Mined from GenBank, NCBI			Amphipoda	Paracalliopiidae		Paracalliope	Paracalliope fluviatilis																			8845642	COI-5P		ATTTTGGCTGCATGGGCCAGTATGGCGGGCACTTCACTCAGAGTAATTATCCGAACCGAGTTGAGGGCCCCTGGCAATTTAATCGGAGACGACCAAATTTATAACACTGTTGTGACAGCTCACGCATTTATTATGATTTTTTTCATGGTTATGCCCGCGATAATTGGGGGGTTTGGTAACTGACTAATCCCGCTAATATTGGGCAGACCTGACATAGCTTTTCCTCGTATAAATAACATGAGATTTTGGTTGTTGCCCCCCTCACTAACCTTACTATTAATAAGTGGTTTAGTAGAAAGAGGCGGGGGCACAGGCTGGACGGTGTACCCGCCTTTGGCCAGAAATACCGCACACAGGGGGGCATCAGTTGACCTGGCCATTTTTTCGCTTCACTTGGCA…
8472377	GBCM7604-17	BOLD:ADD4007	KR336870	Mined from GenBank, NCBI			Amphipoda	Paracalliopiidae		Paracalliope	Paracalliope fluviatilis						New Zealand													9712759	COI-5P	KR336870	ATTTTAGCCGCATGGGCAAGGATGGCCGGAACATCCCTCAGAGCTATCATTCGCACAGAGTTAAGGGCCCCTGGGAGCCTAATCGGAGACGACCAAATCTACAATACCGTAGTAACTGCCCACGCTTTTATTATAATCTTCTTCATAGTGATGCCCGCCATAATTGGCGGATTCGGCAACTGACTCGTCCCGCTAATACTAGGCAGACCAGACATGGCCTTCCCCCGCATAAACAATATAAGATTCTGGCTTCTGCCCCCCTCTTTAACCCTTCTACTCATAAGAGGGCTCGTAGAAAGGGGGGTCGGGACGGGTTGGACTGTATACCCCCCTCTTGCAGGAAACGTCGCCCACAGCGGGGCCTCTGTCGACTTAGCAATCTTCTCCTTACATTTGGCC…
7301455	GBCMA12035-16	BOLD:ADD4007	KR336870.1	Mined from GenBank, NCBI			Amphipoda	Paracalliopiidae		Paracalliope	Paracalliope fluviatilis																			8845643	COI-5P		ATTTTAGCCGCATGGGCAAGGATGGCCGGAACATCCCTCAGAGCTATCATTCGCACAGAGTTAAGGGCCCCTGGGAGCCTAATCGGAGACGACCAAATCTACAATACCGTAGTAACTGCCCACGCTTTTATTATAATCTTCTTCATAGTGATGCCCGCCATAATTGGCGGATTCGGCAACTGACTCGTCCCGCTAATACTAGGCAGACCAGACATGGCCTTCCCCCGCATAAACAATATAAGATTCTGGCTTCTGCCCCCCTCTTTAACCCTTCTACTCATAAGAGGGCTCGTAGAAAGGGGGGTCGGGACGGGTTGGACTGTATACCCCCCTCTTGCAGGAAACGTCGCCCACAGCGGGGCCTCTGTCGACTTAGCAATCTTCTCCTTACATTTGGCC…
8471537	GBCM6764-17	BOLD:ADD4005	KR336871	Mined from GenBank, NCBI			Amphipoda	Paracalliopiidae		Paracalliope	Paracalliope fluviatilis						New Zealand													9712760	COI-5P	KR336871	ATTTTAGCCGCATGGGCAAGGATGGCCGGAACATCCCTCAGAGTTATCATTCGCACAGAGTTAAGGGCCCCTGGAAACCTAATCGGAGACGACCAAATCTACAACACCGTAGTAACAGCCCACGCTTTTATTATAATCTTCTTCATAGTAATGCCCGCCATAATTGGCGGATTCGGCAACTGACTCGTCCCGCTAATACTAGGCAGACCAGACATGGCCTTCCCCCGCATAAACAACATAAGATTCTGGCTTCTGCCCCCCTCTTTAACCCTTCTACTCATAAGAGGGCTCGTAGAAAGGGGGGTCGGGACGGGTTGGACGGTATACCCTCCTCTTGCAGGAAACATCGCCCACAGCGGGGCCTCTGTCGACTTAGCAATCTTCTCCTTACATTTGGCC…
7301456	GBCMA12036-16	BOLD:ADD4005	KR336871.1	Mined from GenBank, NCBI			Amphipoda	Paracalliopiidae		Paracalliope	Paracalliope fluviatilis																			8845644	COI-5P		ATTTTAGCCGCATGGGCAAGGATGGCCGGAACATCCCTCAGAGTTATCATTCGCACAGAGTTAAGGGCCCCTGGAAACCTAATCGGAGACGACCAAATCTACAACACCGTAGTAACAGCCCACGCTTTTATTATAATCTTCTTCATAGTAATGCCCGCCATAATTGGCGGATTCGGCAACTGACTCGTCCCGCTAATACTAGGCAGACCAGACATGGCCTTCCCCCGCATAAACAACATAAGATTCTGGCTTCTGCCCCCCTCTTTAACCCTTCTACTCATAAGAGGGCTCGTAGAAAGGGGGGTCGGGACGGGTTGGACGGTATACCCTCCTCTTGCAGGAAACATCGCCCACAGCGGGGCCTCTGTCGACTTAGCAATCTTCTCCTTACATTTGGCC…
8475860	GBCM11087-17	BOLD:ADD4004	KR336872	Mined from GenBank, NCBI			Amphipoda	Paracalliopiidae		Paracalliope	Paracalliope fluviatilis						New Zealand													9712761	COI-5P	KR336872	ATCTTAGCCGCATGGGCAAGAATGGCCGGAACGTCCCTCAGAGTTATCATCCGCACAGAGCTGAGCGCCCCCGGAAACCTGATCGGAGACGACCAAATCTACAACACCGTAGTAACAGCCCACGCCTTCATCATAATTTTTTTTATGGTAATACCCGCCATAATCGGCGGCTTTGGCAATTGACTCGTCCCCCTAATACTAGGCAGACCAGACATGGCTTTCCCCCGAATAAACAACATAAGCTTTTGGCTACTGCCCCCCTCTTTGACCCTGCTACTCATAAGAGGCCTTGTAGAAAGAGGGGTCGGGACCGGCTGAACCGTGTACCCCCCTCTTGCCGGAAACATTGCCCACAGGGGGGCTTCTGTAGACCTGGCAATTTTTTCCCTGCACTTAGCA…
7301457	GBCMA12037-16	BOLD:ADD4004	KR336872.1	Mined from GenBank, NCBI			Amphipoda	Paracalliopiidae		Paracalliope	Paracalliope fluviatilis																			8845645	COI-5P		ATCTTAGCCGCATGGGCAAGAATGGCCGGAACGTCCCTCAGAGTTATCATCCGCACAGAGCTGAGCGCCCCCGGAAACCTGATCGGAGACGACCAAATCTACAACACCGTAGTAACAGCCCACGCCTTCATCATAATTTTTTTTATGGTAATACCCGCCATAATCGGCGGCTTTGGCAATTGACTCGTCCCCCTAATACTAGGCAGACCAGACATGGCTTTCCCCCGAATAAACAACATAAGCTTTTGGCTACTGCCCCCCTCTTTGACCCTGCTACTCATAAGAGGCCTTGTAGAAAGAGGGGTCGGGACCGGCTGAACCGTGTACCCCCCTCTTGCCGGAAACATTGCCCACAGGGGGGCTTCTGTAGACCTGGCAATTTTTTCCCTGCACTTAGCA…
8473110	GBCM8337-17	BOLD:ADD3843	KR336873	Mined from GenBank, NCBI			Amphipoda	Paracalliopiidae		Paracalliope	Paracalliope fluviatilis						New Zealand													9712762	COI-5P	KR336873	ATTTCGGATGCATGGGCCAGTATGGCGGGCACTTCACTCAGAGTAATTATCCGAACCGAGTTGAGGGCCCCTGGCAATTTAATCGGAGACGACCAAATTTATAACACTGTTGTGACAGCTCACGCATTTATTATGATTTTTTTCATGGTTATGCCCGCGATAATTGGGGGGTTTGGTAACTGACTAATCCCGCTAATATTGGGCAGACCTGACATAGCTTTTCCTCGTATAAATAACATGAGATTTTGGTTGTTGCCCCCCTCACTAACCTTACTATTAATAAGTGGTTTAGTAGAAAGAGGCGTGGGCACAGGCTGGACGGTGTACCCGCCTTTGGCCAGAAATACCGCACACAGGGGGGCATCAGTTGACCTGGCCATTTTTTCGCTTCACTTGGCA…
7301458	GBCMA12038-16	BOLD:ADD3843	KR336873.1	Mined from GenBank, NCBI			Amphipoda	Paracalliopiidae		Paracalliope	Paracalliope fluviatilis																			8845646	COI-5P		ATTTCGGATGCATGGGCCAGTATGGCGGGCACTTCACTCAGAGTAATTATCCGAACCGAGTTGAGGGCCCCTGGCAATTTAATCGGAGACGACCAAATTTATAACACTGTTGTGACAGCTCACGCATTTATTATGATTTTTTTCATGGTTATGCCCGCGATAATTGGGGGGTTTGGTAACTGACTAATCCCGCTAATATTGGGCAGACCTGACATAGCTTTTCCTCGTATAAATAACATGAGATTTTGGTTGTTGCCCCCCTCACTAACCTTACTATTAATAAGTGGTTTAGTAGAAAGAGGCGTGGGCACAGGCTGGACGGTGTACCCGCCTTTGGCCAGAAATACCGCACACAGGGGGGCATCAGTTGACCTGGCCATTTTTTCGCTTCACTTGGCA…
8473503	GBCM8730-17	BOLD:ADD3843	KR336874	Mined from GenBank, NCBI			Amphipoda	Paracalliopiidae		Paracalliope	Paracalliope fluviatilis						New Zealand													9712763	COI-5P	KR336874	ATTTTGGCTGCATGGGCCAGTATGGCGGGCACTTCACTCAGAGTAATTATCCGAACCGAGTTGAGGGCCCCTGGCAATTTAATGGGAGACGACCAAATTTATAACACTGTTGTGACAGCTCACGCATTTATTATGATTTTTTTCATGGTTATGCCCGCGATAATTGGGGGGTTTGGTAACTGACTAATCCCGCTAATATTGGGCAGACCTGACATAGCTTTTCCTCGTATAAATAACATGAGATTTTGGTTGTTGCCCCCCTCACTAACCTTACTATTAATAAGTGGTTTAGTAGAAAGAGGCGTGGGCACAGGCTGGACGGTGTACCCGCCTTTGGCCAGAAATACCGCACACAGGGGGGCATCAGTTGACCTGGCCATTTTTTCGCTTCACTTGGCA…
7301459	GBCMA12039-16	BOLD:ADD3843	KR336874.1	Mined from GenBank, NCBI			Amphipoda	Paracalliopiidae		Paracalliope	Paracalliope fluviatilis																			8845647	COI-5P		ATTTTGGCTGCATGGGCCAGTATGGCGGGCACTTCACTCAGAGTAATTATCCGAACCGAGTTGAGGGCCCCTGGCAATTTAATGGGAGACGACCAAATTTATAACACTGTTGTGACAGCTCACGCATTTATTATGATTTTTTTCATGGTTATGCCCGCGATAATTGGGGGGTTTGGTAACTGACTAATCCCGCTAATATTGGGCAGACCTGACATAGCTTTTCCTCGTATAAATAACATGAGATTTTGGTTGTTGCCCCCCTCACTAACCTTACTATTAATAAGTGGTTTAGTAGAAAGAGGCGTGGGCACAGGCTGGACGGTGTACCCGCCTTTGGCCAGAAATACCGCACACAGGGGGGCATCAGTTGACCTGGCCATTTTTTCGCTTCACTTGGCA…
8471737	GBCM6964-17	BOLD:ADD4003	KR336875	Mined from GenBank, NCBI			Amphipoda	Paracalliopiidae		Paracalliope	Paracalliope fluviatilis						New Zealand													9712764	COI-5P	KR336875	ATCTTGGCCGCTTGGGCCAGGATGGCCGGCACCTCCCTAAGGGTGATTATCCGCACAGAGCTAAGAGCTCCGGGAAACCTGATCGGAGACGATCAAGTTTACAACACCGTTGTAACCGCCCACGCCTTCGTCATAATCTTCTTCATAGTAATGCCCGCCATAATCGGCGGCTTTGGTAACTGGCTCGTCCCCCTAATACTGGGTAGCCCCGACATGGCGTTCCCCCGAATAAACAACATAAGATTCTGGCTCCTGCCCCCCTCCTTAACCCTCCTGCTAATAAGGGGCCTAGTCGAAAGAGGGGTCGGCACCGGCTGAACGGTCTACCCCCCTCTATCAGGCAACATCGCCCACAGCGGGGCCTCCGTGGACCTGGCCATCTTCTCCCTACACCTGGCC…
7301460	GBCMA12040-16	BOLD:ADD4003	KR336875.1	Mined from GenBank, NCBI			Amphipoda	Paracalliopiidae		Paracalliope	Paracalliope fluviatilis																			8845648	COI-5P		ATCTTGGCCGCTTGGGCCAGGATGGCCGGCACCTCCCTAAGGGTGATTATCCGCACAGAGCTAAGAGCTCCGGGAAACCTGATCGGAGACGATCAAGTTTACAACACCGTTGTAACCGCCCACGCCTTCGTCATAATCTTCTTCATAGTAATGCCCGCCATAATCGGCGGCTTTGGTAACTGGCTCGTCCCCCTAATACTGGGTAGCCCCGACATGGCGTTCCCCCGAATAAACAACATAAGATTCTGGCTCCTGCCCCCCTCCTTAACCCTCCTGCTAATAAGGGGCCTAGTCGAAAGAGGGGTCGGCACCGGCTGAACGGTCTACCCCCCTCTATCAGGCAACATCGCCCACAGCGGGGCCTCCGTGGACCTGGCCATCTTCTCCCTACACCTGGCC…
8470997	GBCM6224-17	BOLD:ADD4003	KR336876	Mined from GenBank, NCBI			Amphipoda	Paracalliopiidae		Paracalliope	Paracalliope fluviatilis						New Zealand													9712765	COI-5P	KR336876	ATCTTGGCCGCTTGGGCCAGGATGGCCGGCACCTCCCTAAGGGTGATTATCCGCACAGAGCTAAGAGCTCCGGGAAACCTGATCGGAGACGATCAAGTTTACAACACCGTTGTAACCGCCCACGCCTTCGTCATAATCTTCTTCATAGTAATGCCCGCCATAATCGGCGGCTTTGGTAACTGGCTCGTCCCCCTAATACTGGGTAGCCCCGACATGGCGTTCCCCCGAATAAACAACATAAGATTCTGGCTCCTGCCCCCCTCCTTAACCCTCCTGCTAATAAGGGGCCTAGTCGAAAGAGGGGTCGGCACCGGCTGAACGGTCTACCCCCCTCTATCAGGCAACATCGCCCACAGCGGGGCCTCCGTGGACCTGGCCATCTTCTCCCTACACCTGGCC…
7301461	GBCMA12041-16	BOLD:ADD4003	KR336876.1	Mined from GenBank, NCBI			Amphipoda	Paracalliopiidae		Paracalliope	Paracalliope fluviatilis																			8845649	COI-5P		ATCTTGGCCGCTTGGGCCAGGATGGCCGGCACCTCCCTAAGGGTGATTATCCGCACAGAGCTAAGAGCTCCGGGAAACCTGATCGGAGACGATCAAGTTTACAACACCGTTGTAACCGCCCACGCCTTCGTCATAATCTTCTTCATAGTAATGCCCGCCATAATCGGCGGCTTTGGTAACTGGCTCGTCCCCCTAATACTGGGTAGCCCCGACATGGCGTTCCCCCGAATAAACAACATAAGATTCTGGCTCCTGCCCCCCTCCTTAACCCTCCTGCTAATAAGGGGCCTAGTCGAAAGAGGGGTCGGCACCGGCTGAACGGTCTACCCCCCTCTATCAGGCAACATCGCCCACAGCGGGGCCTCCGTGGACCTGGCCATCTTCTCCCTACACCTGGCC…
8474423	GBCM9650-17	BOLD:ADD4003	KR336877	Mined from GenBank, NCBI			Amphipoda	Paracalliopiidae		Paracalliope	Paracalliope fluviatilis						New Zealand													9712766	COI-5P	KR336877	ATCTTGGCCGCTTGGGCCAGGATGGCCGGCACCTCCCTAAGGGTGATTATCCGCACAGAGCTAAGAGCTCCGGGAAACCTGATCGGAGACGATCAAGTTTACAACACCGTTGTAACCGCCCACGCCTTCGTCATAATCTTCTTCATAGTAATGCCCGCCATAATCGGCGGCTTTGGTAACTGGCTCGTCCCCCTAATACTGGGTAGCCCCGACATGGCGTTCCCCCGAATAAACAACATAAGATTCTGGCTCCTGCCCCCCTCCTTAACCCTCCTGCTAATAAGGGGCCTAGTCGAAAGAGGGGTCGGCACCGGCTGAACGGTCTACCCCCCTCTATCAGGCAACATCGCCCACAGCGGGGCCTCCGTGGACCTGGCCATCTTCTCCCTACACCTGGCC…
7301462	GBCMA12042-16	BOLD:ADD4003	KR336877.1	Mined from GenBank, NCBI			Amphipoda	Paracalliopiidae		Paracalliope	Paracalliope fluviatilis																			8845650	COI-5P		ATCTTGGCCGCTTGGGCCAGGATGGCCGGCACCTCCCTAAGGGTGATTATCCGCACAGAGCTAAGAGCTCCGGGAAACCTGATCGGAGACGATCAAGTTTACAACACCGTTGTAACCGCCCACGCCTTCGTCATAATCTTCTTCATAGTAATGCCCGCCATAATCGGCGGCTTTGGTAACTGGCTCGTCCCCCTAATACTGGGTAGCCCCGACATGGCGTTCCCCCGAATAAACAACATAAGATTCTGGCTCCTGCCCCCCTCCTTAACCCTCCTGCTAATAAGGGGCCTAGTCGAAAGAGGGGTCGGCACCGGCTGAACGGTCTACCCCCCTCTATCAGGCAACATCGCCCACAGCGGGGCCTCCGTGGACCTGGCCATCTTCTCCCTACACCTGGCC…
10056779	GBCM13270-19	BOLD:ADD4003	KR336878	Mined from GenBank, NCBI			Amphipoda	Paracalliopiidae		Paracalliope	Paracalliope fluviatilis						New Zealand													11737107	COI-5P	KR336878	ATCTTGGCCGCTTGGGCCAGGATGGCCGGCACCTCCGTAAGGGTGATTATCCGCACAGAGCTAAGAGCTCCGGGAAACCTGATCGGAGACGATCAAGTTTACAACACCGTTGTAACCGCCCACGCCTTCGTCATAATCTTCTTCATAGTAATGCCCGCCATAATCGGCGGCTTTGGTAACTGGCTCGTCCCCCTAATACTGGGTAGCCCCGACATGGCGTTCCCCCGAATAAACAACATAAGATTCTGGCTCCTGCCCCCCTCCTTAACCCTCCTGCTAATAAGGGGCCTAGTCGAAAGAGGGGTCGGCACCGGCTGAACGGTCTACCCCCCTCTATCAGGCAACATCGCCCACAGCGGGGCCTCCGTGGACCTGGCCATCTTCTCCCTACACCTGGCC…
7301463	GBCMA12043-16	BOLD:ADD4003	KR336878.1	Mined from GenBank, NCBI			Amphipoda	Paracalliopiidae		Paracalliope	Paracalliope fluviatilis																			8845651	COI-5P		ATCTTGGCCGCTTGGGCCAGGATGGCCGGCACCTCCGTAAGGGTGATTATCCGCACAGAGCTAAGAGCTCCGGGAAACCTGATCGGAGACGATCAAGTTTACAACACCGTTGTAACCGCCCACGCCTTCGTCATAATCTTCTTCATAGTAATGCCCGCCATAATCGGCGGCTTTGGTAACTGGCTCGTCCCCCTAATACTGGGTAGCCCCGACATGGCGTTCCCCCGAATAAACAACATAAGATTCTGGCTCCTGCCCCCCTCCTTAACCCTCCTGCTAATAAGGGGCCTAGTCGAAAGAGGGGTCGGCACCGGCTGAACGGTCTACCCCCCTCTATCAGGCAACATCGCCCACAGCGGGGCCTCCGTGGACCTGGCCATCTTCTCCCTACACCTGGCC…
10056780	GBCM13271-19	BOLD:ADD4003	KR336879	Mined from GenBank, NCBI			Amphipoda	Paracalliopiidae		Paracalliope	Paracalliope fluviatilis						New Zealand													11737108	COI-5P	KR336879	ATCTTGGCCGCGTGGGCCAGGATGGCCGGCACCTCCCTAAGGGTGATTATCCGCACAGAGTTAAGAGCTCCGGGAAACCTGATCGGAGACGATCAAGTTTACAACACCGTTGTAACCGCCCACGCCTTCGTCATAATCTTCTTCATAGTAATGCCCGCCATAATCGGCGGCTTTGGTAACTGGCTCGTCCCCCTAATACTGGGTAGCCCCGACATGGCGTTCCCCCGAATAAACAACATAAGATTCTGGCTCCTGCCCCCCTCCTTGACCCTCCTGCTAATAAGGGGCCTAGTCGAAAGAGGGGTCGGCACCGGCTGAACGGTCTACCCCCCTCTATCAGGCAACATCGCCCACAGCGGGGCCTCCGTGGACCTGGCCATCTTCTCCCTACACCTGGCC…
7301464	GBCMA12044-16	BOLD:ADD4003	KR336879.1	Mined from GenBank, NCBI			Amphipoda	Paracalliopiidae		Paracalliope	Paracalliope fluviatilis																			8845652	COI-5P		ATCTTGGCCGCGTGGGCCAGGATGGCCGGCACCTCCCTAAGGGTGATTATCCGCACAGAGTTAAGAGCTCCGGGAAACCTGATCGGAGACGATCAAGTTTACAACACCGTTGTAACCGCCCACGCCTTCGTCATAATCTTCTTCATAGTAATGCCCGCCATAATCGGCGGCTTTGGTAACTGGCTCGTCCCCCTAATACTGGGTAGCCCCGACATGGCGTTCCCCCGAATAAACAACATAAGATTCTGGCTCCTGCCCCCCTCCTTGACCCTCCTGCTAATAAGGGGCCTAGTCGAAAGAGGGGTCGGCACCGGCTGAACGGTCTACCCCCCTCTATCAGGCAACATCGCCCACAGCGGGGCCTCCGTGGACCTGGCCATCTTCTCCCTACACCTGGCC…
8471184	GBCM6411-17	BOLD:ADD4003	KR336880	Mined from GenBank, NCBI			Amphipoda	Paracalliopiidae		Paracalliope	Paracalliope fluviatilis						New Zealand													9712767	COI-5P	KR336880	ATCTTGGCCGCTTGGGCCAGGATGGCCGGCACCTCCCTAAGGGTGATTATCCGCACAGAGCTAAGAGCTCCGGGAAACCTGATCGGAGACGATCAAGTTTACAACACCGTTGTAACCGCCCACGCCTTCGTCATAATCTTCTTCATAGTAATGCCCGCCATAATCGGCGGCTTTGGTAACTGGCTCGTCCCCCTAATACTGGGTAGCCCCGACATGGCGTTCCCCCGAATAAACAACATAAGATTCTGGCTCCTGCCCCCCTCCTTAACCCTCCTGCTAATAAGGGGCCTAGTCGAAAGAGGGGTCGGCACCGGCTGAACGGTCTACCCCCCTCTATCAGGCAACATCGCCCACAGCGGGGCCTCCGTGGACCTGGCCATCTTCTCCCTACACCTGGCC…
7301465	GBCMA12045-16	BOLD:ADD4003	KR336880.1	Mined from GenBank, NCBI			Amphipoda	Paracalliopiidae		Paracalliope	Paracalliope fluviatilis																			8845653	COI-5P		ATCTTGGCCGCTTGGGCCAGGATGGCCGGCACCTCCCTAAGGGTGATTATCCGCACAGAGCTAAGAGCTCCGGGAAACCTGATCGGAGACGATCAAGTTTACAACACCGTTGTAACCGCCCACGCCTTCGTCATAATCTTCTTCATAGTAATGCCCGCCATAATCGGCGGCTTTGGTAACTGGCTCGTCCCCCTAATACTGGGTAGCCCCGACATGGCGTTCCCCCGAATAAACAACATAAGATTCTGGCTCCTGCCCCCCTCCTTAACCCTCCTGCTAATAAGGGGCCTAGTCGAAAGAGGGGTCGGCACCGGCTGAACGGTCTACCCCCCTCTATCAGGCAACATCGCCCACAGCGGGGCCTCCGTGGACCTGGCCATCTTCTCCCTACACCTGGCC…
10056781	GBCM13272-19	BOLD:ADD4003	KR336881	Mined from GenBank, NCBI			Amphipoda	Paracalliopiidae		Paracalliope	Paracalliope fluviatilis						New Zealand													11737109	COI-5P	KR336881	ATCTTGGCCGCGTGGGCCAGGATGGCCGGCACCTCCCTAAGGGTGATTATCCGCACAGAGCTAAGAGCTCCGGGAAACCTGATCGGAGACGATCAAGTTTACAACACCGTTGTAACCGCCCACGCCTTCGTCATAATCTTCTTCATAGTAATGCCCGCCATAATCGGCGGCTTTGGTAACTGGCTCGTCCCCCTAATACTGGGTAGCCCCGACATGGCGTTCCCCCGAATAAACAACATAAGATTCTGGCTCCTGCCCCCCTCCTTAACCCTCCTGCTAATAAGGGGCCTAGTCGAAAGAGGGGTCGGCACCGGCTGAACGGTCTACCCCCCTCTATCAGGCAACATCGCCCACAGCGGGGCCTCCGTGGACCTGGCCATCTTCTCCCTACACCTGGCC…
7301466	GBCMA12046-16	BOLD:ADD4003	KR336881.1	Mined from GenBank, NCBI			Amphipoda	Paracalliopiidae		Paracalliope	Paracalliope fluviatilis																			8845654	COI-5P		ATCTTGGCCGCGTGGGCCAGGATGGCCGGCACCTCCCTAAGGGTGATTATCCGCACAGAGCTAAGAGCTCCGGGAAACCTGATCGGAGACGATCAAGTTTACAACACCGTTGTAACCGCCCACGCCTTCGTCATAATCTTCTTCATAGTAATGCCCGCCATAATCGGCGGCTTTGGTAACTGGCTCGTCCCCCTAATACTGGGTAGCCCCGACATGGCGTTCCCCCGAATAAACAACATAAGATTCTGGCTCCTGCCCCCCTCCTTAACCCTCCTGCTAATAAGGGGCCTAGTCGAAAGAGGGGTCGGCACCGGCTGAACGGTCTACCCCCCTCTATCAGGCAACATCGCCCACAGCGGGGCCTCCGTGGACCTGGCCATCTTCTCCCTACACCTGGCC…
8474685	GBCM9912-17	BOLD:ADD4003	KR336882	Mined from GenBank, NCBI			Amphipoda	Paracalliopiidae		Paracalliope	Paracalliope fluviatilis						New Zealand													9712768	COI-5P	KR336882	ATCTTGGCCGCTTGGGCCAGGATGGCCGGCACCTCCCTAAGGGTGATTATCCGCACAGAGCTAAGAGCTCCGGGAAACCTGATCGGAGACGATCAAGTTTACAACACCGTTGTAACCGCCCACGCCTTCGTCATAATCTTCTTCATAGTAATGCCCGCCATAATCGGCGGCTTTGGTAACTGGCTCGTCCCCCTAATACTGGGTAGCCCCGACATGGCGTTCCCCCGAATAAACAACATAAGATTCTGGCTCCTGCCCCCCTCCTTAACCCTCCTGCTAATAAGGGGCCTAGTCGAAAGAGGGGTCGGCACCGGCTGAACGGTCTACCCCCCTCTATCAGGCAACATCGCCCACAGCGGGGCCTCCGTGGACCTGGCCATCTTCTCCCTACACCTGGCC…
7301467	GBCMA12047-16	BOLD:ADD4003	KR336882.1	Mined from GenBank, NCBI			Amphipoda	Paracalliopiidae		Paracalliope	Paracalliope fluviatilis																			8845655	COI-5P		ATCTTGGCCGCTTGGGCCAGGATGGCCGGCACCTCCCTAAGGGTGATTATCCGCACAGAGCTAAGAGCTCCGGGAAACCTGATCGGAGACGATCAAGTTTACAACACCGTTGTAACCGCCCACGCCTTCGTCATAATCTTCTTCATAGTAATGCCCGCCATAATCGGCGGCTTTGGTAACTGGCTCGTCCCCCTAATACTGGGTAGCCCCGACATGGCGTTCCCCCGAATAAACAACATAAGATTCTGGCTCCTGCCCCCCTCCTTAACCCTCCTGCTAATAAGGGGCCTAGTCGAAAGAGGGGTCGGCACCGGCTGAACGGTCTACCCCCCTCTATCAGGCAACATCGCCCACAGCGGGGCCTCCGTGGACCTGGCCATCTTCTCCCTACACCTGGCC…
8474615	GBCM9842-17	BOLD:ADD4003	KR336883	Mined from GenBank, NCBI			Amphipoda	Paracalliopiidae		Paracalliope	Paracalliope fluviatilis						New Zealand													9712769	COI-5P	KR336883	ATCTTGGCCGCTTGGGCCAGGATGGCCGGCACCTCCCTAAGGGTGATTATCCGCACAGAGCTAAGAGCTCCGGGAAACCTGATCGGAGACGATCAAGTTTACAACACCGTTGTAACCGCCCACGCCTTCGTCATAATCTTCTTCATAGTAATGCCCGCCATAATCGGCGGCTTTGGTAACTGGCTCGTCCCCCTAATACTGGGTAGCCCCGACATGGCGTTCCCCCGAATAAACAACATAAGATTCTGGCTCCTGCCCCCCTCCTTAACCCTCCTGCTAATAAGGGGCCTAGTCGAAAGAGGGGTCGGCACCGGCTGAACGGCCTACCCCCCTCTATCAGGCAACATCGCCCACAGCGGGGCCTCCGTGGACCTGGCCATCTTCTCCCTACACCTGGCC…
7301468	GBCMA12048-16	BOLD:ADD4003	KR336883.1	Mined from GenBank, NCBI			Amphipoda	Paracalliopiidae		Paracalliope	Paracalliope fluviatilis																			8845656	COI-5P		ATCTTGGCCGCTTGGGCCAGGATGGCCGGCACCTCCCTAAGGGTGATTATCCGCACAGAGCTAAGAGCTCCGGGAAACCTGATCGGAGACGATCAAGTTTACAACACCGTTGTAACCGCCCACGCCTTCGTCATAATCTTCTTCATAGTAATGCCCGCCATAATCGGCGGCTTTGGTAACTGGCTCGTCCCCCTAATACTGGGTAGCCCCGACATGGCGTTCCCCCGAATAAACAACATAAGATTCTGGCTCCTGCCCCCCTCCTTAACCCTCCTGCTAATAAGGGGCCTAGTCGAAAGAGGGGTCGGCACCGGCTGAACGGCCTACCCCCCTCTATCAGGCAACATCGCCCACAGCGGGGCCTCCGTGGACCTGGCCATCTTCTCCCTACACCTGGCC…
8473233	GBCM8460-17	BOLD:ADD4003	KR336884	Mined from GenBank, NCBI			Amphipoda	Paracalliopiidae		Paracalliope	Paracalliope fluviatilis						New Zealand													9712770	COI-5P	KR336884	ATCTTGGCCGCTTGGGCCAGGATGGCCGGCACCTCCCTAAGGGTGATTATCCGCACAGAGTTAAGAGCTCCGGGAAACCTGATCGGAGACGATCAAGTTTACAACACCGTTGTAACCGCCCACGCCTTCGTTATAATCTTCTTCATAGTAATGCCCGCCATAATCGGCGGCTTTGGTAACTGGCTTGTCCCCCTAATACTGGGTAGCCCCGACATGGCGTTCCCCCGAATAAACAACATAAGATTCTGGCTCCTGCCCCCCTCCTTAACCCTCCTGCTAATAAGGGGCCTAGTCGAAAGAGGGGTCGGCACCGGCTGAACGGTCTACCCCCCTCTATCAGGCAACATCGCCCACAGCGGGGCCTCCGTGGACCTGGCCATCTTCTCCCTACACCTGGCC…
7301469	GBCMA12049-16	BOLD:ADD4003	KR336884.1	Mined from GenBank, NCBI			Amphipoda	Paracalliopiidae		Paracalliope	Paracalliope fluviatilis																			8845657	COI-5P		ATCTTGGCCGCTTGGGCCAGGATGGCCGGCACCTCCCTAAGGGTGATTATCCGCACAGAGTTAAGAGCTCCGGGAAACCTGATCGGAGACGATCAAGTTTACAACACCGTTGTAACCGCCCACGCCTTCGTTATAATCTTCTTCATAGTAATGCCCGCCATAATCGGCGGCTTTGGTAACTGGCTTGTCCCCCTAATACTGGGTAGCCCCGACATGGCGTTCCCCCGAATAAACAACATAAGATTCTGGCTCCTGCCCCCCTCCTTAACCCTCCTGCTAATAAGGGGCCTAGTCGAAAGAGGGGTCGGCACCGGCTGAACGGTCTACCCCCCTCTATCAGGCAACATCGCCCACAGCGGGGCCTCCGTGGACCTGGCCATCTTCTCCCTACACCTGGCC…
10056782	GBCM13273-19	BOLD:ADD4003	KR336885	Mined from GenBank, NCBI			Amphipoda	Paracalliopiidae		Paracalliope	Paracalliope fluviatilis						New Zealand													11737110	COI-5P	KR336885	ATCTTGGCCGCTTGGGCCAGGATGGCCGGCACCTCCCTAAGGGTGATTATCCGCACAGAGCTAAGAGCTCCGGGAAACCTGATCGGAGACGATCAAGTTTACAACACCGTTGTAACCGCCCACGCCTTCGTCATAATCTTCTTCATAGTGATGCCCGCCATAATCGGCGGCTTTGGTAACTGGCTCGTCCCCCTAATACTGGGTAGCCCCGACATGGCGTTCCCCCGAATAAACAACATAAGATTCTGGCTCCTGCCCCCCTCCTTAACCCTCCTGCTAATAAGGGGCCTAGTCGAAAGAGGGGTCGGCACCGGCTGAACGGTCTACCCCCCTCTATCAGGCAACATCGCCCACAGCGGGGCCTCCGTGGACCTGGCCATCTTCTCCCTACACCTGGCC…
7301470	GBCMA12050-16	BOLD:ADD4003	KR336885.1	Mined from GenBank, NCBI			Amphipoda	Paracalliopiidae		Paracalliope	Paracalliope fluviatilis																			8845658	COI-5P		ATCTTGGCCGCTTGGGCCAGGATGGCCGGCACCTCCCTAAGGGTGATTATCCGCACAGAGCTAAGAGCTCCGGGAAACCTGATCGGAGACGATCAAGTTTACAACACCGTTGTAACCGCCCACGCCTTCGTCATAATCTTCTTCATAGTGATGCCCGCCATAATCGGCGGCTTTGGTAACTGGCTCGTCCCCCTAATACTGGGTAGCCCCGACATGGCGTTCCCCCGAATAAACAACATAAGATTCTGGCTCCTGCCCCCCTCCTTAACCCTCCTGCTAATAAGGGGCCTAGTCGAAAGAGGGGTCGGCACCGGCTGAACGGTCTACCCCCCTCTATCAGGCAACATCGCCCACAGCGGGGCCTCCGTGGACCTGGCCATCTTCTCCCTACACCTGGCC…
8474616	GBCM9843-17	BOLD:ADD4003	KR336886	Mined from GenBank, NCBI			Amphipoda	Paracalliopiidae		Paracalliope	Paracalliope fluviatilis						New Zealand													9712771	COI-5P	KR336886	ATCTTGGCCGCTTGGGCCAGGATGGCCGGCACCTCCCTAAGGGTGATTATCCGCACAGAGCTAAGAGCTCCGGGAAACCTGATCGGAGACGATCAAGTTTACAACACCGTTGTAACCGCCCACGCCTTCGTCATAATCTTCTTCATAGTAATGCCCGCCATAATCGGCGGCTTTGGTAACTGGCTCGTCCCCCTAATACTGGGTAGCCCCGACATGGCGTTCCCCCGAATAAACAACATAAGATTCTGGCTCCTGCCCCCCTCCTTAACCCTCCTGCTAATAAGGGGCCTAGTCGAAAGAGGGGTCGGCACCGGCTGAACGGTCTACCCCCCTCTATCAGGCAACATCGCCCACAGCGGGGCCTCCGTGGACCTGGCCATCTTCTCCCTACACCTGGCC…
7301471	GBCMA12051-16	BOLD:ADD4003	KR336886.1	Mined from GenBank, NCBI			Amphipoda	Paracalliopiidae		Paracalliope	Paracalliope fluviatilis																			8845659	COI-5P		ATCTTGGCCGCTTGGGCCAGGATGGCCGGCACCTCCCTAAGGGTGATTATCCGCACAGAGCTAAGAGCTCCGGGAAACCTGATCGGAGACGATCAAGTTTACAACACCGTTGTAACCGCCCACGCCTTCGTCATAATCTTCTTCATAGTAATGCCCGCCATAATCGGCGGCTTTGGTAACTGGCTCGTCCCCCTAATACTGGGTAGCCCCGACATGGCGTTCCCCCGAATAAACAACATAAGATTCTGGCTCCTGCCCCCCTCCTTAACCCTCCTGCTAATAAGGGGCCTAGTCGAAAGAGGGGTCGGCACCGGCTGAACGGTCTACCCCCCTCTATCAGGCAACATCGCCCACAGCGGGGCCTCCGTGGACCTGGCCATCTTCTCCCTACACCTGGCC…
8474617	GBCM9844-17	BOLD:ADD4003	KR336887	Mined from GenBank, NCBI			Amphipoda	Paracalliopiidae		Paracalliope	Paracalliope fluviatilis						New Zealand													9712772	COI-5P	KR336887	ATCTTGGCCGCGTGGGCCAGGATGGCCGGCACCTCCCTAAGGGTGATTATCCGCACAGAGCTAAGAGCTCCGGGAAACCTGATCGGAGACGATCAAGTTTACAACACCGTTGTAACCGCCCACGCCTTCGTCATAATCTTCTTCATAGTAATGCCCGCCATAATCGGCGGCTTTGGTAACTGGCTCGTCCCCCTAATACTGGGTAGCCCCGACATGGCGTTCCCCCGAATAAACAACATAAGATTCTGGCTCCTGCCCCCCTCCTTAACCCTCCTGCTAATAAGGGGCCTAGTCGAAAGAGGGGTCGGCACCGGCTGAACGGTCCACCCCCCTCTATCAGGCAACATCGCCCACAGCGGGGCCTCCGTGGACCTGGCCATCTTCTCCCTACACCTGGCC…
7301472	GBCMA12052-16	BOLD:ADD4003	KR336887.1	Mined from GenBank, NCBI			Amphipoda	Paracalliopiidae		Paracalliope	Paracalliope fluviatilis																			8845660	COI-5P		ATCTTGGCCGCGTGGGCCAGGATGGCCGGCACCTCCCTAAGGGTGATTATCCGCACAGAGCTAAGAGCTCCGGGAAACCTGATCGGAGACGATCAAGTTTACAACACCGTTGTAACCGCCCACGCCTTCGTCATAATCTTCTTCATAGTAATGCCCGCCATAATCGGCGGCTTTGGTAACTGGCTCGTCCCCCTAATACTGGGTAGCCCCGACATGGCGTTCCCCCGAATAAACAACATAAGATTCTGGCTCCTGCCCCCCTCCTTAACCCTCCTGCTAATAAGGGGCCTAGTCGAAAGAGGGGTCGGCACCGGCTGAACGGTCCACCCCCCTCTATCAGGCAACATCGCCCACAGCGGGGCCTCCGTGGACCTGGCCATCTTCTCCCTACACCTGGCC…
8474989	GBCM10216-17	BOLD:ADD4003	KR336888	Mined from GenBank, NCBI			Amphipoda	Paracalliopiidae		Paracalliope	Paracalliope fluviatilis						New Zealand													9712773	COI-5P	KR336888	ATCTTGGCCGCTTGGGCCAGGATGGCCGGCACCTCCCTAAGGGTGATTATCCGCACAGAGTTAAGAGCTCCGGGAAACCTGATCGGAGACGATCAAGTTTACAACACCGTTGTAACCGCCCACGCCTTCGTCATAATCTTCTTCATAGTAATGCCCGCCATAATCGGCGGCTTTGGTAACTGGCTCGTCCCCCTAATACTGGGTAGCCCCGACATGGCGTTCCCCCGAATAAACAACATAAGATTCTGGCTCCTGCCCCCCTCCTTAACCCTCCTGCTAATAAGGGGCCTAGTCGAAAGAGGGGTCGGCACCGGCTGAACGGTCTACCCCCCTCTATCAGGCAACATCGCCCACAGCGGGGCCTCCGTGGACCTGGCCATCTTCTCCCTACACCTGGCC…
7301473	GBCMA12053-16	BOLD:ADD4003	KR336888.1	Mined from GenBank, NCBI			Amphipoda	Paracalliopiidae		Paracalliope	Paracalliope fluviatilis																			8845661	COI-5P		ATCTTGGCCGCTTGGGCCAGGATGGCCGGCACCTCCCTAAGGGTGATTATCCGCACAGAGTTAAGAGCTCCGGGAAACCTGATCGGAGACGATCAAGTTTACAACACCGTTGTAACCGCCCACGCCTTCGTCATAATCTTCTTCATAGTAATGCCCGCCATAATCGGCGGCTTTGGTAACTGGCTCGTCCCCCTAATACTGGGTAGCCCCGACATGGCGTTCCCCCGAATAAACAACATAAGATTCTGGCTCCTGCCCCCCTCCTTAACCCTCCTGCTAATAAGGGGCCTAGTCGAAAGAGGGGTCGGCACCGGCTGAACGGTCTACCCCCCTCTATCAGGCAACATCGCCCACAGCGGGGCCTCCGTGGACCTGGCCATCTTCTCCCTACACCTGGCC…
8474514	GBCM9741-17	BOLD:ADD4003	KR336889	Mined from GenBank, NCBI			Amphipoda	Paracalliopiidae		Paracalliope	Paracalliope fluviatilis						New Zealand													9712774	COI-5P	KR336889	ATCTTGGCCGCTTGGGCCAGGATGGCCGGCACCTCCCTAAGGGTGATTATCCGCACAGAGCTAAGAGCTCCGGGAAACCTGATCGGAGACGATCAAGTTTACAACACCGTTGTAACCGCCCACGCCTTCGTCATAATCTTCTTCATAGTAATGCCCGCCATAATCGGCGGCTTTGGTAACTGGCTCGTCCCCCTAATACTGGGTAGCCCCGACATGGCGTTCCCCCGAATAAACAACATAAGATTCTGGCTCCTGCCCCCCTCCTTAACCCTCCTGCTAATAAGGGGCCTAGTCGAAAGAGGGGTCGGCACCGGCTGAACAGTCTACCCCCCTCTATCAGGCAACATCGCCCACAGCGGGGCCTCCGTGGACCTGGCCATCTTCTCCCTACACCTGGCC…
7301474	GBCMA12054-16	BOLD:ADD4003	KR336889.1	Mined from GenBank, NCBI			Amphipoda	Paracalliopiidae		Paracalliope	Paracalliope fluviatilis																			8845662	COI-5P		ATCTTGGCCGCTTGGGCCAGGATGGCCGGCACCTCCCTAAGGGTGATTATCCGCACAGAGCTAAGAGCTCCGGGAAACCTGATCGGAGACGATCAAGTTTACAACACCGTTGTAACCGCCCACGCCTTCGTCATAATCTTCTTCATAGTAATGCCCGCCATAATCGGCGGCTTTGGTAACTGGCTCGTCCCCCTAATACTGGGTAGCCCCGACATGGCGTTCCCCCGAATAAACAACATAAGATTCTGGCTCCTGCCCCCCTCCTTAACCCTCCTGCTAATAAGGGGCCTAGTCGAAAGAGGGGTCGGCACCGGCTGAACAGTCTACCCCCCTCTATCAGGCAACATCGCCCACAGCGGGGCCTCCGTGGACCTGGCCATCTTCTCCCTACACCTGGCC…
8475069	GBCM10296-17	BOLD:ADD3843	KR336890	Mined from GenBank, NCBI			Amphipoda	Paracalliopiidae		Paracalliope	Paracalliope fluviatilis						New Zealand													9712775	COI-5P	KR336890	ATTTTGGCTGCATGGGCCAGTATGGCGGGCACTTCACTCAGAGTAATTATCCGAACCGAGTTGAGGGCCCCTGGCAATTTAATCGGGGACGATCAAATTTATAACACTGTTGTGACAGCTCACGCATTTATTATGATTTTTTTCATGGTTATGCCCGCGATAATTGGCGGGTTTGGTAACTGACTAATCCCGCTAATATTGGGCAGACCTGACATAGCTTTTCCTCGTATAAATAACATGAGATTTTGGTTGTTGCCCCCCTCACTAACCTTACTATTAATAAGTGGTTTAGTAGAAAGAGGCGTAGGCACAGGCTGGACGGTGTACCCGCCTTTGGCCAGAAATATCGCGCACAGGGGGGCATCAGTTGACCTGGCGATTTTTTCGCTCCACTTGGCA…
7301475	GBCMA12055-16	BOLD:ADD3843	KR336890.1	Mined from GenBank, NCBI			Amphipoda	Paracalliopiidae		Paracalliope	Paracalliope fluviatilis																			8845663	COI-5P		ATTTTGGCTGCATGGGCCAGTATGGCGGGCACTTCACTCAGAGTAATTATCCGAACCGAGTTGAGGGCCCCTGGCAATTTAATCGGGGACGATCAAATTTATAACACTGTTGTGACAGCTCACGCATTTATTATGATTTTTTTCATGGTTATGCCCGCGATAATTGGCGGGTTTGGTAACTGACTAATCCCGCTAATATTGGGCAGACCTGACATAGCTTTTCCTCGTATAAATAACATGAGATTTTGGTTGTTGCCCCCCTCACTAACCTTACTATTAATAAGTGGTTTAGTAGAAAGAGGCGTAGGCACAGGCTGGACGGTGTACCCGCCTTTGGCCAGAAATATCGCGCACAGGGGGGCATCAGTTGACCTGGCGATTTTTTCGCTCCACTTGGCA…
8473111	GBCM8338-17	BOLD:ADD3843	KR336891	Mined from GenBank, NCBI			Amphipoda	Paracalliopiidae		Paracalliope	Paracalliope fluviatilis						New Zealand													9712776	COI-5P	KR336891	ATTTTGGCTGCATGGGCCAGTATGGCGGGCACTTCACTCAGAGTAATTATCCGAACCGAGTTGAGGGCCCCTGGCAATTTAATCGGGGACGATCAAATTTATAACACTGTTGTGACAGCTCACGCATTTATTATGATTTTTTTCATGGTTATGCCCGCGATAATTGGCGGGTTTGGTAACTGACTAATCCCGCTAATATTGGGCAGACCTGACATAGCTTTTCCTCGTATAAATAACATGAGATTTTGGTTGTTGCCCCCCTCACTAACCTTACTATTAATAAGTGGTTTAGTAGAAAGAGGCGTAGGCACAGGCTGGACGGTGTACCCGCCTTTGGCCAGAAATATCGCGCACAGGGGGGCATCAGTTGACCTGGCGATTTTTTCGCTCCACTTGGCA…
7301476	GBCMA12056-16	BOLD:ADD3843	KR336891.1	Mined from GenBank, NCBI			Amphipoda	Paracalliopiidae		Paracalliope	Paracalliope fluviatilis																			8845664	COI-5P		ATTTTGGCTGCATGGGCCAGTATGGCGGGCACTTCACTCAGAGTAATTATCCGAACCGAGTTGAGGGCCCCTGGCAATTTAATCGGGGACGATCAAATTTATAACACTGTTGTGACAGCTCACGCATTTATTATGATTTTTTTCATGGTTATGCCCGCGATAATTGGCGGGTTTGGTAACTGACTAATCCCGCTAATATTGGGCAGACCTGACATAGCTTTTCCTCGTATAAATAACATGAGATTTTGGTTGTTGCCCCCCTCACTAACCTTACTATTAATAAGTGGTTTAGTAGAAAGAGGCGTAGGCACAGGCTGGACGGTGTACCCGCCTTTGGCCAGAAATATCGCGCACAGGGGGGCATCAGTTGACCTGGCGATTTTTTCGCTCCACTTGGCA…
10056783	GBCM13274-19	BOLD:ADD3843	KR336892	Mined from GenBank, NCBI			Amphipoda	Paracalliopiidae		Paracalliope	Paracalliope fluviatilis						New Zealand													11737111	COI-5P	KR336892	ATTTTGGCTGCATGGGCCAGTATGGCGGGCACTTCACTCAGAGTAATTATCCGAACCGAGTTGAGGGCCCCTGGCAATTTAATCGGGGACGATCAAATTTATAACACTGTTGTGACAGCTCACGCATTTATTATGATTTTTTTCATGGTTATGCCCGCGATAATTGGCGGGTTTGGTAACTGACTAATCCCGCTAATATTGGGCAGACCTGACATAGCTTTTCCTCGTATAAATAACATGAGATTTTGGTTGTTGCCCCCCTCACTAACCTTGCTATTAATAAGTGGTTTAGTAGAAAGAGGCGTAGGCACAGGCTGGACGGTGTACCCGCCTTTGGCCAGAAATATCGCGCACAGGGGGGCATCAGTTGACCTGGCGATTTTTTCGCTCCACTTGGCA…
7301477	GBCMA12057-16	BOLD:ADD3843	KR336892.1	Mined from GenBank, NCBI			Amphipoda	Paracalliopiidae		Paracalliope	Paracalliope fluviatilis																			8845665	COI-5P		ATTTTGGCTGCATGGGCCAGTATGGCGGGCACTTCACTCAGAGTAATTATCCGAACCGAGTTGAGGGCCCCTGGCAATTTAATCGGGGACGATCAAATTTATAACACTGTTGTGACAGCTCACGCATTTATTATGATTTTTTTCATGGTTATGCCCGCGATAATTGGCGGGTTTGGTAACTGACTAATCCCGCTAATATTGGGCAGACCTGACATAGCTTTTCCTCGTATAAATAACATGAGATTTTGGTTGTTGCCCCCCTCACTAACCTTGCTATTAATAAGTGGTTTAGTAGAAAGAGGCGTAGGCACAGGCTGGACGGTGTACCCGCCTTTGGCCAGAAATATCGCGCACAGGGGGGCATCAGTTGACCTGGCGATTTTTTCGCTCCACTTGGCA…
10056784	GBCM13275-19	BOLD:ADD3843	KR336893	Mined from GenBank, NCBI			Amphipoda	Paracalliopiidae		Paracalliope	Paracalliope fluviatilis						New Zealand													11737112	COI-5P	KR336893	ATTTTGGCTGCATGGGCCAGTATGGCGGGCACTTCACTCAGAGTAATTATCCGAACCGAGTTGAGGGCCCCTGGCAATTTAATCGGGGACGATCAAATTTATAACACTGTTGTGACAGCTCACGCATTTATTATGATTTTTTTCATGGTTATGCCCGCGATAATTGGCGGGTTTGGTAACTGACTAATCCCGCTAATATTGGGCAGACCAGACATAGCTTTTCCTCGTATAAATAACATGAGATTTTGGTTGTTGCCCCCCTCACTAACCTTACTATTAATAAGTGGTTTAGTAGAAAGAGGCGTAGGCACAGGCTGGACGGTGTACCCGCCTTTGGCCAGAAATATCGCGCACAGGGGGGCATCAGTTGACCTGGCGATTTTTTCGCTCCACTTGGCA…
7301478	GBCMA12058-16	BOLD:ADD3843	KR336893.1	Mined from GenBank, NCBI			Amphipoda	Paracalliopiidae		Paracalliope	Paracalliope fluviatilis																			8845666	COI-5P		ATTTTGGCTGCATGGGCCAGTATGGCGGGCACTTCACTCAGAGTAATTATCCGAACCGAGTTGAGGGCCCCTGGCAATTTAATCGGGGACGATCAAATTTATAACACTGTTGTGACAGCTCACGCATTTATTATGATTTTTTTCATGGTTATGCCCGCGATAATTGGCGGGTTTGGTAACTGACTAATCCCGCTAATATTGGGCAGACCAGACATAGCTTTTCCTCGTATAAATAACATGAGATTTTGGTTGTTGCCCCCCTCACTAACCTTACTATTAATAAGTGGTTTAGTAGAAAGAGGCGTAGGCACAGGCTGGACGGTGTACCCGCCTTTGGCCAGAAATATCGCGCACAGGGGGGCATCAGTTGACCTGGCGATTTTTTCGCTCCACTTGGCA…
10056785	GBCM13276-19	BOLD:ADD3843	KR336894	Mined from GenBank, NCBI			Amphipoda	Paracalliopiidae		Paracalliope	Paracalliope fluviatilis						New Zealand													11737113	COI-5P	KR336894	ATTTTGGCTGCATGGGCCAGTATGGCGGGCACTTCACTCAGAGTAATTATCCGAACCGAGTTGAGGGCCCCTGGCAATTTAATCGGGGACGATCAAATTTATAACACTGTTGTGACAGCTCACGCATTTATTATGATTTTTTTCATGGTTATGCCCGCGATAATTGGCGGGTTTGGTAACTGACTAATCCCGCTAATATTGGGCAGACCTGACATAGCTTTTCCTCGTATAAATAACATGAGATTTTGGTTGTTGCCCCCCTCACTAACCTTACTATTAATAAGTGGTTTAGTAGAAAGAGGCGTAGGCACAGGCTGGACGGTGTACCCGCCTTTGGCCAGAAATATCGCGCACAGGGGGGCATCAGTTGACCTGGCGATTTTCTCGCTCCACTTGGCA…
7301479	GBCMA12059-16	BOLD:ADD3843	KR336894.1	Mined from GenBank, NCBI			Amphipoda	Paracalliopiidae		Paracalliope	Paracalliope fluviatilis																			8845667	COI-5P		ATTTTGGCTGCATGGGCCAGTATGGCGGGCACTTCACTCAGAGTAATTATCCGAACCGAGTTGAGGGCCCCTGGCAATTTAATCGGGGACGATCAAATTTATAACACTGTTGTGACAGCTCACGCATTTATTATGATTTTTTTCATGGTTATGCCCGCGATAATTGGCGGGTTTGGTAACTGACTAATCCCGCTAATATTGGGCAGACCTGACATAGCTTTTCCTCGTATAAATAACATGAGATTTTGGTTGTTGCCCCCCTCACTAACCTTACTATTAATAAGTGGTTTAGTAGAAAGAGGCGTAGGCACAGGCTGGACGGTGTACCCGCCTTTGGCCAGAAATATCGCGCACAGGGGGGCATCAGTTGACCTGGCGATTTTCTCGCTCCACTTGGCA…
8473358	GBCM8585-17	BOLD:ADD3843	KR336895	Mined from GenBank, NCBI			Amphipoda	Paracalliopiidae		Paracalliope	Paracalliope fluviatilis						New Zealand													9712777	COI-5P	KR336895	ATTTTGGCTGCATGGGCCAGTATGGCGGGCACTTCACTCAGAGTAATTATCCGAACCGAGTTGAGGGCCCCTGGCAATTTAATCGGGGACGATCAAATTTATAACACTGTTGTGACAGCTCACGCATTTATTATGATTTTTTTCATGGTTATGCCCGCGATAATTGGCGGGTTTGGTAACTGACTAATCCCGCTAATATTGGGCAGACCTGACATAGCTTTTCCTCGTATAAATAACATGAGATTTTGGTTGTTGCCCCCCTCACTAACCTTACTATTAATAAGTGGTTTAGTAGAAAGAGGCGTAGGCACAGGCTGGACGGTGTACCCGCCTTTGGCCAGAAATATCGCGCACAGGGGGGCATCAGTTGACCTGGCGATTTTTTCGCTCCACTTGGCA…
7301480	GBCMA12060-16	BOLD:ADD3843	KR336895.1	Mined from GenBank, NCBI			Amphipoda	Paracalliopiidae		Paracalliope	Paracalliope fluviatilis																			8845668	COI-5P		ATTTTGGCTGCATGGGCCAGTATGGCGGGCACTTCACTCAGAGTAATTATCCGAACCGAGTTGAGGGCCCCTGGCAATTTAATCGGGGACGATCAAATTTATAACACTGTTGTGACAGCTCACGCATTTATTATGATTTTTTTCATGGTTATGCCCGCGATAATTGGCGGGTTTGGTAACTGACTAATCCCGCTAATATTGGGCAGACCTGACATAGCTTTTCCTCGTATAAATAACATGAGATTTTGGTTGTTGCCCCCCTCACTAACCTTACTATTAATAAGTGGTTTAGTAGAAAGAGGCGTAGGCACAGGCTGGACGGTGTACCCGCCTTTGGCCAGAAATATCGCGCACAGGGGGGCATCAGTTGACCTGGCGATTTTTTCGCTCCACTTGGCA…
8474187	GBCM9414-17	BOLD:ADD3843	KR336896	Mined from GenBank, NCBI			Amphipoda	Paracalliopiidae		Paracalliope	Paracalliope fluviatilis						New Zealand													9712778	COI-5P	KR336896	ATTTTGGCTGCATGGGCCAGTATGGCGGGCACTTCACTCAGAGTAATTATCCGAACCGAGTTGAGGGCCCCTGGCAATTTAATCGGGGACGATCAAATTTATAACACTGTTGTGACAGCTCACGCATTTATTATGATTTTTTTCATGGTTATGCCCGCGATAATTGGTGGGTTTGGTAACTGACTAATCCCGCTAATATTGGGCAGACCTGACATAGCTTTTCCTCGTATAAATAACATGAGATTTTGGTTGTTGCCCCCCTCACTAACCTTACTATTAATAAGTGGTTTAGTAGAAAGAGGCGTAGGCACAGGCTGGACGGTGTACCCGCCTTTGGCCAGAAATATCGCGCACAGGGGGGCATCAGTTGACCTGGCGATTTTTTCGCTCCACTTGGCA…
7301481	GBCMA12061-16	BOLD:ADD3843	KR336896.1	Mined from GenBank, NCBI			Amphipoda	Paracalliopiidae		Paracalliope	Paracalliope fluviatilis																			8845669	COI-5P		ATTTTGGCTGCATGGGCCAGTATGGCGGGCACTTCACTCAGAGTAATTATCCGAACCGAGTTGAGGGCCCCTGGCAATTTAATCGGGGACGATCAAATTTATAACACTGTTGTGACAGCTCACGCATTTATTATGATTTTTTTCATGGTTATGCCCGCGATAATTGGTGGGTTTGGTAACTGACTAATCCCGCTAATATTGGGCAGACCTGACATAGCTTTTCCTCGTATAAATAACATGAGATTTTGGTTGTTGCCCCCCTCACTAACCTTACTATTAATAAGTGGTTTAGTAGAAAGAGGCGTAGGCACAGGCTGGACGGTGTACCCGCCTTTGGCCAGAAATATCGCGCACAGGGGGGCATCAGTTGACCTGGCGATTTTTTCGCTCCACTTGGCA…
8475963	GBCM11190-17	BOLD:ADD3843	KR336897	Mined from GenBank, NCBI			Amphipoda	Paracalliopiidae		Paracalliope	Paracalliope fluviatilis						New Zealand													9712779	COI-5P	KR336897	ATTTTGGCTGCATGGGCCAGTATGGCGGGCACTTCACTCAGAGTAATTATCCGAACCGAGTTGAGGGCCCCTGGCAATTTAATCGGGGACGATCAAATTTATAACACTGTTGTGACAGCTCACGCATTTATTATGATTTTTTTCATGGTTATGCCCGCGATAATTGGCGGGTTTGGTAACTGACTAATCCCGCTAATATTGGGCAGACCTGACATAGCTTTTCCTCGTATAAATAACATGAGATTTTGGTTGTTGCCCCCCTCACTAACCTTACTATTAATAAGTGGTTTAGTAGAAAGAGGCGTAGGCACAGGCTGGACGGTGTACCCGCCTTTGGCCAGAAATATCGCGCACAGGGGGGCATCAGTTGACCTGGCGATTTTTTCGCTCCACTTGGCA…
7301482	GBCMA12062-16	BOLD:ADD3843	KR336897.1	Mined from GenBank, NCBI			Amphipoda	Paracalliopiidae		Paracalliope	Paracalliope fluviatilis																			8845670	COI-5P		ATTTTGGCTGCATGGGCCAGTATGGCGGGCACTTCACTCAGAGTAATTATCCGAACCGAGTTGAGGGCCCCTGGCAATTTAATCGGGGACGATCAAATTTATAACACTGTTGTGACAGCTCACGCATTTATTATGATTTTTTTCATGGTTATGCCCGCGATAATTGGCGGGTTTGGTAACTGACTAATCCCGCTAATATTGGGCAGACCTGACATAGCTTTTCCTCGTATAAATAACATGAGATTTTGGTTGTTGCCCCCCTCACTAACCTTACTATTAATAAGTGGTTTAGTAGAAAGAGGCGTAGGCACAGGCTGGACGGTGTACCCGCCTTTGGCCAGAAATATCGCGCACAGGGGGGCATCAGTTGACCTGGCGATTTTTTCGCTCCACTTGGCA…
8475070	GBCM10297-17	BOLD:ADD0597	KR336898	Mined from GenBank, NCBI			Amphipoda	Paracalliopiidae		Paracalliope	Paracalliope fluviatilis						New Zealand													9712780	COI-5P	KR336898	ATTTTAGCCGCATGGGCAAGGATAGCCGGAACATCCCTCAGAGTTATCATTCGCACAGAGTTAAGGGCCCCTGGAAACCTAATCGGAGACGACCAAATCTACAACACCGTAGTAACAGCCCACGCTTTTATCATAATCTTCTTCATAGTAATGCCCGCCATAATTGGCGGATTCGGCAACTGACTCGTCCCGCTAATACTAGGCAGACCAGATATGGCCTTCCCCCGCATAAACAATATGAGGTTCTGGCTTCTGCCCCCCTCTTTAACCCTTTTACTCATAAGAGGACTTGTAGAAAGAGGGGTCGGTACGGGTTGGACTGTATACCCCCCTCTTGCAGGAAACATCGCCCACAGCGGGGCCTCTATTGACTTAGCAATCTTCTCCTTACATTTGGCC…
7301483	GBCMA12063-16	BOLD:ADD0597	KR336898.1	Mined from GenBank, NCBI			Amphipoda	Paracalliopiidae		Paracalliope	Paracalliope fluviatilis																			8845671	COI-5P		ATTTTAGCCGCATGGGCAAGGATAGCCGGAACATCCCTCAGAGTTATCATTCGCACAGAGTTAAGGGCCCCTGGAAACCTAATCGGAGACGACCAAATCTACAACACCGTAGTAACAGCCCACGCTTTTATCATAATCTTCTTCATAGTAATGCCCGCCATAATTGGCGGATTCGGCAACTGACTCGTCCCGCTAATACTAGGCAGACCAGATATGGCCTTCCCCCGCATAAACAATATGAGGTTCTGGCTTCTGCCCCCCTCTTTAACCCTTTTACTCATAAGAGGACTTGTAGAAAGAGGGGTCGGTACGGGTTGGACTGTATACCCCCCTCTTGCAGGAAACATCGCCCACAGCGGGGCCTCTATTGACTTAGCAATCTTCTCCTTACATTTGGCC…
8473504	GBCM8731-17	BOLD:ADD0597	KR336899	Mined from GenBank, NCBI			Amphipoda	Paracalliopiidae		Paracalliope	Paracalliope fluviatilis						New Zealand													9712781	COI-5P	KR336899	ATTTTAGCCGCATGGGCAAGGATAGCCGGAACATCCCTCAGAGTTATCATTCGCACAGAGTTAAGGGCCCCTGGAAACCTAATCGGAGACGACCAAATCTACAACACCGTAGTAACAGCCCACGCTTTTATCATAATCTTCTTCATAGTAATGCCCGCCATAATTGGCGGATTCGGCAACTGACTCGTCCCGCTAATACTAGGCAGACCAGATATGGCCTTCCCCCGCATAAACAATATGAGGTTCTGGCTTCTGCCCCCCTCTTTAACCCTTTTACTCATAAGAGGACTTGTAGAAAGAGGGGTCGGTACGGGTTGGACTGTATACCCCCCTCTTGCAGGAAACATCGCCCACAGCGGGGCCTCTGTTGACTTAGCAATCTTCTCCTTACATTTGGCC…
7301484	GBCMA12064-16	BOLD:ADD0597	KR336899.1	Mined from GenBank, NCBI			Amphipoda	Paracalliopiidae		Paracalliope	Paracalliope fluviatilis																			8845672	COI-5P		ATTTTAGCCGCATGGGCAAGGATAGCCGGAACATCCCTCAGAGTTATCATTCGCACAGAGTTAAGGGCCCCTGGAAACCTAATCGGAGACGACCAAATCTACAACACCGTAGTAACAGCCCACGCTTTTATCATAATCTTCTTCATAGTAATGCCCGCCATAATTGGCGGATTCGGCAACTGACTCGTCCCGCTAATACTAGGCAGACCAGATATGGCCTTCCCCCGCATAAACAATATGAGGTTCTGGCTTCTGCCCCCCTCTTTAACCCTTTTACTCATAAGAGGACTTGTAGAAAGAGGGGTCGGTACGGGTTGGACTGTATACCCCCCTCTTGCAGGAAACATCGCCCACAGCGGGGCCTCTGTTGACTTAGCAATCTTCTCCTTACATTTGGCC…
8475196	GBCM10423-17	BOLD:ADD0597	KR336900	Mined from GenBank, NCBI			Amphipoda	Paracalliopiidae		Paracalliope	Paracalliope fluviatilis						New Zealand													9712782	COI-5P	KR336900	ATTTTAGCCGCATGGGCAAGGATAGCCGGAACATCCCTCAGAGTTATCATTCGCACAGAGTTAAGGGCCCCTGGAAACCTAATCGGAGACGACCAAATCTACAACACCGTAGTAACAGCCCACGCTTTTATCATAATCTTCTTCATAGTAATGCCCGCCATAATTGGCGGATTCGGCAACTGACTCGTCCCGCTAATACTAGGCAGACCAGATATGGCCTTCCCCCGCATAAACAATATGAGGTTCTGGCTTCTGCCCCCCTCTTTAACCCTTTTACTCATAAGAGGACTTGTAGAAAGAGGGGTCGGTACGGGTTGGACTGTATACCCCCCTCTTGCAGGAAACATCGCCCACAGCGGGGCCTCTGTTGACTTAGCAATCTTCTCCTTACATTTGGCC…
7301485	GBCMA12065-16	BOLD:ADD0597	KR336900.1	Mined from GenBank, NCBI			Amphipoda	Paracalliopiidae		Paracalliope	Paracalliope fluviatilis																			8845673	COI-5P		ATTTTAGCCGCATGGGCAAGGATAGCCGGAACATCCCTCAGAGTTATCATTCGCACAGAGTTAAGGGCCCCTGGAAACCTAATCGGAGACGACCAAATCTACAACACCGTAGTAACAGCCCACGCTTTTATCATAATCTTCTTCATAGTAATGCCCGCCATAATTGGCGGATTCGGCAACTGACTCGTCCCGCTAATACTAGGCAGACCAGATATGGCCTTCCCCCGCATAAACAATATGAGGTTCTGGCTTCTGCCCCCCTCTTTAACCCTTTTACTCATAAGAGGACTTGTAGAAAGAGGGGTCGGTACGGGTTGGACTGTATACCCCCCTCTTGCAGGAAACATCGCCCACAGCGGGGCCTCTGTTGACTTAGCAATCTTCTCCTTACATTTGGCC…
8474040	GBCM9267-17	BOLD:ADD0597	KR336901	Mined from GenBank, NCBI			Amphipoda	Paracalliopiidae		Paracalliope	Paracalliope fluviatilis						New Zealand													9712783	COI-5P	KR336901	ATTTTAGCCGCATGGGCAAGGATAGCCGGAACATCCCTCAGAGTTATCATTCGCACAGAGTTAAGGGCCCCTGGAAACCTAATCGGAGACGACCAAATCTACAACACCGTAGTAACAGCCCACGCTTTTATCATAATCTTCTTCATAGTAATGCCCGCCATAATCGGCGGATTCGGCAACTGACTCGTCCCGCTAATACTAGGCAGACCAGATATGGCCTTCCCCCGCATAAACAATATGAGGTTCTGGCTTCTGCCCCCCTCTTTAACCCTTTTACTCATAAGAGGGCTTGTAGAAAGAGGGGTCGGTACGGGTTGGACTGTATACCCCCCTCTTGCAGGAAACATCGCCCACAGCGGGGCCTCTGTTGACTTAGCAATCTTCTCCTTACATTTGGCC…
7301486	GBCMA12066-16	BOLD:ADD0597	KR336901.1	Mined from GenBank, NCBI			Amphipoda	Paracalliopiidae		Paracalliope	Paracalliope fluviatilis																			8845674	COI-5P		ATTTTAGCCGCATGGGCAAGGATAGCCGGAACATCCCTCAGAGTTATCATTCGCACAGAGTTAAGGGCCCCTGGAAACCTAATCGGAGACGACCAAATCTACAACACCGTAGTAACAGCCCACGCTTTTATCATAATCTTCTTCATAGTAATGCCCGCCATAATCGGCGGATTCGGCAACTGACTCGTCCCGCTAATACTAGGCAGACCAGATATGGCCTTCCCCCGCATAAACAATATGAGGTTCTGGCTTCTGCCCCCCTCTTTAACCCTTTTACTCATAAGAGGGCTTGTAGAAAGAGGGGTCGGTACGGGTTGGACTGTATACCCCCCTCTTGCAGGAAACATCGCCCACAGCGGGGCCTCTGTTGACTTAGCAATCTTCTCCTTACATTTGGCC…
8470922	GBCM6149-17	BOLD:ADD0597	KR336902	Mined from GenBank, NCBI			Amphipoda	Paracalliopiidae		Paracalliope	Paracalliope fluviatilis						New Zealand													9712784	COI-5P	KR336902	ATTTTAGCCGCATGGGCAAGGATAGCCGGAACATCCCTCAGAGTTATCATTCGCACAGAGTTAAGGGCCCCTGGAAACCTAATCGGAGACGACCAAATCTACAACACCGTAGTAACAGCCCACGCTTTTATCATAATCTTCTTCATAGTAATGCCCGCCATAATTGGCGGATTCGGCAACTGACTCGTCCCGCTAATACTAGGCAGACCAGATATGGCCTTCCCCCGCATAAACAATATGAGGTTCTGGCTTCTGCCCCCCTCTTTAACCCTTTTACTCATAAGAGGACTTGTAGAAAGAGGGGTCGGTACGGGTTGGACTGTATACCCCCCTCTTGCAGGAAACATCGCCCACAGCGGGGCCTCTGTTGACTTAGCAATCTTCTCCTTACATTTGGCC…
7301487	GBCMA12067-16	BOLD:ADD0597	KR336902.1	Mined from GenBank, NCBI			Amphipoda	Paracalliopiidae		Paracalliope	Paracalliope fluviatilis																			8845675	COI-5P		ATTTTAGCCGCATGGGCAAGGATAGCCGGAACATCCCTCAGAGTTATCATTCGCACAGAGTTAAGGGCCCCTGGAAACCTAATCGGAGACGACCAAATCTACAACACCGTAGTAACAGCCCACGCTTTTATCATAATCTTCTTCATAGTAATGCCCGCCATAATTGGCGGATTCGGCAACTGACTCGTCCCGCTAATACTAGGCAGACCAGATATGGCCTTCCCCCGCATAAACAATATGAGGTTCTGGCTTCTGCCCCCCTCTTTAACCCTTTTACTCATAAGAGGACTTGTAGAAAGAGGGGTCGGTACGGGTTGGACTGTATACCCCCCTCTTGCAGGAAACATCGCCCACAGCGGGGCCTCTGTTGACTTAGCAATCTTCTCCTTACATTTGGCC…
8472378	GBCM7605-17	BOLD:ADD0597	KR336903	Mined from GenBank, NCBI			Amphipoda	Paracalliopiidae		Paracalliope	Paracalliope fluviatilis						New Zealand													9712785	COI-5P	KR336903	ATTTTAGCCGCATGGGCAAGGATAGCCGGAACATCCCTCAGAGTTATCATTCGCACAGAGTTAAGGGCCCCTGGAAACCTAATCGGAGACGACCAAATCTACAACACCGTAGTAACAGCCCACGCTTTTATCATAATCTTCTTCATAGTAATGCCCGCCATAATTGGCGGATTCGGCAACTGACTCGTCCCGCTAATACTAGGCAGACCAGATATGGCCTTCCCCCGCATAAACAATATGAGGTTCTGGCTTCTGCCCCCCTCTTTAACCCTTTTACTCATAAGAGGACTTGTAGAAAGAGGGGTCGGTACGGGTTGGACTGTATACCCCCCTCTTGCAGGAAACATCGCCCACAGCGGGGCCTCTGTTGACTTAGCAATCTTCTCCTTACATTTGGCC…
7301488	GBCMA12068-16	BOLD:ADD0597	KR336903.1	Mined from GenBank, NCBI			Amphipoda	Paracalliopiidae		Paracalliope	Paracalliope fluviatilis																			8845676	COI-5P		ATTTTAGCCGCATGGGCAAGGATAGCCGGAACATCCCTCAGAGTTATCATTCGCACAGAGTTAAGGGCCCCTGGAAACCTAATCGGAGACGACCAAATCTACAACACCGTAGTAACAGCCCACGCTTTTATCATAATCTTCTTCATAGTAATGCCCGCCATAATTGGCGGATTCGGCAACTGACTCGTCCCGCTAATACTAGGCAGACCAGATATGGCCTTCCCCCGCATAAACAATATGAGGTTCTGGCTTCTGCCCCCCTCTTTAACCCTTTTACTCATAAGAGGACTTGTAGAAAGAGGGGTCGGTACGGGTTGGACTGTATACCCCCCTCTTGCAGGAAACATCGCCCACAGCGGGGCCTCTGTTGACTTAGCAATCTTCTCCTTACATTTGGCC…
8470685	GBCM5912-17	BOLD:ADD0597	KR336904	Mined from GenBank, NCBI			Amphipoda	Paracalliopiidae		Paracalliope	Paracalliope fluviatilis						New Zealand													9712786	COI-5P	KR336904	ATTTTAGCCGCATGGGCAAGGATAGCCGGAACATCCCTCAGAGTTATCATTCGCACAGAGTTAAGGGCCCCTGGAAACCTAATCGGAGACGACCAAATCTACAACACCGTAGTAACAGCCCACGCTTTTATCATAATCTTCTTCATAGTAATGCCCGCCATAATTGGCGGATTCGGCAACTGACTCGTCCCGCTAATACTAGGCAGACCAGATATGGCCTTCCCCCGCATAAACAATATGAGGTTCTGGCTTCTGCCCCCCTCTTTAACCCTTTTACTCATAAGAGGACTTGTAGAAAGAGGGGTCGGCACGGGTTGGACTGTATACCCCCCTCTTGCAGGAAACATCGCCCACAGCGGGGCCTCTGTTGACTTAGCAATCTTCTCCTTACATTTGGCC…
7301489	GBCMA12069-16	BOLD:ADD0597	KR336904.1	Mined from GenBank, NCBI			Amphipoda	Paracalliopiidae		Paracalliope	Paracalliope fluviatilis																			8845677	COI-5P		ATTTTAGCCGCATGGGCAAGGATAGCCGGAACATCCCTCAGAGTTATCATTCGCACAGAGTTAAGGGCCCCTGGAAACCTAATCGGAGACGACCAAATCTACAACACCGTAGTAACAGCCCACGCTTTTATCATAATCTTCTTCATAGTAATGCCCGCCATAATTGGCGGATTCGGCAACTGACTCGTCCCGCTAATACTAGGCAGACCAGATATGGCCTTCCCCCGCATAAACAATATGAGGTTCTGGCTTCTGCCCCCCTCTTTAACCCTTTTACTCATAAGAGGACTTGTAGAAAGAGGGGTCGGCACGGGTTGGACTGTATACCCCCCTCTTGCAGGAAACATCGCCCACAGCGGGGCCTCTGTTGACTTAGCAATCTTCTCCTTACATTTGGCC…
10056786	GBCM13277-19	BOLD:ADD0597	KR336905	Mined from GenBank, NCBI			Amphipoda	Paracalliopiidae		Paracalliope	Paracalliope fluviatilis						New Zealand													11737114	COI-5P	KR336905	ATTTTAGCCGCATGGGCAAGGATAGCCGGAACATCCCTCAGAGTTATCATTCGCACAGAGTTAAGGGCCCCTGGAAACCTAATCGGAGACGACCAAATCTACAACACCGTAGTAACAGCCCACGCTTTTATCATAATCTTCTTCATAGTAATGCCCGCCATAATTGGCGGATTCGGCAACTGACTCGTCCCGCTAATACTAGGCAGACCAGATATGGCCTTCCCCCGCATAAACAATATGAGGTTCTGGCTTCTGCCCCCCTCGTTAACCCTTTTACTCATAAGAGGACTTGTAGAAAGAGGGGTCGGTACGGGTTGGACTGTATACCCCCCTCTTGCAGGAAACATCGCCCACAGCGGGGCCTCTGTTGACTTAGCAATCTTCTCCTTACATTTGGCC…
7301490	GBCMA12070-16	BOLD:ADD0597	KR336905.1	Mined from GenBank, NCBI			Amphipoda	Paracalliopiidae		Paracalliope	Paracalliope fluviatilis																			8845678	COI-5P		ATTTTAGCCGCATGGGCAAGGATAGCCGGAACATCCCTCAGAGTTATCATTCGCACAGAGTTAAGGGCCCCTGGAAACCTAATCGGAGACGACCAAATCTACAACACCGTAGTAACAGCCCACGCTTTTATCATAATCTTCTTCATAGTAATGCCCGCCATAATTGGCGGATTCGGCAACTGACTCGTCCCGCTAATACTAGGCAGACCAGATATGGCCTTCCCCCGCATAAACAATATGAGGTTCTGGCTTCTGCCCCCCTCGTTAACCCTTTTACTCATAAGAGGACTTGTAGAAAGAGGGGTCGGTACGGGTTGGACTGTATACCCCCCTCTTGCAGGAAACATCGCCCACAGCGGGGCCTCTGTTGACTTAGCAATCTTCTCCTTACATTTGGCC…
8474263	GBCM9490-17	BOLD:ADD0597	KR336906	Mined from GenBank, NCBI			Amphipoda	Paracalliopiidae		Paracalliope	Paracalliope fluviatilis						New Zealand													9712787	COI-5P	KR336906	ATTTTAGCCGCATGGGCAAGGATAGCCGGAACATCCCTCAGAGTTATCATTCGCACAGAGTTAAGGGCCCCTGGAAACCTAATCGGAGACGACCAAATCTACAACACCGTAGTAACAGCCCACGCTTTTATCATAATCTTCTTCATAGTAATGCCCGCCATAATCGGCGGATTCGGCAACTGACTCGTCCCGCTAATACTAGGCAGACCAGATATGGCCTTCCCCCGCATAAACAATATGAGGTTCTGGCTTCTGCCCCCCTCTTTAACCCTTTTACTCATAAGAGGGCTTGTAGAAAGAGGGGTCGGTACGGGTTGGACTGTATACCCCCCTCTTGCAGGAAACATCGCCCACAGCGGGGCCTCTGTTGACTTAGCAATCTTCTCCTTACATTTGGCC…
7301491	GBCMA12071-16	BOLD:ADD0597	KR336906.1	Mined from GenBank, NCBI			Amphipoda	Paracalliopiidae		Paracalliope	Paracalliope fluviatilis																			8845679	COI-5P		ATTTTAGCCGCATGGGCAAGGATAGCCGGAACATCCCTCAGAGTTATCATTCGCACAGAGTTAAGGGCCCCTGGAAACCTAATCGGAGACGACCAAATCTACAACACCGTAGTAACAGCCCACGCTTTTATCATAATCTTCTTCATAGTAATGCCCGCCATAATCGGCGGATTCGGCAACTGACTCGTCCCGCTAATACTAGGCAGACCAGATATGGCCTTCCCCCGCATAAACAATATGAGGTTCTGGCTTCTGCCCCCCTCTTTAACCCTTTTACTCATAAGAGGGCTTGTAGAAAGAGGGGTCGGTACGGGTTGGACTGTATACCCCCCTCTTGCAGGAAACATCGCCCACAGCGGGGCCTCTGTTGACTTAGCAATCTTCTCCTTACATTTGGCC…
8472979	GBCM8206-17	BOLD:ADD0597	KR336907	Mined from GenBank, NCBI			Amphipoda	Paracalliopiidae		Paracalliope	Paracalliope fluviatilis						New Zealand													9712788	COI-5P	KR336907	ATTTTAGCCGCATGGGCAAGGATAGCCGGAACATCCCTCAGAGTTATCATTCGCACAGAGTTAAGGGCCCCTGGAAACCTAATCGGAGACGACCAAATCTACAACACCGTAGTAACAGCCCACGCTTTTATCATAATCTTCTTCATAGTAATGCCCGCCATAATTGGCGGATTCGGCAACTGACTCGTCCCGCTAATACTAGGCAGACCAGATATGGCCTTCCCCCGCATAAACAATATGAGGTTCTGGCTTCTGCCCCCCTCTTTAACCCTTTTACTCATAAGAGGACTTGTAGAAAGAGGGGTCGGTACGGGTTGGACTGTATACCCCCCTCTTGCAGGAAACATCGCCCACAGCGGGGCCTCTGTTGACTTAGCAATCTTCTCCTTACATTTGGCC…
7301492	GBCMA12072-16	BOLD:ADD0597	KR336907.1	Mined from GenBank, NCBI			Amphipoda	Paracalliopiidae		Paracalliope	Paracalliope fluviatilis																			8845680	COI-5P		ATTTTAGCCGCATGGGCAAGGATAGCCGGAACATCCCTCAGAGTTATCATTCGCACAGAGTTAAGGGCCCCTGGAAACCTAATCGGAGACGACCAAATCTACAACACCGTAGTAACAGCCCACGCTTTTATCATAATCTTCTTCATAGTAATGCCCGCCATAATTGGCGGATTCGGCAACTGACTCGTCCCGCTAATACTAGGCAGACCAGATATGGCCTTCCCCCGCATAAACAATATGAGGTTCTGGCTTCTGCCCCCCTCTTTAACCCTTTTACTCATAAGAGGACTTGTAGAAAGAGGGGTCGGTACGGGTTGGACTGTATACCCCCCTCTTGCAGGAAACATCGCCCACAGCGGGGCCTCTGTTGACTTAGCAATCTTCTCCTTACATTTGGCC…
8474775	GBCM10002-17	BOLD:ADD4002	KR336908	Mined from GenBank, NCBI			Amphipoda	Paracalliopiidae		Paracalliope	Paracalliope fluviatilis						New Zealand													9712789	COI-5P	KR336908	ATTTTAGCCGCATGGGCAAGGATGGCCGGAACGTCCCTCAGAGTTATCATTCGCACAGAGTTAAGGGCCCCTGGAAACCTAATCGGAGACGACCAAATCTACAACACCGTAGTAACAGCCCACGCTTTTATTATAATCTTCTTCATAGTAATACCCGCCATAATTGGCGGATTCGGCAACTGACTCGTCCCGCTAATACTAGGCAGACCAGACATGGCCTTCCCCCGCATAAACAACATAAGATTCTGGCTTCTGCCCCCCTCTTTAACCCTCCTACTCATAAGAGGGCTTGTAGAAAGGGGGGTCGGGACGGGTTGGACTGTATACCCCCCTCTTGCGGGAAACATCGCCCACAGCGGGGCCTCTGTAGACTTGGCAATCTTCTCCTTACATTTGGCC…
7301493	GBCMA12073-16	BOLD:ADD4002	KR336908.1	Mined from GenBank, NCBI			Amphipoda	Paracalliopiidae		Paracalliope	Paracalliope fluviatilis																			8845681	COI-5P		ATTTTAGCCGCATGGGCAAGGATGGCCGGAACGTCCCTCAGAGTTATCATTCGCACAGAGTTAAGGGCCCCTGGAAACCTAATCGGAGACGACCAAATCTACAACACCGTAGTAACAGCCCACGCTTTTATTATAATCTTCTTCATAGTAATACCCGCCATAATTGGCGGATTCGGCAACTGACTCGTCCCGCTAATACTAGGCAGACCAGACATGGCCTTCCCCCGCATAAACAACATAAGATTCTGGCTTCTGCCCCCCTCTTTAACCCTCCTACTCATAAGAGGGCTTGTAGAAAGGGGGGTCGGGACGGGTTGGACTGTATACCCCCCTCTTGCGGGAAACATCGCCCACAGCGGGGCCTCTGTAGACTTGGCAATCTTCTCCTTACATTTGGCC…
8473356	GBCM8583-17	BOLD:ADD0597	KR336909	Mined from GenBank, NCBI			Amphipoda	Paracalliopiidae		Paracalliope	Paracalliope fluviatilis						New Zealand													9712790	COI-5P	KR336909	ATTTTAGCCGCATGGGCAAGGATAGCCGGAACATCCCTCAGAGTTATCATTCGCACAGAGTTAAGGGCCCCTGGAAACCTAATCGGAGACGACCAAATCTACAACACCGTAGTAACAGCGGACGCTTTTATCATAATCTTCTTCATAGTAATGCCCGCCATAATTGGCGGATTCGGCAACTGACTCGTCCCGCTAATACTAGGCAGACCAGATATGGCCTTCCCCCGCATAAACAATATGAGGTTCTGGCTTCTGCCCCCCTCTTTAACCCTTTTACTCATAAGAGGACTTGTAGAAAGAGGGGTCGGTACGGGTTGGACTGTATACCCCCCTCTTGCAGGAAACATCGCCCACAGCGGGGCCTCTGTTGACTTAGCAATCTTCTCCTTACATTTGGCC…
7301494	GBCMA12074-16	BOLD:ADD0597	KR336909.1	Mined from GenBank, NCBI			Amphipoda	Paracalliopiidae		Paracalliope	Paracalliope fluviatilis																			8845682	COI-5P		ATTTTAGCCGCATGGGCAAGGATAGCCGGAACATCCCTCAGAGTTATCATTCGCACAGAGTTAAGGGCCCCTGGAAACCTAATCGGAGACGACCAAATCTACAACACCGTAGTAACAGCGGACGCTTTTATCATAATCTTCTTCATAGTAATGCCCGCCATAATTGGCGGATTCGGCAACTGACTCGTCCCGCTAATACTAGGCAGACCAGATATGGCCTTCCCCCGCATAAACAATATGAGGTTCTGGCTTCTGCCCCCCTCTTTAACCCTTTTACTCATAAGAGGACTTGTAGAAAGAGGGGTCGGTACGGGTTGGACTGTATACCCCCCTCTTGCAGGAAACATCGCCCACAGCGGGGCCTCTGTTGACTTAGCAATCTTCTCCTTACATTTGGCC…
8470543	GBCM5770-17	BOLD:ADD0597	KR336910	Mined from GenBank, NCBI			Amphipoda	Paracalliopiidae		Paracalliope	Paracalliope fluviatilis						New Zealand													9712791	COI-5P	KR336910	ATTTTAGCCGCATGGGCAAGGATAGCCGGAACATCCCTCAGAGTTATCATTCGCACAGAGTTAAGGGCCCCTGGAAACCTAATCGGAGACGACCAAATCTACAACACCGTAGTAACAGCGGACGCTTTTATCATAATCTTCTTCATAGTAATGCCCGCCATAATTGGCGGATTCGGCAACTGACTCGTCCCGCTAATACTAGGCAGACCAGATATGGCCTTCCCCCGCATAAACAATATGAGGTTCTGGCTTCTGCCCCCCTCTTTAACCCTTTTACTCATAAGAGGACTTGTAGAAAGAGGGGTCGGTACGGGTTGGACTGTATACCCCCCTCTTGCAGGAAACATCGCCCACAGCGGGGCCTCTGTTGACTTAGCAATCTTCTCCTTACATTTGGCC…
7301495	GBCMA12075-16	BOLD:ADD0597	KR336910.1	Mined from GenBank, NCBI			Amphipoda	Paracalliopiidae		Paracalliope	Paracalliope fluviatilis																			8845683	COI-5P		ATTTTAGCCGCATGGGCAAGGATAGCCGGAACATCCCTCAGAGTTATCATTCGCACAGAGTTAAGGGCCCCTGGAAACCTAATCGGAGACGACCAAATCTACAACACCGTAGTAACAGCGGACGCTTTTATCATAATCTTCTTCATAGTAATGCCCGCCATAATTGGCGGATTCGGCAACTGACTCGTCCCGCTAATACTAGGCAGACCAGATATGGCCTTCCCCCGCATAAACAATATGAGGTTCTGGCTTCTGCCCCCCTCTTTAACCCTTTTACTCATAAGAGGACTTGTAGAAAGAGGGGTCGGTACGGGTTGGACTGTATACCCCCCTCTTGCAGGAAACATCGCCCACAGCGGGGCCTCTGTTGACTTAGCAATCTTCTCCTTACATTTGGCC…
10056787	GBCM13278-19	BOLD:AEA0449	KR336911	Mined from GenBank, NCBI			Amphipoda	Paracalliopiidae		Paracalliope	Paracalliope fluviatilis						New Zealand													11737115	COI-5P	KR336911	ATTTTAGCCGCATGGGCAAGGATGGCCGGAACGTCCCTCAGAGTTATCATTCGCACAGAGTTAAGGGCCCCTGGAAACCTAATCGGAGACGACCAAATCTACAACACCGTAGTAACAGCCCACGCTTTTATTATAATCTTCTTCATAGTAATGCCCGCCATAATTGGCGGATTCGGCAACTGACTCGTCCCGCTAATACTAGGCAGACCAGACATGGCCTTCCCCCGCATAAACAACATAAGATTCTGGCTTCTGCCCCCCTCTTTAACCCTTCTACTCATAAGAGGGCTTGTAGAAAGGGGGGTCGGGACGGGTTGGACTGTGTACCCCCCTCTTGCAGGAAACATCGCCCACAGCGGGGCCTCTGTAGACTTAGCAATCTTCTCCTTACATTTGGCC…
7301496	GBCMA12076-16	BOLD:AEA0449	KR336911.1	Mined from GenBank, NCBI			Amphipoda	Paracalliopiidae		Paracalliope	Paracalliope fluviatilis																			8845684	COI-5P		ATTTTAGCCGCATGGGCAAGGATGGCCGGAACGTCCCTCAGAGTTATCATTCGCACAGAGTTAAGGGCCCCTGGAAACCTAATCGGAGACGACCAAATCTACAACACCGTAGTAACAGCCCACGCTTTTATTATAATCTTCTTCATAGTAATGCCCGCCATAATTGGCGGATTCGGCAACTGACTCGTCCCGCTAATACTAGGCAGACCAGACATGGCCTTCCCCCGCATAAACAACATAAGATTCTGGCTTCTGCCCCCCTCTTTAACCCTTCTACTCATAAGAGGGCTTGTAGAAAGGGGGGTCGGGACGGGTTGGACTGTGTACCCCCCTCTTGCAGGAAACATCGCCCACAGCGGGGCCTCTGTAGACTTAGCAATCTTCTCCTTACATTTGGCC…
8470816	GBCM6043-17	BOLD:ADD4002	KR336912	Mined from GenBank, NCBI			Amphipoda	Paracalliopiidae		Paracalliope	Paracalliope fluviatilis						New Zealand													9712792	COI-5P	KR336912	ATTTTAGCCGCATGGGCAAGGATGGCCGGAACGTCCCTCAGAGTTATCATTCGCACAGAGTTAAGGGCCCCTGGAAACCTAATCGGAGACGACCAAATCTACAACACCGTAGTAACAGCCCACGCTTTTATTATAATCTTCTTCATAGTAATACCCGCCATAATTGGCGGATTCGGCAACTGACTCGTCCCGCTAATACTAGGCAGACCAGACATAGCCTTCCCCCGCATAAACAACATAAGATTCTGGCTTCTGCCCCCCTCTTTAACCCTCCTACTCATAAGAGGGCTTGTAGAAAGGGGGGTCGGGACGGGTTGGACTGTGTACCCCCCTCTTGCGGGAAACATCGCCCACAGCGGGGCCTCTGTAGACTTAGCAATCTTCTCCTTACATTTGGCC…
7301497	GBCMA12077-16	BOLD:ADD4002	KR336912.1	Mined from GenBank, NCBI			Amphipoda	Paracalliopiidae		Paracalliope	Paracalliope fluviatilis																			8845685	COI-5P		ATTTTAGCCGCATGGGCAAGGATGGCCGGAACGTCCCTCAGAGTTATCATTCGCACAGAGTTAAGGGCCCCTGGAAACCTAATCGGAGACGACCAAATCTACAACACCGTAGTAACAGCCCACGCTTTTATTATAATCTTCTTCATAGTAATACCCGCCATAATTGGCGGATTCGGCAACTGACTCGTCCCGCTAATACTAGGCAGACCAGACATAGCCTTCCCCCGCATAAACAACATAAGATTCTGGCTTCTGCCCCCCTCTTTAACCCTCCTACTCATAAGAGGGCTTGTAGAAAGGGGGGTCGGGACGGGTTGGACTGTGTACCCCCCTCTTGCGGGAAACATCGCCCACAGCGGGGCCTCTGTAGACTTAGCAATCTTCTCCTTACATTTGGCC…
10056788	GBCM13279-19	BOLD:ADD0597	KR336913	Mined from GenBank, NCBI			Amphipoda	Paracalliopiidae		Paracalliope	Paracalliope fluviatilis						New Zealand													11737116	COI-5P	KR336913	ATTTTAGCCGCATGGGCAAGGATAGCCGGAACATCCCTCAGAGTTATCATTCGCACAGAGTTAAGGGCCCCTGGAAACCTAATCGGAGACGACCAAATCTACAACACCGTAGTAACAGCCCACGCTTTTATCATAATCTTCTTCATAGTAATGCCCGCCATAATTGGCGGATTCGGCAACTGACTCGTCCCGCTAATACTAGGCAGACCAGATATGGCCTTCCCCCGCATAAACAATATGAGGTTCTGGCTTCTGCCCCCCTCTTTAACCCTTTTACTCATAAGAGGACTTGTAGAAAGAGGGGTCGGTACGGGTTGGACTGTATACCCCCCTCTTGCAGGAAACATCGCCCACAGCGGGGCCTCTGTTGACTTAGCAATCTTCTCCTTACATTTGGCC…
7301498	GBCMA12078-16	BOLD:ADD0597	KR336913.1	Mined from GenBank, NCBI			Amphipoda	Paracalliopiidae		Paracalliope	Paracalliope fluviatilis																			8845686	COI-5P		ATTTTAGCCGCATGGGCAAGGATAGCCGGAACATCCCTCAGAGTTATCATTCGCACAGAGTTAAGGGCCCCTGGAAACCTAATCGGAGACGACCAAATCTACAACACCGTAGTAACAGCCCACGCTTTTATCATAATCTTCTTCATAGTAATGCCCGCCATAATTGGCGGATTCGGCAACTGACTCGTCCCGCTAATACTAGGCAGACCAGATATGGCCTTCCCCCGCATAAACAATATGAGGTTCTGGCTTCTGCCCCCCTCTTTAACCCTTTTACTCATAAGAGGACTTGTAGAAAGAGGGGTCGGTACGGGTTGGACTGTATACCCCCCTCTTGCAGGAAACATCGCCCACAGCGGGGCCTCTGTTGACTTAGCAATCTTCTCCTTACATTTGGCC…
10056789	GBCM13280-19	BOLD:ADD0597	KR336914	Mined from GenBank, NCBI			Amphipoda	Paracalliopiidae		Paracalliope	Paracalliope fluviatilis						New Zealand													11737117	COI-5P	KR336914	ATTTTAGCCGCATGGGCAAGGATAGCCGGAACATCCCTCAGAGTTATCATTCGCACAGAGTTAAGGGCCCCTGGAAACCTAATCGGAGACGACCAAATCTACAACACCGTAGTAACAGCCCACGCTTTTATCATAATCTTCTTCATAGTAATGCCCGCCATAATTGGCGGATTCGGCAACTGACTCGTCCCGCTAATACTAGGCAGACCAGATATGGCCTTCCCCCGCATAAACAATATGAGGTTCTGGCTTCTGCCCCCCTCTTTAACCCTTTTACTCATAAGAGGACTTGTAGAAAGAGGGGTCGGTACGGGTTGGACTGTATACCCCCCTCTTGCAGGAAACATCGCCCACAGCGGGGCCTCTGTTGACTTAGCAATCTTCTCCTTACATTTGGCC…
7301499	GBCMA12079-16	BOLD:ADD0597	KR336914.1	Mined from GenBank, NCBI			Amphipoda	Paracalliopiidae		Paracalliope	Paracalliope fluviatilis																			8845687	COI-5P		ATTTTAGCCGCATGGGCAAGGATAGCCGGAACATCCCTCAGAGTTATCATTCGCACAGAGTTAAGGGCCCCTGGAAACCTAATCGGAGACGACCAAATCTACAACACCGTAGTAACAGCCCACGCTTTTATCATAATCTTCTTCATAGTAATGCCCGCCATAATTGGCGGATTCGGCAACTGACTCGTCCCGCTAATACTAGGCAGACCAGATATGGCCTTCCCCCGCATAAACAATATGAGGTTCTGGCTTCTGCCCCCCTCTTTAACCCTTTTACTCATAAGAGGACTTGTAGAAAGAGGGGTCGGTACGGGTTGGACTGTATACCCCCCTCTTGCAGGAAACATCGCCCACAGCGGGGCCTCTGTTGACTTAGCAATCTTCTCCTTACATTTGGCC…
8475790	GBCM11017-17	BOLD:ADD0597	KR336915	Mined from GenBank, NCBI			Amphipoda	Paracalliopiidae		Paracalliope	Paracalliope fluviatilis						New Zealand													9712793	COI-5P	KR336915	ATTTTAGCCGCATGGGCAAGGATAGCCGGAACATCCCTCAGAGTTATCATTCGCACAGAGTTAAGGGCCCCTGGAAACCTAATCGGAGACGACCAAATCTACAACACCGTAGTAACAGCCCACGCTTTTATCATAATCTTCTTCATAGTAATGCCCGCCATAATTGGCGGATTCGGCAACTGACTCGTCCCGCTAATACTAGGCAGACCAGATATGGCCTTCCCCCGCATAAACAATATGAGGTTCTGGCTTCTGCCCCCCTCTTTAACCCTTTTACTCATAAGAGGGCTTGTAGAAAGAGGGGTCGGTACGGGTTGGACTGTATACCCCCCTCTTGCAGGAAACATCGCCCACAGCGGGGCCTCTGTTGACTTAGCAATCTTCTCCTTACATTTGGCC…
7301500	GBCMA12080-16	BOLD:ADD0597	KR336915.1	Mined from GenBank, NCBI			Amphipoda	Paracalliopiidae		Paracalliope	Paracalliope fluviatilis																			8845688	COI-5P		ATTTTAGCCGCATGGGCAAGGATAGCCGGAACATCCCTCAGAGTTATCATTCGCACAGAGTTAAGGGCCCCTGGAAACCTAATCGGAGACGACCAAATCTACAACACCGTAGTAACAGCCCACGCTTTTATCATAATCTTCTTCATAGTAATGCCCGCCATAATTGGCGGATTCGGCAACTGACTCGTCCCGCTAATACTAGGCAGACCAGATATGGCCTTCCCCCGCATAAACAATATGAGGTTCTGGCTTCTGCCCCCCTCTTTAACCCTTTTACTCATAAGAGGGCTTGTAGAAAGAGGGGTCGGTACGGGTTGGACTGTATACCCCCCTCTTGCAGGAAACATCGCCCACAGCGGGGCCTCTGTTGACTTAGCAATCTTCTCCTTACATTTGGCC…
10056790	GBCM13281-19	BOLD:ADD0597	KR336916	Mined from GenBank, NCBI			Amphipoda	Paracalliopiidae		Paracalliope	Paracalliope fluviatilis						New Zealand													11737118	COI-5P	KR336916	ATTTTAGCCGCATGGGCAAGGATAGCCGGAACATCCCTCAGAGTTATCATTCGCACAGAGTTAAGGGCCCCTGGAAACCTAATCGGAGACGACCAAATCTACAACACCGTAGTAACAGCCCACGCTTTTATCATAATCTTCTTCATAGTAATGCCCGCCATAATTGGCGGATTCGGCAACTGACTCGTCCCGCTAATACTAGGCAGACCAGATATGGCCTTCCCCCGCATAAACAATATGAGGTTCTGGCTTCTGCCCCCCTCTTTAACCCTTTTACTCATAAGAGGACTTGTAGAAAGAGGGGTCGGTACGGGTTGGACTGTGTACCCCCCTCTTGCAGGAAACATCGCCCACAGCGGGGCCTCTGTTGACTTAGCAATCTTCTCCTTACATTTGGCC…
7301501	GBCMA12081-16	BOLD:ADD0597	KR336916.1	Mined from GenBank, NCBI			Amphipoda	Paracalliopiidae		Paracalliope	Paracalliope fluviatilis																			8845689	COI-5P		ATTTTAGCCGCATGGGCAAGGATAGCCGGAACATCCCTCAGAGTTATCATTCGCACAGAGTTAAGGGCCCCTGGAAACCTAATCGGAGACGACCAAATCTACAACACCGTAGTAACAGCCCACGCTTTTATCATAATCTTCTTCATAGTAATGCCCGCCATAATTGGCGGATTCGGCAACTGACTCGTCCCGCTAATACTAGGCAGACCAGATATGGCCTTCCCCCGCATAAACAATATGAGGTTCTGGCTTCTGCCCCCCTCTTTAACCCTTTTACTCATAAGAGGACTTGTAGAAAGAGGGGTCGGTACGGGTTGGACTGTGTACCCCCCTCTTGCAGGAAACATCGCCCACAGCGGGGCCTCTGTTGACTTAGCAATCTTCTCCTTACATTTGGCC…
8472160	GBCM7387-17	BOLD:ADD0597	KR336917	Mined from GenBank, NCBI			Amphipoda	Paracalliopiidae		Paracalliope	Paracalliope fluviatilis						New Zealand													9712794	COI-5P	KR336917	ATTTTAGCCGCATGGGCAAGGATAGCCGGAACATCCCTCAGAGTTATCATTCGCACAGAGTTAAGGGCCCCTGGAAACCTAATCGGAGACGACCAAATCTACAACACCGTAGTAACAGCCCACGCTTTTATCATAATCTTCTTCATAGTAATGCCCGCCATAATTGGCGGATTCGGCAACTGACTCGTCCCGCTAATACTAGGCAGACCAGATATGGCCTTCCCCCGCATAAACAATATGAGGTTCTGGCTTCTGCCCCCCTCTTTAACCCTTTTACTCATAAGAGGGCTTGTAGAAAGAGGGGTCGGTACGGGTTGGACTGTATACCCCCCTCTTGCAGGAAACATCGCCCACAGCGGGGCCTCTGTTGACTTAGCAATCTTCTCCTTACATTTGGCC…
7301502	GBCMA12082-16	BOLD:ADD0597	KR336917.1	Mined from GenBank, NCBI			Amphipoda	Paracalliopiidae		Paracalliope	Paracalliope fluviatilis																			8845690	COI-5P		ATTTTAGCCGCATGGGCAAGGATAGCCGGAACATCCCTCAGAGTTATCATTCGCACAGAGTTAAGGGCCCCTGGAAACCTAATCGGAGACGACCAAATCTACAACACCGTAGTAACAGCCCACGCTTTTATCATAATCTTCTTCATAGTAATGCCCGCCATAATTGGCGGATTCGGCAACTGACTCGTCCCGCTAATACTAGGCAGACCAGATATGGCCTTCCCCCGCATAAACAATATGAGGTTCTGGCTTCTGCCCCCCTCTTTAACCCTTTTACTCATAAGAGGGCTTGTAGAAAGAGGGGTCGGTACGGGTTGGACTGTATACCCCCCTCTTGCAGGAAACATCGCCCACAGCGGGGCCTCTGTTGACTTAGCAATCTTCTCCTTACATTTGGCC…
8472622	GBCM7849-17	BOLD:ADD0597	KR336918	Mined from GenBank, NCBI			Amphipoda	Paracalliopiidae		Paracalliope	Paracalliope fluviatilis						New Zealand													9712795	COI-5P	KR336918	ATTTTAGCCGCATGGGCAAGGATAGCCGGAACATCCCTCAGAGTTATCATTCGCACAGAGTTAAGGGCCCCTGGAAACCTAATCGGAGACGACCAAATCTACAACACCGTAGTAACAGCCCACGCTTTTATCATAATCTTCTTCATAGTAATGCCCGCCATAATTGGCGGATTCGGCAACTGACTCGTCCCGCTAATACTAGGCAGACCAGATATGGCCTTCCCCCGCATAAACAATATGAGGTTCTGGCTTCTGCCCCCCTCTTTAACCCTTTTACTCATAAGAGGACTTGTAGAAAGAGGGGTCGGTACGGGTTGGACTGTATACCCTCCTCTTGCAGGAAACATCGCCCACAGCGGGGCCTCTGTTGACTTAGCAATCTTCTCCTTACATTTGGCC…
7301503	GBCMA12083-16	BOLD:ADD0597	KR336918.1	Mined from GenBank, NCBI			Amphipoda	Paracalliopiidae		Paracalliope	Paracalliope fluviatilis																			8845691	COI-5P		ATTTTAGCCGCATGGGCAAGGATAGCCGGAACATCCCTCAGAGTTATCATTCGCACAGAGTTAAGGGCCCCTGGAAACCTAATCGGAGACGACCAAATCTACAACACCGTAGTAACAGCCCACGCTTTTATCATAATCTTCTTCATAGTAATGCCCGCCATAATTGGCGGATTCGGCAACTGACTCGTCCCGCTAATACTAGGCAGACCAGATATGGCCTTCCCCCGCATAAACAATATGAGGTTCTGGCTTCTGCCCCCCTCTTTAACCCTTTTACTCATAAGAGGACTTGTAGAAAGAGGGGTCGGTACGGGTTGGACTGTATACCCTCCTCTTGCAGGAAACATCGCCCACAGCGGGGCCTCTGTTGACTTAGCAATCTTCTCCTTACATTTGGCC…
10056791	GBCM13282-19	BOLD:ADD0597	KR336919	Mined from GenBank, NCBI			Amphipoda	Paracalliopiidae		Paracalliope	Paracalliope fluviatilis						New Zealand													11737119	COI-5P	KR336919	ATTTTAGCCGCATGGGCAAGGATAGCCGGAACATCCCTCAGAGTTATCATTCGCACAGAGTTAAGGGCCCCTGGAAACCTAATCGGAGACGACCAAATCTACAACACCGTAGTAACAGCCCACGCTTTTATCATAATCTTCTTCATAGTAATGCCCGCCATAATTGGCGGATTCGGCAACTGACTCGTCCCGCTAATACTAGGCAGACCAGATATGGCCTTCCCCCGCATAAACAATATGAGGTTCTGGCTTCTGCCCCCCTCTTTAACCCTTTTACTCATAAGAGGGCTTGTAGAAAGAGGGGTCGGTACGGGTTGGACTGTATACCCCCCTCTTGCAGGAAACATCGCCCACAGCGGGGCCTCTGTTGACTTAGCAATCTTCTCCTTACATTTGGCC…
7301504	GBCMA12084-16	BOLD:ADD0597	KR336919.1	Mined from GenBank, NCBI			Amphipoda	Paracalliopiidae		Paracalliope	Paracalliope fluviatilis																			8845692	COI-5P		ATTTTAGCCGCATGGGCAAGGATAGCCGGAACATCCCTCAGAGTTATCATTCGCACAGAGTTAAGGGCCCCTGGAAACCTAATCGGAGACGACCAAATCTACAACACCGTAGTAACAGCCCACGCTTTTATCATAATCTTCTTCATAGTAATGCCCGCCATAATTGGCGGATTCGGCAACTGACTCGTCCCGCTAATACTAGGCAGACCAGATATGGCCTTCCCCCGCATAAACAATATGAGGTTCTGGCTTCTGCCCCCCTCTTTAACCCTTTTACTCATAAGAGGGCTTGTAGAAAGAGGGGTCGGTACGGGTTGGACTGTATACCCCCCTCTTGCAGGAAACATCGCCCACAGCGGGGCCTCTGTTGACTTAGCAATCTTCTCCTTACATTTGGCC…
8475397	GBCM10624-17	BOLD:ADD0597	KR336920	Mined from GenBank, NCBI			Amphipoda	Paracalliopiidae		Paracalliope	Paracalliope fluviatilis						New Zealand													9712796	COI-5P	KR336920	ATTTTAGCCGCATGGGCAAGGATAGCCGGAACATCCCTCAGAGTTATCATTCGCACAGAGTTAAGGGCCCCTGGAAACCTAATCGGAGACGACCAAATCTACAACACCGTAGTAACAGCCCACGCTTTTATCATAATCTTCTTCATAGTAATGCCCGCCATAATTGGCGGATTCGGCAACTGACTCGTCCCGCTAATACTAGGCAGACCAGATATGGCCTTCCCCCGCATAAACAATATGAGATTCTGGCTTCTGCCCCCCTCTTTAACCCTTTTACTCATAAGAGGGCTTGTAGAAAGAGGGGTCGGTACGGGTTGGACTGTATACCCTCCTCTTGCAGGAAACATCGCCCACAGCGGGGCCTCTGTTGACTTAGCAATCTTCTCCTTACATTTGGCC…
7301505	GBCMA12085-16	BOLD:ADD0597	KR336920.1	Mined from GenBank, NCBI			Amphipoda	Paracalliopiidae		Paracalliope	Paracalliope fluviatilis																			8845693	COI-5P		ATTTTAGCCGCATGGGCAAGGATAGCCGGAACATCCCTCAGAGTTATCATTCGCACAGAGTTAAGGGCCCCTGGAAACCTAATCGGAGACGACCAAATCTACAACACCGTAGTAACAGCCCACGCTTTTATCATAATCTTCTTCATAGTAATGCCCGCCATAATTGGCGGATTCGGCAACTGACTCGTCCCGCTAATACTAGGCAGACCAGATATGGCCTTCCCCCGCATAAACAATATGAGATTCTGGCTTCTGCCCCCCTCTTTAACCCTTTTACTCATAAGAGGGCTTGTAGAAAGAGGGGTCGGTACGGGTTGGACTGTATACCCTCCTCTTGCAGGAAACATCGCCCACAGCGGGGCCTCTGTTGACTTAGCAATCTTCTCCTTACATTTGGCC…
8475964	GBCM11191-17	BOLD:ADD0597	KR336921	Mined from GenBank, NCBI			Amphipoda	Paracalliopiidae		Paracalliope	Paracalliope fluviatilis						New Zealand													9712797	COI-5P	KR336921	ATTTTAGCCGCATGGGCAAGGATAGCCGGAACATCCCTCAGAGTTATCATTCGCACAGAGTTAAGGGCCCCTGGAAACCTAGTCGGAGACGACCAAATCTACAACACCGTAGTAACAGCCCACGCTTTTATCATAATCTTCTTCATAGTAATGCCCGCCATAATTGGCGGATTCGGCAACTGACTCGTCCCGCTAATACTAGGCAGACCAGATATGGCCTTCCCCCGCATAAACAATATGAGGTTCTGGCTTCTGCCCCCCTCTTTAACCCTTTTACTCATAAGAGGACTTGTAGAAAGAGGGGTCGGTACGGGTTGGACTGTATACCCCCCTCTTGCAGGAAACATCGCCCACAGCGGGGCCTCTGTTGACTTAGCAATCTTCTCCTTACATTTGGCC…
7301506	GBCMA12086-16	BOLD:ADD0597	KR336921.1	Mined from GenBank, NCBI			Amphipoda	Paracalliopiidae		Paracalliope	Paracalliope fluviatilis																			8845694	COI-5P		ATTTTAGCCGCATGGGCAAGGATAGCCGGAACATCCCTCAGAGTTATCATTCGCACAGAGTTAAGGGCCCCTGGAAACCTAGTCGGAGACGACCAAATCTACAACACCGTAGTAACAGCCCACGCTTTTATCATAATCTTCTTCATAGTAATGCCCGCCATAATTGGCGGATTCGGCAACTGACTCGTCCCGCTAATACTAGGCAGACCAGATATGGCCTTCCCCCGCATAAACAATATGAGGTTCTGGCTTCTGCCCCCCTCTTTAACCCTTTTACTCATAAGAGGACTTGTAGAAAGAGGGGTCGGTACGGGTTGGACTGTATACCCCCCTCTTGCAGGAAACATCGCCCACAGCGGGGCCTCTGTTGACTTAGCAATCTTCTCCTTACATTTGGCC…
10056793	GBCM13284-19	BOLD:ADD3843	KR336926	Mined from GenBank, NCBI			Amphipoda	Paracalliopiidae		Paracalliope	Paracalliope fluviatilis						New Zealand													11737121	COI-5P	KR336926	ATTTTGGCTGCATGGGCCAGTATGGCGGGCACTTCACTCAGAGTAATTATCCGAACCGAGTTGAGGGCCCCTGGCAATTTAATCGGAGACGACCAAATTTATAACACTGTTGTGACAGCTCACGCATTTATTATGATTTTTTTCATGGTTATGCCCGCGATAATTGGGGGGTTTGGTAACTGACTAATCCCGCTAATATTGGGCAGACCTGACATAGCTTTTCCTCGTATAAATAACATGAGATTTTGGTTGTTGCCCCCCTCACTAACCTTACTATTAATAAGTAGTTTAGTAGAAAGAGGCGTGGGCACAGGCTGGACGGTGTACCCGCCTTTGGCCAGAAATGTCGCACACAGGGGGGCATCAGTTGACCTGGCCATTTTTTCGCTTCACTTGGCA…
7301511	GBCMA12091-16	BOLD:ADD3843	KR336926.1	Mined from GenBank, NCBI			Amphipoda	Paracalliopiidae		Paracalliope	Paracalliope fluviatilis																			8845699	COI-5P		ATTTTGGCTGCATGGGCCAGTATGGCGGGCACTTCACTCAGAGTAATTATCCGAACCGAGTTGAGGGCCCCTGGCAATTTAATCGGAGACGACCAAATTTATAACACTGTTGTGACAGCTCACGCATTTATTATGATTTTTTTCATGGTTATGCCCGCGATAATTGGGGGGTTTGGTAACTGACTAATCCCGCTAATATTGGGCAGACCTGACATAGCTTTTCCTCGTATAAATAACATGAGATTTTGGTTGTTGCCCCCCTCACTAACCTTACTATTAATAAGTAGTTTAGTAGAAAGAGGCGTGGGCACAGGCTGGACGGTGTACCCGCCTTTGGCCAGAAATGTCGCACACAGGGGGGCATCAGTTGACCTGGCCATTTTTTCGCTTCACTTGGCA…
8473617	GBCM8844-17	BOLD:ADD3843	KR336927	Mined from GenBank, NCBI			Amphipoda	Paracalliopiidae		Paracalliope	Paracalliope fluviatilis						New Zealand													9712801	COI-5P	KR336927	ATTTTGGCTGCATGGGCCAGTATGGCGGGCACTTCACTGAGAGTAATTATCCGAACCGAGTTGAGGGCCCCTGGCAATTTAATCGGAGACGACCAAATTTATAACACTGTTGTGACAGCTCACGCATTTATTATGATTTTTTTCATGGTTATGCCCGCGATAATTGGGGGGTTTGGTAACTGACTAATCCCGCTAATATTGGGCAGACCTGACATAGCTTTTCCTCGTATAAATAACATGAGATTTTGGTTGTTGCCCCCCTCACTAACCTTACTATTAATAAGTAGTTTAGTAGAAAGAGGCGTGGGCACAGGCTGGACGGTGTACCCGCCTTTGGCCAGAAATGTCGCACACAGGGGGGCATCAGTTGACCTGGCCATTTTTTCGCTTCACTTGGCA…
7301512	GBCMA12092-16	BOLD:ADD3843	KR336927.1	Mined from GenBank, NCBI			Amphipoda	Paracalliopiidae		Paracalliope	Paracalliope fluviatilis																			8845700	COI-5P		ATTTTGGCTGCATGGGCCAGTATGGCGGGCACTTCACTGAGAGTAATTATCCGAACCGAGTTGAGGGCCCCTGGCAATTTAATCGGAGACGACCAAATTTATAACACTGTTGTGACAGCTCACGCATTTATTATGATTTTTTTCATGGTTATGCCCGCGATAATTGGGGGGTTTGGTAACTGACTAATCCCGCTAATATTGGGCAGACCTGACATAGCTTTTCCTCGTATAAATAACATGAGATTTTGGTTGTTGCCCCCCTCACTAACCTTACTATTAATAAGTAGTTTAGTAGAAAGAGGCGTGGGCACAGGCTGGACGGTGTACCCGCCTTTGGCCAGAAATGTCGCACACAGGGGGGCATCAGTTGACCTGGCCATTTTTTCGCTTCACTTGGCA…
8474776	GBCM10003-17	BOLD:ADD3843	KR336930	Mined from GenBank, NCBI			Amphipoda	Paracalliopiidae		Paracalliope	Paracalliope fluviatilis						New Zealand													9712804	COI-5P	KR336930	ATTTTGGCTGCATGGGCCAGTATGGCGGGCACTTCACTCAGAGTAATTATCCGAACCGAGTTGAGGGCCCCTGGCAATTTAATCGGGGACGATCAAATTTATAACACTGTTGTGACAGCTCACGCATTTATTATGATTTTTTTCATGGTTATGCCCGCGATAATTGGCGGGTTTGGTAACTGACTAATCCCGCTAATATTGGGCAGACCTGACATAGCTTTTCCTCGTATAAATAACATGAGATTTTGGTTGTTGCCCCCCTCACTAACCTTACTATTAATAAGTGGTTTAGTAGAAAGAGGCGTAGGCACAGGCTGGACGGTGTACCCGCCTTTGGCCAGAAATATCGCGCACAGGGGGGCATCAGTTGACCTGGCGATTTTTTCGCTCCACTTGGCA…
7301515	GBCMA12095-16	BOLD:ADD3843	KR336930.1	Mined from GenBank, NCBI			Amphipoda	Paracalliopiidae		Paracalliope	Paracalliope fluviatilis																			8845703	COI-5P		ATTTTGGCTGCATGGGCCAGTATGGCGGGCACTTCACTCAGAGTAATTATCCGAACCGAGTTGAGGGCCCCTGGCAATTTAATCGGGGACGATCAAATTTATAACACTGTTGTGACAGCTCACGCATTTATTATGATTTTTTTCATGGTTATGCCCGCGATAATTGGCGGGTTTGGTAACTGACTAATCCCGCTAATATTGGGCAGACCTGACATAGCTTTTCCTCGTATAAATAACATGAGATTTTGGTTGTTGCCCCCCTCACTAACCTTACTATTAATAAGTGGTTTAGTAGAAAGAGGCGTAGGCACAGGCTGGACGGTGTACCCGCCTTTGGCCAGAAATATCGCGCACAGGGGGGCATCAGTTGACCTGGCGATTTTTTCGCTCCACTTGGCA…
8473929	GBCM9156-17	BOLD:ADD3843	KR336931	Mined from GenBank, NCBI			Amphipoda	Paracalliopiidae		Paracalliope	Paracalliope fluviatilis						New Zealand													9712805	COI-5P	KR336931	ATTTTGGCTGCATGGGCCAGTATGGCGGGCACTTCACTCAGAGTAATTATCCGAACCGAGTTGAGGGCCCCTGGCAATTTAATCGGGGACGATCAAATTTATAACACTGTTGTGACAGCTCACGCATTTATTATGATTTTTTTCATGGTTATGCCCGCGATAATTGGCGGGTTTGGTAACTGACTAATCCCGCTAATATTGGGCAGACCTGACATAGCTTTTCCTCGTATAAATAACATGAGATTTTGGTTGTTGCCCCCCTCACTAACCTTACTATTAATAAGTGGTTTAGTAGAAAGAGGCGTAGGCACAGGCTGGACGGTGTACCCGCCTTTGGCCAGAAATATCGCGCACAGGGGGGCATCAGTTGACCTGGCAATTTTTTCGCTCCACTTGGCA…
7301516	GBCMA12096-16	BOLD:ADD3843	KR336931.1	Mined from GenBank, NCBI			Amphipoda	Paracalliopiidae		Paracalliope	Paracalliope fluviatilis																			8845704	COI-5P		ATTTTGGCTGCATGGGCCAGTATGGCGGGCACTTCACTCAGAGTAATTATCCGAACCGAGTTGAGGGCCCCTGGCAATTTAATCGGGGACGATCAAATTTATAACACTGTTGTGACAGCTCACGCATTTATTATGATTTTTTTCATGGTTATGCCCGCGATAATTGGCGGGTTTGGTAACTGACTAATCCCGCTAATATTGGGCAGACCTGACATAGCTTTTCCTCGTATAAATAACATGAGATTTTGGTTGTTGCCCCCCTCACTAACCTTACTATTAATAAGTGGTTTAGTAGAAAGAGGCGTAGGCACAGGCTGGACGGTGTACCCGCCTTTGGCCAGAAATATCGCGCACAGGGGGGCATCAGTTGACCTGGCAATTTTTTCGCTCCACTTGGCA…
8471738	GBCM6965-17	BOLD:ADD3843	KR336932	Mined from GenBank, NCBI			Amphipoda	Paracalliopiidae		Paracalliope	Paracalliope fluviatilis						New Zealand													9712806	COI-5P	KR336932	ATTTTGGCTGCATGGGCCAGTATGGCGGGCACTTCACTCAGAGTAATTATCCGAACCGAGTTGAGGGCCCCTGGCAATTTAATCGGGGACGATCAAATTTATAACACTGTTGTGACAGCTCACGCATTTATTATGATTTTTTTCATGGTTATGCCCGCGATAATTGGCGGGTTTGGTAACTGACTAATCCCGCTAATATTGGGCAGACCTGACATAGCTTTTCCTCGTATAAATAACATGAGATTTTGGTTGTTGCCCCCCTCACTAACCTTACTATTAATAAGTGGTTTAGTAGAAAGAGGCGTAGGCACAGGCTGGACGGTGTACCCGCCTTTGGCCAGAAATATCGCGCACAGGGGGGCATCAGTTGACCTGGCGATTTTTTCGCTCCACTTGGCA…
7301517	GBCMA12097-16	BOLD:ADD3843	KR336932.1	Mined from GenBank, NCBI			Amphipoda	Paracalliopiidae		Paracalliope	Paracalliope fluviatilis																			8845705	COI-5P		ATTTTGGCTGCATGGGCCAGTATGGCGGGCACTTCACTCAGAGTAATTATCCGAACCGAGTTGAGGGCCCCTGGCAATTTAATCGGGGACGATCAAATTTATAACACTGTTGTGACAGCTCACGCATTTATTATGATTTTTTTCATGGTTATGCCCGCGATAATTGGCGGGTTTGGTAACTGACTAATCCCGCTAATATTGGGCAGACCTGACATAGCTTTTCCTCGTATAAATAACATGAGATTTTGGTTGTTGCCCCCCTCACTAACCTTACTATTAATAAGTGGTTTAGTAGAAAGAGGCGTAGGCACAGGCTGGACGGTGTACCCGCCTTTGGCCAGAAATATCGCGCACAGGGGGGCATCAGTTGACCTGGCGATTTTTTCGCTCCACTTGGCA…
10056794	GBCM13285-19	BOLD:ADD3843	KR336933	Mined from GenBank, NCBI			Amphipoda	Paracalliopiidae		Paracalliope	Paracalliope fluviatilis						New Zealand													11737122	COI-5P	KR336933	ATTTTGGCTGCATGGGCCAGTATGGCGGGCACTTCACTCAGAGTAATTATCCGAACCGAGTTGAGGGCCCCTGGCAATTTAATCGGGGACGATCAAATTTATAACACTGTTGTGACAGCTCACGCATTTATTATGATTTTTTTCATGGTTATGCCCGCGATAATTGGCGGGTTTGGTAACTGACTAATCCCGCTAATATTGGGCAGACCTGACATAGCTTTTCCTCGTATAAATAACATGAGATTTTGGTTGTTGCCCCCCTCACTAACCTTACTATTAATAAGTGGTTTAGTAGAAAGAGGCGTAGGCACAGGCTGGACGGTGTACCCGCCTTTGGCCAGAAATATCGCGCACAGGGGGGCATCAGTTGACCTGGCGATTTTTTCGCTCCACTTGGCA…
7301518	GBCMA12098-16	BOLD:ADD3843	KR336933.1	Mined from GenBank, NCBI			Amphipoda	Paracalliopiidae		Paracalliope	Paracalliope fluviatilis																			8845706	COI-5P		ATTTTGGCTGCATGGGCCAGTATGGCGGGCACTTCACTCAGAGTAATTATCCGAACCGAGTTGAGGGCCCCTGGCAATTTAATCGGGGACGATCAAATTTATAACACTGTTGTGACAGCTCACGCATTTATTATGATTTTTTTCATGGTTATGCCCGCGATAATTGGCGGGTTTGGTAACTGACTAATCCCGCTAATATTGGGCAGACCTGACATAGCTTTTCCTCGTATAAATAACATGAGATTTTGGTTGTTGCCCCCCTCACTAACCTTACTATTAATAAGTGGTTTAGTAGAAAGAGGCGTAGGCACAGGCTGGACGGTGTACCCGCCTTTGGCCAGAAATATCGCGCACAGGGGGGCATCAGTTGACCTGGCGATTTTTTCGCTCCACTTGGCA…
8474188	GBCM9415-17	BOLD:ADD3843	KR336934	Mined from GenBank, NCBI			Amphipoda	Paracalliopiidae		Paracalliope	Paracalliope fluviatilis						New Zealand													9712807	COI-5P	KR336934	ATTTTGGCTGCATGGGCCAGTATGGCGGGCACTTCACTCAGAGTAATTATCCGAACCGAGTTGAGGGCCCCTGGCAATTTAATCGGGGACGATCAAATTTATAACACTGTTGTGACAGCTCACGCATTTATTATGATTTTTTTCATGGTTATGCCCGCGATAATTGGCGGGTTTGGTAACTGACTAATCCCGCTAATATTGGGCAGACCTGACATAGCTTTTCCTCGTATAAATAACATGAGATTTTGGTTGTTGCCCCCCTCACTAACCTTACTATTAATAAGTGGTTTAGTAGAAAGAGGAGTAGGCACAGGCTGGACGGTGTACCCGCCTTTGGCCAGAAATATCGCGCACAGGGGGGCATCAGTTGACCTGGCGATTTTTTCGCTCCACTTGGCA…
7301519	GBCMA12099-16	BOLD:ADD3843	KR336934.1	Mined from GenBank, NCBI			Amphipoda	Paracalliopiidae		Paracalliope	Paracalliope fluviatilis																			8845707	COI-5P		ATTTTGGCTGCATGGGCCAGTATGGCGGGCACTTCACTCAGAGTAATTATCCGAACCGAGTTGAGGGCCCCTGGCAATTTAATCGGGGACGATCAAATTTATAACACTGTTGTGACAGCTCACGCATTTATTATGATTTTTTTCATGGTTATGCCCGCGATAATTGGCGGGTTTGGTAACTGACTAATCCCGCTAATATTGGGCAGACCTGACATAGCTTTTCCTCGTATAAATAACATGAGATTTTGGTTGTTGCCCCCCTCACTAACCTTACTATTAATAAGTGGTTTAGTAGAAAGAGGAGTAGGCACAGGCTGGACGGTGTACCCGCCTTTGGCCAGAAATATCGCGCACAGGGGGGCATCAGTTGACCTGGCGATTTTTTCGCTCCACTTGGCA…
8474421	GBCM9648-17	BOLD:ADD3843	KR336935	Mined from GenBank, NCBI			Amphipoda	Paracalliopiidae		Paracalliope	Paracalliope fluviatilis						New Zealand													9712808	COI-5P	KR336935	ATTTTGGCTGCATGGGCCAGTATGGCGGGCACTTCACTCAGAGTAATTATCCGAACCGAGTTGAGGGCCCCTGGCAATTTAATCGGGGACGATCAAATTTATAACACTGTTATAACAGCTCACGCATTTAATATGATTTTTTTCATGGTTATGCCCGCGATAATTGGCGGGTTTGGTAACTGACTAATCCCGCTAATATTGGGCAGACCTGACATAGCTTTTCCTCGTATAAATAACATGAGATTTTGGTTGTTGCCCCCCTCACTAACCTTACTATTAATAAGTGGTTTAGTAGAAAGAGGCGTAGGCACAGGCTGGACGGTGTACCCGCCTTTGGCCAGAAATATCGCGCACAGGGGGGCATCAGTTGACCTGGCGATTTTTTCGCTCCACTTGGCA…
7301520	GBCMA12100-16	BOLD:ADD3843	KR336935.1	Mined from GenBank, NCBI			Amphipoda	Paracalliopiidae		Paracalliope	Paracalliope fluviatilis																			8845708	COI-5P		ATTTTGGCTGCATGGGCCAGTATGGCGGGCACTTCACTCAGAGTAATTATCCGAACCGAGTTGAGGGCCCCTGGCAATTTAATCGGGGACGATCAAATTTATAACACTGTTATAACAGCTCACGCATTTAATATGATTTTTTTCATGGTTATGCCCGCGATAATTGGCGGGTTTGGTAACTGACTAATCCCGCTAATATTGGGCAGACCTGACATAGCTTTTCCTCGTATAAATAACATGAGATTTTGGTTGTTGCCCCCCTCACTAACCTTACTATTAATAAGTGGTTTAGTAGAAAGAGGCGTAGGCACAGGCTGGACGGTGTACCCGCCTTTGGCCAGAAATATCGCGCACAGGGGGGCATCAGTTGACCTGGCGATTTTTTCGCTCCACTTGGCA…
8475791	GBCM11018-17	BOLD:ADD3843	KR336936	Mined from GenBank, NCBI			Amphipoda	Paracalliopiidae		Paracalliope	Paracalliope fluviatilis						New Zealand													9712809	COI-5P	KR336936	ATTTTGGCTGCATGGGCCAGTATGGCGGGCACTTCACTCAGAGTAATTATCCGAACCGAATTGAGGGCCCCCGGCAATTTAATCGGGGACGATCAAATTTATAACACTGTTGTGACAGCTCACGCATTTATTATGATTTTTTTCATGGTTATGCCCGCGATAATTGGCGGGTTTGGTAACTGACTAATCCCGCTAATATTGGGCAGACCTGACATAGCTTTTCCTCGTATAAATAACATGAGATTTTGGTTGTTGCCCCCCTCACTAACCTTACTATTAATAAGTGGTTTAGTAGAAAGAGGCGTAGGCACAGGCTGGACGGTGTACCCGCCTTTGGCCAGAAATATCGCGCACAGGGGGGCATCAGTTGACCTGGCGATTTTTTCGCTCCACTTGGCA…
7301521	GBCMA12101-16	BOLD:ADD3843	KR336936.1	Mined from GenBank, NCBI			Amphipoda	Paracalliopiidae		Paracalliope	Paracalliope fluviatilis																			8845709	COI-5P		ATTTTGGCTGCATGGGCCAGTATGGCGGGCACTTCACTCAGAGTAATTATCCGAACCGAATTGAGGGCCCCCGGCAATTTAATCGGGGACGATCAAATTTATAACACTGTTGTGACAGCTCACGCATTTATTATGATTTTTTTCATGGTTATGCCCGCGATAATTGGCGGGTTTGGTAACTGACTAATCCCGCTAATATTGGGCAGACCTGACATAGCTTTTCCTCGTATAAATAACATGAGATTTTGGTTGTTGCCCCCCTCACTAACCTTACTATTAATAAGTGGTTTAGTAGAAAGAGGCGTAGGCACAGGCTGGACGGTGTACCCGCCTTTGGCCAGAAATATCGCGCACAGGGGGGCATCAGTTGACCTGGCGATTTTTTCGCTCCACTTGGCA…
8475792	GBCM11019-17	BOLD:ADD3843	KR336937	Mined from GenBank, NCBI			Amphipoda	Paracalliopiidae		Paracalliope	Paracalliope fluviatilis						New Zealand													9712810	COI-5P	KR336937	ATTTTGGCTGCATGGGCCAGTATGGCGGGCACTTCACTCAGAGTAATTATCCGAACCGAGTTGAGGGCCCCTGGCAATTTAATCGGGGACGATCAAATTTATAACACTGTTGTGACAGCTCACGCATTTATTATGATTTTTTTCATGGTTATGCCCGCGATAATTGGCGGGTTTGGTAACTGACTAATCCCGCTAATATTGGGCAGACCTGACATAGCTTTTCCTCGTATAAATAACATGAGATTTTGGTTGTTGCCCCCCTCACTAACCTTACTATTAATAAGTGGTTTAGTAGAAAGAGGCGTAGGCACAGGCTGGACGGTGTACCCGCCTTTGGCCAGAAATATCGCGCACAGGGGGGCATCAGTTGACCTGGCGATTTTTTCGCTCCACTTGGCA…
7301522	GBCMA12102-16	BOLD:ADD3843	KR336937.1	Mined from GenBank, NCBI			Amphipoda	Paracalliopiidae		Paracalliope	Paracalliope fluviatilis																			8845710	COI-5P		ATTTTGGCTGCATGGGCCAGTATGGCGGGCACTTCACTCAGAGTAATTATCCGAACCGAGTTGAGGGCCCCTGGCAATTTAATCGGGGACGATCAAATTTATAACACTGTTGTGACAGCTCACGCATTTATTATGATTTTTTTCATGGTTATGCCCGCGATAATTGGCGGGTTTGGTAACTGACTAATCCCGCTAATATTGGGCAGACCTGACATAGCTTTTCCTCGTATAAATAACATGAGATTTTGGTTGTTGCCCCCCTCACTAACCTTACTATTAATAAGTGGTTTAGTAGAAAGAGGCGTAGGCACAGGCTGGACGGTGTACCCGCCTTTGGCCAGAAATATCGCGCACAGGGGGGCATCAGTTGACCTGGCGATTTTTTCGCTCCACTTGGCA…
10056795	GBCM13286-19	BOLD:ADD3843	KR336938	Mined from GenBank, NCBI			Amphipoda	Paracalliopiidae		Paracalliope	Paracalliope fluviatilis						New Zealand													11737123	COI-5P	KR336938	ATTTTGGCTGCATGGGCCAGTATGGCGGGCACTTCACTCAGAGTAATTATCCGAACCGAGTTGAGGGCCCCTGGCAATTTAATCGGGGACGATCAAATTTATAACACTGTTGTGACAGCTCACGCATTTATTATGATTTTTTTCATGGTTATGCCCGCGATAATTGGCGGGTTTGGTAACTGACTAATCCCGCTAATATTGGGCAGACCTGACATAGCTTTTCCTCGTATAAATAACATGAGATTTTGGTTGTTGCCCCCCTCACTAACCTTACTATTAATAAGTGGTTTAGTAGAAAGAGGCGTAGGCACAGGCTGGACGGTGTACCCGCCTTTGGCCAGAAATATCGCGCACAGGGGGGCATCAGTTGACCTGGCGATTTTTTCGCTCCACTTGGCA…
7301523	GBCMA12103-16	BOLD:ADD3843	KR336938.1	Mined from GenBank, NCBI			Amphipoda	Paracalliopiidae		Paracalliope	Paracalliope fluviatilis																			8845711	COI-5P		ATTTTGGCTGCATGGGCCAGTATGGCGGGCACTTCACTCAGAGTAATTATCCGAACCGAGTTGAGGGCCCCTGGCAATTTAATCGGGGACGATCAAATTTATAACACTGTTGTGACAGCTCACGCATTTATTATGATTTTTTTCATGGTTATGCCCGCGATAATTGGCGGGTTTGGTAACTGACTAATCCCGCTAATATTGGGCAGACCTGACATAGCTTTTCCTCGTATAAATAACATGAGATTTTGGTTGTTGCCCCCCTCACTAACCTTACTATTAATAAGTGGTTTAGTAGAAAGAGGCGTAGGCACAGGCTGGACGGTGTACCCGCCTTTGGCCAGAAATATCGCGCACAGGGGGGCATCAGTTGACCTGGCGATTTTTTCGCTCCACTTGGCA…
8474189	GBCM9416-17	BOLD:ADD3843	KR336939	Mined from GenBank, NCBI			Amphipoda	Paracalliopiidae		Paracalliope	Paracalliope fluviatilis						New Zealand													9712811	COI-5P	KR336939	ATTTTGGCTGCATGGCCCAGTATGGCGGGCACTTCACTCAGAGTAATTATCCGAACCGAGTTGAGGGCCCCTGGCAATTTAATCGGGGACGATCAAATTTATAACACTGTTGTGACAGCTCACGCATTTATTATGATTTTTTTCATGGTTATGCCCGCGATAATTGGCGGGTTTGGTAACTGACTAATCCCGCTAATATTGGGCAGACCTGACATAGCTTTTCCTCGTATAAATAACATGAGATTTTGGTTGTTGCCCCCCTCACTAACCTTACTATTAATAAGTGGTTTAGTAGAAAGAGGCGTAGGCACAGGCTGGACGGTGTACCCGCCTTTGGCCAGAAATATCGCGCACAGGGGGGCATCAGTTGACCTGGCGATTTTTTCGCTCCACTTGGCA…
7301524	GBCMA12104-16	BOLD:ADD3843	KR336939.1	Mined from GenBank, NCBI			Amphipoda	Paracalliopiidae		Paracalliope	Paracalliope fluviatilis																			8845712	COI-5P		ATTTTGGCTGCATGGCCCAGTATGGCGGGCACTTCACTCAGAGTAATTATCCGAACCGAGTTGAGGGCCCCTGGCAATTTAATCGGGGACGATCAAATTTATAACACTGTTGTGACAGCTCACGCATTTATTATGATTTTTTTCATGGTTATGCCCGCGATAATTGGCGGGTTTGGTAACTGACTAATCCCGCTAATATTGGGCAGACCTGACATAGCTTTTCCTCGTATAAATAACATGAGATTTTGGTTGTTGCCCCCCTCACTAACCTTACTATTAATAAGTGGTTTAGTAGAAAGAGGCGTAGGCACAGGCTGGACGGTGTACCCGCCTTTGGCCAGAAATATCGCGCACAGGGGGGCATCAGTTGACCTGGCGATTTTTTCGCTCCACTTGGCA…
8476005	GBCM11232-17	BOLD:ADD3843	KR336940	Mined from GenBank, NCBI			Amphipoda	Paracalliopiidae		Paracalliope	Paracalliope fluviatilis						New Zealand													9712812	COI-5P	KR336940	ATTTTGGCTGCATGGGCCAGTATGGCGGGCACTTCACTCAGAGTAATTATCCGAACCGAGTTGAGGGCCCCTGGCAATTTAATCGGGGACGATCAAATTTATAACACTGTTGTGACAGCTCACGCATTTATTATGATTTTTTTCATGGTTATGCCCGCGATAATTGGCGGGTTTGGTAACTGACTAATCCCGCTAATATTGGGCAGACCTGACATAGCTTTTCCTCGTATAAATAACATGAGATTTTGGTTGTTGCCCCCCTCACTAACCTTACTATTAATAAGTGGTTTAGTAGAAAGAGGCGTAGGCACAGGCTGGACGGTGTACCCGCCTTTGGCCAGAAATATCGCGCACAGGGGGGCATCAGTTGACCTGGCGATTTTTTCGCTCCACTTGGCA…
7301525	GBCMA12105-16	BOLD:ADD3843	KR336940.1	Mined from GenBank, NCBI			Amphipoda	Paracalliopiidae		Paracalliope	Paracalliope fluviatilis																			8845713	COI-5P		ATTTTGGCTGCATGGGCCAGTATGGCGGGCACTTCACTCAGAGTAATTATCCGAACCGAGTTGAGGGCCCCTGGCAATTTAATCGGGGACGATCAAATTTATAACACTGTTGTGACAGCTCACGCATTTATTATGATTTTTTTCATGGTTATGCCCGCGATAATTGGCGGGTTTGGTAACTGACTAATCCCGCTAATATTGGGCAGACCTGACATAGCTTTTCCTCGTATAAATAACATGAGATTTTGGTTGTTGCCCCCCTCACTAACCTTACTATTAATAAGTGGTTTAGTAGAAAGAGGCGTAGGCACAGGCTGGACGGTGTACCCGCCTTTGGCCAGAAATATCGCGCACAGGGGGGCATCAGTTGACCTGGCGATTTTTTCGCTCCACTTGGCA…
8475722	GBCM10949-17	BOLD:ADD3843	KR336941	Mined from GenBank, NCBI			Amphipoda	Paracalliopiidae		Paracalliope	Paracalliope fluviatilis						New Zealand													9712813	COI-5P	KR336941	ATTTTGGCTGCATGCCCCAGTATGGCGGGCACTTCACTCAGAGTAATTATCCGAACCGAGTTGAGGGCCCCTGGCAATTTAATCGGGGACGATCAAATTTATAACACTGTTGTGACAGCTCACGCATTTATTATGATTTTTTTCATGGTTATGCCCGCGATAATTGGCGGGTTTGGTAACTGACTAATCCCGCTAATATTGGGCAGACCTGACATAGCTTTTCCTCGTATAAATAACATGAGATTTTGGTTGTTGCCCCCCTCACTAACCTTACTATTAATAAGTGGTTTAGTAGAAAGAGGCGTAGGCACAGGCTGGACGGTGTACCCGCCTTTGGCCAGAAATATCGCGCACAGGGGGGCATCAGTTGACCTGGCGATTTTTTCGCTCCACTTGGCA…
7301526	GBCMA12106-16	BOLD:ADD3843	KR336941.1	Mined from GenBank, NCBI			Amphipoda	Paracalliopiidae		Paracalliope	Paracalliope fluviatilis																			8845714	COI-5P		ATTTTGGCTGCATGCCCCAGTATGGCGGGCACTTCACTCAGAGTAATTATCCGAACCGAGTTGAGGGCCCCTGGCAATTTAATCGGGGACGATCAAATTTATAACACTGTTGTGACAGCTCACGCATTTATTATGATTTTTTTCATGGTTATGCCCGCGATAATTGGCGGGTTTGGTAACTGACTAATCCCGCTAATATTGGGCAGACCTGACATAGCTTTTCCTCGTATAAATAACATGAGATTTTGGTTGTTGCCCCCCTCACTAACCTTACTATTAATAAGTGGTTTAGTAGAAAGAGGCGTAGGCACAGGCTGGACGGTGTACCCGCCTTTGGCCAGAAATATCGCGCACAGGGGGGCATCAGTTGACCTGGCGATTTTTTCGCTCCACTTGGCA…
8474990	GBCM10217-17	BOLD:ADD3843	KR336942	Mined from GenBank, NCBI			Amphipoda	Paracalliopiidae		Paracalliope	Paracalliope fluviatilis						New Zealand													9712814	COI-5P	KR336942	ATTTTGGCTGCATGGCCCAGTATGGCGGGCACTTCACTCAGAGTAATTATCCGAACCGAGTTGAGGGCCCCTGGCAATTTAATCGGGGACGATCAAATTTATAACACTGTTGTGACAGCTCACGCATTTATTATGATTTTTTTCATGGTTATGCCCGCGATAATTGGCGGGTTTGGTAACTGACTAATCCCGCTAATATTGGGCAGACCTGACATAGCTTTTCCTCGTATAAATAACATGAGATTTTGGTTGTTGCCCCCCTCACTAACCTTACTATTAATAAGTGGTTTAGTAGAAAGAGGCGTAGGCACAGGCTGGACGGTGTACCCGCCTTTGGCCAGAAATATCGCGCACAGGGGGGCATCAGTTGACCTGGCGATTTTTTCGCTCCACTTGGCA…
7301527	GBCMA12107-16	BOLD:ADD3843	KR336942.1	Mined from GenBank, NCBI			Amphipoda	Paracalliopiidae		Paracalliope	Paracalliope fluviatilis																			8845715	COI-5P		ATTTTGGCTGCATGGCCCAGTATGGCGGGCACTTCACTCAGAGTAATTATCCGAACCGAGTTGAGGGCCCCTGGCAATTTAATCGGGGACGATCAAATTTATAACACTGTTGTGACAGCTCACGCATTTATTATGATTTTTTTCATGGTTATGCCCGCGATAATTGGCGGGTTTGGTAACTGACTAATCCCGCTAATATTGGGCAGACCTGACATAGCTTTTCCTCGTATAAATAACATGAGATTTTGGTTGTTGCCCCCCTCACTAACCTTACTATTAATAAGTGGTTTAGTAGAAAGAGGCGTAGGCACAGGCTGGACGGTGTACCCGCCTTTGGCCAGAAATATCGCGCACAGGGGGGCATCAGTTGACCTGGCGATTTTTTCGCTCCACTTGGCA…
10055563	GBCM12054-19	BOLD:ADD3612	KR827045	Mined from GenBank, NCBI			Amphipoda	Niphargidae		Niphargus	Niphargus zagorae																			11724697	COI-5P	KR827045	ACTTTGTATTTCATCTTAGGCGCTTGATCAAGAGTGTTAGGCACAGCTATAAGACTTATTATCCGAACTGAATTAAGCTCGCCAGGTAACTTTATTGGTGATGATCAATTATATAATGTTATAGTTACAGCTCATGCATTTGTAATAATTTTTTTTATAGTGATACCTATTATAATTGGGGGTTTTGGAAATTGACTTTTACCATTAATATTAGGAAGACCTGACATAGCCTTCCCACGAATAAATAACATAAGATTTTGACTTTTGCCTCCCTCACTTACTTTACTTTTGATGAGAGGAATACTTGAGAGAGGGGTAGGAACTGGATGAACAGTTTACCCTCCATTATCCAGTAGAATAGGCCATAGAGGTATATCGGTAGATTTAGCAATTTTCTCT…
7301534	GBCMA12114-16	BOLD:ADD3612	KR827045.1	Mined from GenBank, NCBI			Amphipoda	Niphargidae		Niphargus	Niphargus zagorae																			8845722	COI-5P		ACTTTGTATTTCATCTTAGGCGCTTGATCAAGAGTGTTAGGCACAGCTATAAGACTTATTATCCGAACTGAATTAAGCTCGCCAGGTAACTTTATTGGTGATGATCAATTATATAATGTTATAGTTACAGCTCATGCATTTGTAATAATTTTTTTTATAGTGATACCTATTATAATTGGGGGTTTTGGAAATTGACTTTTACCATTAATATTAGGAAGACCTGACATAGCCTTCCCACGAATAAATAACATAAGATTTTGACTTTTGCCTCCCTCACTTACTTTACTTTTGATGAGAGGAATACTTGAGAGAGGGGTAGGAACTGGATGAACAGTTTACCCTCCATTATCCAGTAGAATAGGCCATAGAGGTATATCGGTAGATTTAGCAATTTTCTCT…
8473191	GBCM8418-17	BOLD:ADD3611	KR827046	Mined from GenBank, NCBI			Amphipoda	Niphargidae		Niphargus	Niphargus zagorae																			9712869	COI-5P	KR827046	ACTTTGTATTTTATCTTAGGCGCTTGATCAAGAGTATTAGGCACAGCTATAAGACTTATTATCCGCACTGAATTAAGCTCGCCAGGTAACTTTATTGGTGACGATCAATTATATAATGTTATAGTTACAGCTCATGCATTTGTGATAATTTTTTTTATAGTAATACCTATTATAATTGGAGGTTTTGGAAATTGACTTTTACCATTAATATTAGGAAGACCTGATATAGCTTTTCCACGAATAAATAATATAAGATTTTGACTTTTGCCTCCTTCACTTACTTTACTTTTAATAAGAGGTATAATTGAAAGAGGAGTAGGAACTGGGTGAACAGTTTACCCGCCTTTATCTAGTAGAATAGGCCATAGAGGTATATCAGTGGATTTAGCAATTTTCTCT…
7301535	GBCMA12115-16	BOLD:ADD3611	KR827046.1	Mined from GenBank, NCBI			Amphipoda	Niphargidae		Niphargus	Niphargus zagorae																			8845723	COI-5P		ACTTTGTATTTTATCTTAGGCGCTTGATCAAGAGTATTAGGCACAGCTATAAGACTTATTATCCGCACTGAATTAAGCTCGCCAGGTAACTTTATTGGTGACGATCAATTATATAATGTTATAGTTACAGCTCATGCATTTGTGATAATTTTTTTTATAGTAATACCTATTATAATTGGAGGTTTTGGAAATTGACTTTTACCATTAATATTAGGAAGACCTGATATAGCTTTTCCACGAATAAATAATATAAGATTTTGACTTTTGCCTCCTTCACTTACTTTACTTTTAATAAGAGGTATAATTGAAAGAGGAGTAGGAACTGGGTGAACAGTTTACCCGCCTTTATCTAGTAGAATAGGCCATAGAGGTATATCAGTGGATTTAGCAATTTTCTCT…
8473060	GBCM8287-17	BOLD:ADD3403	KR858495	Mined from GenBank, NCBI			Amphipoda	Niphargidae		Niphargus	Niphargus sphagnicolus																			9712870	COI-5P	KR858495	CTAGAATACTAGGCACTGCTATAAGTGTTATTATTCGAACAGAATTAAGGGCTCCTGGTAATTTTATCGGGGATGATCAACTATATAATGTTATAGTAACAGCCCATGCATTTGTAATAATTTTTTTTATAGTAATACCTATCATAATTGGAGGATTTGGTAATTGACTTATACCACTAATATTAGGTAGACCTGATATAGCTTTTCCTCGTATAAATAACATAAGATTCTGATTACTACCTCCTTCATTAACCTTACTTTTAATAAGAGGTATAGTTGAAAGAGGAGTAGGAACAGGTTGAACAGTGTATCCTCCTTTATCTAGTGGAATTGCTCATGGAGGAAGATCAGTAGATTTAGCTATCTTTTCTCTTCACCTTGCTGGAGCATCGTCTATTT…
7301613	GBCMA12193-16	BOLD:ADD3403	KR858495.1	Mined from GenBank, NCBI			Amphipoda	Niphargidae		Niphargus	Niphargus sphagnicolus																			8845801	COI-5P		AGAATACTAGGCACTGCTATAAGTGTTATTATTCGAACAGAATTAAGGGCTCCTGGTAATTTTATCGGGGATGATCAACTATATAATGTTATAGTAACAGCCCATGCATTTGTAATAATTTTTTTTATAGTAATACCTATCATAATTGGAGGATTTGGTAATTGACTTATACCACTAATATTAGGTAGACCTGATATAGCTTTTCCTCGTATAAATAACATAAGATTCTGATTACTACCTCCTTCATTAACCTTACTTTTAATAAGAGGTATAGTTGAAAGAGGAGTAGGAACAGGTTGAACAGTGTATCCTCCTTTATCTAGTGGAATTGCTCATGGAGGAAGATCAGTAGATTTAGCTATCTTTTCTCTTCACCTTGCTGGAGCATCGTCTATTTTA…
8471836	GBCM7063-17	BOLD:ADD1128	KR858496	Mined from GenBank, NCBI			Amphipoda	Niphargidae		Niphargus	Niphargus novomestanus																			9712871	COI-5P	KR858496	GGTGCTTGAGCTAGTGTATTAGGTACAGCTATAAGAGTTATTATCCGTACAGAATTAAGATCCCCAGGTAATTTTATTGGAGACGATCAATTATATAATGTTATAGTTACAGCTCACGCATTTGTAATAATTTTTTTTATAGTAATACCAATCATAATCGGTGGTTTTGGTAATTGGCTTATACCCCTTATATTAGGGAGACCCGATATAGCATTCCCTCGTATAAACAACATAAGCTTTTGACTTTTACCGCCATCGTTAACTTTGCTATTAATAAGCGGTTTAGTAGAAAGAGGGGTAGGAACAGGATGAACAGTTTATCCCCCTTTATCTAGAATAATTGCCCATGGAGGAAGATCAGTAGATATGGCTATTTTTTCCCTTCATTTAGCAGGGGCT…
7301614	GBCMA12194-16	BOLD:ADD1128	KR858496.1	Mined from GenBank, NCBI			Amphipoda	Niphargidae		Niphargus	Niphargus novomestanus																			8845802	COI-5P		GGTGCTTGAGCTAGTGTATTAGGTACAGCTATAAGAGTTATTATCCGTACAGAATTAAGATCCCCAGGTAATTTTATTGGAGACGATCAATTATATAATGTTATAGTTACAGCTCACGCATTTGTAATAATTTTTTTTATAGTAATACCAATCATAATCGGTGGTTTTGGTAATTGGCTTATACCCCTTATATTAGGGAGACCCGATATAGCATTCCCTCGTATAAACAACATAAGCTTTTGACTTTTACCGCCATCGTTAACTTTGCTATTAATAAGCGGTTTAGTAGAAAGAGGGGTAGGAACAGGATGAACAGTTTATCCCCCTTTATCTAGAATAATTGCCCATGGAGGAAGATCAGTAGATATGGCTATTTTTTCCCTTCATTTAGCAGGGGCT…
8476145	GBCM11372-17	BOLD:ADD3412	KR858497	Mined from GenBank, NCBI			Amphipoda	Niphargidae		Niphargus	Niphargus timavi																			9712872	COI-5P	KR858497	GGTGCCTGATCTAGAGTATTAGGCACAGCTATAAGAGTAATTATTCGAACTGAGCTAAGAACCCCAGGTAATTTCATCGGAGATGACCAATTATACAATGTTATAGTAACAGCTCATGCCTTTGTTATAATTTTCTTTATAGTAATACCCATTATAATTGGAGGGTTTGGAAACTGACTTCTACCTTTGATATTAGGGAGACCTGATATAGCCTTTCCACGTATAAATAATATAAGATTTTGACTTCTGCCTCCATCATTAACCCTGCTTTTAATAAGAGGTATGGTGGAAAGAGGGGTAGGAACAGGATGAACAGTCTATCCGCCTTTATCAAGAGGAATTGCCCATGGAGGTAGATCTGTCGATCTAGCTATTTTTTCATTACATTTAGCTGGTGCC…
7301615	GBCMA12195-16	BOLD:ADD3412	KR858497.1	Mined from GenBank, NCBI			Amphipoda	Niphargidae		Niphargus	Niphargus timavi																			8845803	COI-5P		GGTGCCTGATCTAGAGTATTAGGCACAGCTATAAGAGTAATTATTCGAACTGAGCTAAGAACCCCAGGTAATTTCATCGGAGATGACCAATTATACAATGTTATAGTAACAGCTCATGCCTTTGTTATAATTTTCTTTATAGTAATACCCATTATAATTGGAGGGTTTGGAAACTGACTTCTACCTTTGATATTAGGGAGACCTGATATAGCCTTTCCACGTATAAATAATATAAGATTTTGACTTCTGCCTCCATCATTAACCCTGCTTTTAATAAGAGGTATGGTGGAAAGAGGGGTAGGAACAGGATGAACAGTCTATCCGCCTTTATCAAGAGGAATTGCCCATGGAGGTAGATCTGTCGATCTAGCTATTTTTTCATTACATTTAGCTGGTGCC…
8473673	GBCM8900-17	BOLD:ADD2596	KR858498	Mined from GenBank, NCBI			Amphipoda	Niphargidae		Niphargus	Niphargus stygius																			9712873	COI-5P	KR858498	GGAGCGTGATCTAGAGTATTAGGAACAGCTATAAGAGTTATTATTCGTACCGAATTAAGTTCCCCCGGTAACTTTATTGGTGATGACCAATTATATAATGTTATAGTAACAGCTCATGCATTTGTCATAATCTTTTTTATAGTAATACCTATTATAATTGGTGGTTTTGGTAATTGACTTTTACCATTAATATTAGGAAGACCTGATATGGCTTTTCCACGAATAAATAATATAAGATTTTGACTTTTACCCCCCTCACTAACATTACTTTTGATAAGAGGTATAGTAGAAAGAGGAGTAGGTACCGGGTGAACAGTTTATCCCCCTTTATCTAGAGGAATTGCTCATGGAGGTAGATCAGTAGATTTAGCTATTTTTTCGTTACATTTAGCAGGAGCA…
7301616	GBCMA12196-16	BOLD:ADD2596	KR858498.1	Mined from GenBank, NCBI			Amphipoda	Niphargidae		Niphargus	Niphargus stygius																			8845804	COI-5P		GGAGCGTGATCTAGAGTATTAGGAACAGCTATAAGAGTTATTATTCGTACCGAATTAAGTTCCCCCGGTAACTTTATTGGTGATGACCAATTATATAATGTTATAGTAACAGCTCATGCATTTGTCATAATCTTTTTTATAGTAATACCTATTATAATTGGTGGTTTTGGTAATTGACTTTTACCATTAATATTAGGAAGACCTGATATGGCTTTTCCACGAATAAATAATATAAGATTTTGACTTTTACCCCCCTCACTAACATTACTTTTGATAAGAGGTATAGTAGAAAGAGGAGTAGGTACCGGGTGAACAGTTTATCCCCCTTTATCTAGAGGAATTGCTCATGGAGGTAGATCAGTAGATTTAGCTATTTTTTCGTTACATTTAGCAGGAGCA…
8471144	GBCM6371-17	BOLD:ADD1894	KR858499	Mined from GenBank, NCBI			Amphipoda	Niphargidae		Niphargus	Niphargus vjetrenicensis																			9712874	COI-5P	KR858499	GTGTTTTAGGTACAGCTATAAGGCTTATTATTCGAACTGAATTAAGATCTCCTGGTAATTTTATTGGTGATGACCAATTATATAATGTTATAGTGACAGCTCATGCATTTGTAATAATTTTTTTTATAGTAATACCCATTATAATTGGAGGTTTTGGAAACTGACTTATACCTTTAATATTAGGAAGACCTGATATAGCATTTCCACGAATAAATAATATAAGATTTTGACTCTTACCTCCATCATTAACCCTTCTTTTAATAAGTGGTATAGTTGAAAGAGGTGTTGGAACAGGATGAACTGTATATCCTCCTTTATCTAGAAGAATTGCACATAGAGGTAGATCAGTGGATTTAGCTATTTTCTCATTACATTTGGCCGGAGCTTCTTCTATTCTAG…
7301617	GBCMA12197-16	BOLD:ADD1894	KR858499.1	Mined from GenBank, NCBI			Amphipoda	Niphargidae		Niphargus	Niphargus vjetrenicensis																			8845805	COI-5P		GTTTTAGGTACAGCTATAAGGCTTATTATTCGAACTGAATTAAGATCTCCTGGTAATTTTATTGGTGATGACCAATTATATAATGTTATAGTGACAGCTCATGCATTTGTAATAATTTTTTTTATAGTAATACCCATTATAATTGGAGGTTTTGGAAACTGACTTATACCTTTAATATTAGGAAGACCTGATATAGCATTTCCACGAATAAATAATATAAGATTTTGACTCTTACCTCCATCATTAACCCTTCTTTTAATAAGTGGTATAGTTGAAAGAGGTGTTGGAACAGGATGAACTGTATATCCTCCTTTATCTAGAAGAATTGCACATAGAGGTAGATCAGTGGATTTAGCTATTTTCTCATTACATTTGGCCGGAGCTTCTTCTATTCTAGGA…
8474239	GBCM9466-17	BOLD:ADD2597	KR858500	Mined from GenBank, NCBI			Amphipoda	Niphargidae		Niphargus	Niphargus spinulifemur complex sp. B VZ-2015																			9712875	COI-5P	KR858500	GNACCTTATATTTTATTTTAGGGGCTTGATCTAGAGTTCTAGGGACAGCTATAAGAGTTATTATTCGTACCGAGCTAAGGGCCCCTGGTAATTTTATTGGTGATGACCAACTATACAATGTTATAGTAACAGCCCATGCATTCGTAATAATCTTCTTTATAGTTATACCCATCATAATTGGGGGTTTTGGTAACTGACTTTTACCCTTAATACTAGGAAGACCTGATATGGCTTTTCCGCGTATAAATAACATAAGATTTTGATTACTTCCCCCTTCTCTTACACTACTTTTAATAAGTGGTATGGTCGAAAGAGGGGTAGGTACTGGTTGAACAGTATACCCCCCTTTATCAAGGGGTATTGCACACGGGGGTAGATCTGTAGACCTGGCTATTTTCT…
7301618	GBCMA12198-16	BOLD:ADD2597	KR858500.1	Mined from GenBank, NCBI			Amphipoda	Niphargidae		Niphargus	Niphargus spinulifemur complex sp. B																			8845806	COI-5P		ACCTTATATTTTATTTTAGGGGCTTGATCTAGAGTTCTAGGGACAGCTATAAGAGTTATTATTCGTACCGAGCTAAGGGCCCCTGGTAATTTTATTGGTGATGACCAACTATACAATGTTATAGTAACAGCCCATGCATTCGTAATAATCTTCTTTATAGTTATACCCATCATAATTGGGGGTTTTGGTAACTGACTTTTACCCTTAATACTAGGAAGACCTGATATGGCTTTTCCGCGTATAAATAACATAAGATTTTGATTACTTCCCCCTTCTCTTACACTACTTTTAATAAGTGGTATGGTCGAAAGAGGGGTAGGTACTGGTTGAACAGTATACCCCCCTTTATCAAGGGGTATTGCACACGGGGGTAGATCTGTAGACCTGGCTATTTTCTCT…
8474958	GBCM10185-17	BOLD:ADD2688	KR858501	Mined from GenBank, NCBI			Amphipoda	Niphargidae		Niphargus	Niphargus spinulifemur complex sp. A VZ-2015																			9712876	COI-5P	KR858501	GTACCTTATATTTTATTTTAGGGGCTTGGTCTAGTGTATTAGGGACAGCTATGAGAGTCATCATTCGAACTGAACTTAGAGCTCCTGGTAACTTTATTGGGGACGATCAATTATATAACGTAATAGTAACAGCCCACGCATTTGTGATAATTTTCTTTATGGTGATACCTATTATAATCGGAGGTTTTGGTAATTGACTCTTACCTTTAATGCTAGGGAGCCCTGATATGGCATTCCCTCGCATAAACAACATAAGATTTTGGTTGCTCCCGCCTTCTCTCACTTTACTTTTAATAAGGGGTATAGTCGAGAGAGGGGTTGGGACAGGATGGACTGTTTACCCCCCTCTGTCAAGAGGTATTGCCCACGGGGGTAGTTCTGTGGATTTAGCTATTTTTT…
7301619	GBCMA12199-16	BOLD:ADD2688	KR858501.1	Mined from GenBank, NCBI			Amphipoda	Niphargidae		Niphargus	Niphargus spinulifemur complex sp. A																			8845807	COI-5P		ACCTTATATTTTATTTTAGGGGCTTGGTCTAGTGTATTAGGGACAGCTATGAGAGTCATCATTCGAACTGAACTTAGAGCTCCTGGTAACTTTATTGGGGACGATCAATTATATAACGTAATAGTAACAGCCCACGCATTTGTGATAATTTTCTTTATGGTGATACCTATTATAATCGGAGGTTTTGGTAATTGACTCTTACCTTTAATGCTAGGGAGCCCTGATATGGCATTCCCTCGCATAAACAACATAAGATTTTGGTTGCTCCCGCCTTCTCTCACTTTACTTTTAATAAGGGGTATAGTCGAGAGAGGGGTTGGGACAGGATGGACTGTTTACCCCCCTCTGTCAAGAGGTATTGCCCACGGGGGTAGTTCTGTGGATTTAGCTATTTTTTCC…
10055624	GBCM12115-19	BOLD:ADD2688	KR858502	Mined from GenBank, NCBI			Amphipoda	Niphargidae		Niphargus	Niphargus spinulifemur complex sp. A VZ-2015																			11724763	COI-5P	KR858502	GTACCTTATATTTTATTTTAGGGGCTTGGTCTAGTGTATTAGGGACAGCTATGAGAGTCATCATTCGAACTGAACTTAGAGCTCCTGGTAACTTTATTGGGGACGATCAATTATATAACGTAATAGTAACAGCCCACGCATTTGTGATAATTTTCTTTATGGTGATACCTATTATAATCGGAGGTTTTGGTAATTGACTCTTACCTTTAATGCTAGGGAGCCCTGATATGGCATTCCCTCGCATAAACAACATAAGATTTTGGTTGCTCCCGCCTTCTCTCACTTTACTTTTAATAAGGGGTATAGTCGAGAGAGGGGTTGGGACAGGATGGACTGTTTACCCCCCTCTGTCAAGAGGTATTGCCCACGGGGGTAGTTCTGTGGATTTAGCTATTTTTT…
7301620	GBCMA12200-16	BOLD:ADD2688	KR858502.1	Mined from GenBank, NCBI			Amphipoda	Niphargidae		Niphargus	Niphargus spinulifemur complex sp. A																			8845808	COI-5P		ACCTTATATTTTATTTTAGGGGCTTGGTCTAGTGTATTAGGGACAGCTATGAGAGTCATCATTCGAACTGAACTTAGAGCTCCTGGTAACTTTATTGGGGACGATCAATTATATAACGTAATAGTAACAGCCCACGCATTTGTGATAATTTTCTTTATGGTGATACCTATTATAATCGGAGGTTTTGGTAATTGACTCTTACCTTTAATGCTAGGGAGCCCTGATATGGCATTCCCTCGCATAAACAACATAAGATTTTGGTTGCTCCCGCCTTCTCTCACTTTACTTTTAATAAGGGGTATAGTCGAGAGAGGGGTTGGGACAGGATGGACTGTTTACCCCCCTCTGTCAAGAGGTATTGCCCACGGGGGTAGTTCTGTGGATTTAGCTATTTTTTCC…
8473586	GBCM8813-17	BOLD:ADD2687	KR858503	Mined from GenBank, NCBI			Amphipoda	Niphargidae		Niphargus	Niphargus spinulifemur complex sp. A VZ-2015																			9712877	COI-5P	KR858503	GCACCTTATATTTTATTTTAGGGGCTTGGTCTAGTGTATTAGGAACAGCTATGAGAGTCATCATTCGAACTGAGCTTAGAGCTCCTGGTAACTTTATTGGGGACGATCAATTATATAATGTAATAGTAACAGCCCACGCATTTGTGATAATTTTCTTTATGGTGATACCTATTATAATCGGAGGTTTTGGTAATTGACTTTTACCTTTAATGCTAGGGAGCCCTGATATGGCGTTCCCTCGTATAAACAACATAAGATTTTGGTTACTCCCGCCTTCTCTCACTTTACTTTTAATAAGGGGTATAGTTGAGAGAGGGGTTGGGACAGGATGGACTGTCTACCCGCCTTTGTCAAGAGGTATTGCCCACGGGGGTAGTTCTGTAGATTTAGCTATTTTTT…
7301621	GBCMA12201-16	BOLD:ADD2687	KR858503.1	Mined from GenBank, NCBI			Amphipoda	Niphargidae		Niphargus	Niphargus spinulifemur complex sp. A																			8845809	COI-5P		ACCTTATATTTTATTTTAGGGGCTTGGTCTAGTGTATTAGGAACAGCTATGAGAGTCATCATTCGAACTGAGCTTAGAGCTCCTGGTAACTTTATTGGGGACGATCAATTATATAATGTAATAGTAACAGCCCACGCATTTGTGATAATTTTCTTTATGGTGATACCTATTATAATCGGAGGTTTTGGTAATTGACTTTTACCTTTAATGCTAGGGAGCCCTGATATGGCGTTCCCTCGTATAAACAACATAAGATTTTGGTTACTCCCGCCTTCTCTCACTTTACTTTTAATAAGGGGTATAGTTGAGAGAGGGGTTGGGACAGGATGGACTGTCTACCCGCCTTTGTCAAGAGGTATTGCCCACGGGGGTAGTTCTGTAGATTTAGCTATTTTTTCC…
8474288	GBCM9515-17	BOLD:ADD2687	KR858504	Mined from GenBank, NCBI			Amphipoda	Niphargidae		Niphargus	Niphargus spinulifemur complex sp. A VZ-2015																			9712878	COI-5P	KR858504	GCACCTTATATTTTATTTTAGGGGCTTGGTCTAGTGTATTAGGAACAGCTATGAGAGTCATCATTCGAACTGAGCTTAGAGCTCCTGGTAACTTTATTGGGGACGATCAATTATATAATGTAATAGTAACAGCCCACGCATTTGTGATAATTTTCTTTATGGTGATACCTATTATAATCGGAGGTTTTGGTAATTGACTTTTACCTTTAATGCTAGGGAGCCCTGATATGGCGTTCCCTCGCATAAACAACATAAGATTTTGGTTGCTCCCGCCTTCTCTCACTTTACTTTTAATAAGGGGTATAGTTGAGAGAGGGGTTGGGACAGGATGGACTGTCTACCCGCCTTTGTCAAGAGGTATTGCCCACGGGGGTAGTTCTGTAGATTTAGCTATTTTTT…
7301622	GBCMA12202-16	BOLD:ADD2687	KR858504.1	Mined from GenBank, NCBI			Amphipoda	Niphargidae		Niphargus	Niphargus spinulifemur complex sp. A																			8845810	COI-5P		ACCTTATATTTTATTTTAGGGGCTTGGTCTAGTGTATTAGGAACAGCTATGAGAGTCATCATTCGAACTGAGCTTAGAGCTCCTGGTAACTTTATTGGGGACGATCAATTATATAATGTAATAGTAACAGCCCACGCATTTGTGATAATTTTCTTTATGGTGATACCTATTATAATCGGAGGTTTTGGTAATTGACTTTTACCTTTAATGCTAGGGAGCCCTGATATGGCGTTCCCTCGCATAAACAACATAAGATTTTGGTTGCTCCCGCCTTCTCTCACTTTACTTTTAATAAGGGGTATAGTTGAGAGAGGGGTTGGGACAGGATGGACTGTCTACCCGCCTTTGTCAAGAGGTATTGCCCACGGGGGTAGTTCTGTAGATTTAGCTATTTTTTCC…
10055626	GBCM12117-19	BOLD:ADD2599	KR858505	Mined from GenBank, NCBI			Amphipoda	Niphargidae		Niphargus	Niphargus spinulifemur complex sp. B VZ-2015																			11724764	COI-5P	KR858505	GAACCTTATATTTTATTTTAGGGGCTTGATCTAGGGTGCTAGGAACAGCCATAAGAGTTATCATTCGCACTGAGTTAAGAGCTCCTGGAAATTTTATTGGTGATGATCAACTATATAATGTTATAGTAACAGCCCATGCATTCGTTATAATCTTCTTTATGGTTATACCTATCATAATCGGAGGTTTCGGTAACTGACTTTTACCTTTAATATTAGGGAGACCTGATATGGCCTTCCCACGTATAAATAATATAAGATTTTGATTGCTTCCTCCTTCTCTTACCCTACTTTTAACAAGAGGAATAGTAGAAAGAGGAGTGGGTACTGGGTGAACAGTGTACCCCCCTCTATCAAGAGGTATTGCGCATGGTGGCAGATCTGTAGACTTGGCTATTTTCT…
7301623	GBCMA12203-16	BOLD:ADD2599	KR858505.1	Mined from GenBank, NCBI			Amphipoda	Niphargidae		Niphargus	Niphargus spinulifemur complex sp. B																			8845811	COI-5P		ACCTTATATTTTATTTTAGGGGCTTGATCTAGGGTGCTAGGAACAGCCATAAGAGTTATCATTCGCACTGAGTTAAGAGCTCCTGGAAATTTTATTGGTGATGATCAACTATATAATGTTATAGTAACAGCCCATGCATTCGTTATAATCTTCTTTATGGTTATACCTATCATAATCGGAGGTTTCGGTAACTGACTTTTACCTTTAATATTAGGGAGACCTGATATGGCCTTCCCACGTATAAATAATATAAGATTTTGATTGCTTCCTCCTTCTCTTACCCTACTTTTAACAAGAGGAATAGTAGAAAGAGGAGTGGGTACTGGGTGAACAGTGTACCCCCCTCTATCAAGAGGTATTGCGCATGGTGGCAGATCTGTAGACTTGGCTATTTTCTCC…
8475540	GBCM10767-17	BOLD:ADD2599	KR858506	Mined from GenBank, NCBI			Amphipoda	Niphargidae		Niphargus	Niphargus spinulifemur complex sp. B VZ-2015																			9712879	COI-5P	KR858506	GAACCTTATATTTTATTTTAGGGGCTTGATCTAGGGTGCTAGGAACAGCCATAAGAGTTATCATTCGCACTGAGTTAAGAGCTCCTGGAAATTTTATTGGTGATGATCAACTATATAATGTTATAGTAACAGCCCATGCATTCGTTATAATCTTCTTTATGGTTATACCTATCATAATCGGAGGTTTCGGTAACTGACTTTTACCTTTAATATTAGGGAGACCTGATATGGCCTTCCCACGTATAAATAATATAAGATTTTGATTGCTTCCTCCTTCTCTTACCCTACTTTTAACAAGAGGAATAGTAGAAAGAGGAGTGGGTACTGGGTGAACAGTGTACCCCCCTCTATCAAGAGGTATTGCGCATGGTGGCAGATCTGTAGACTTGGCTATTTTCT…
7301624	GBCMA12204-16	BOLD:ADD2599	KR858506.1	Mined from GenBank, NCBI			Amphipoda	Niphargidae		Niphargus	Niphargus spinulifemur complex sp. B																			8845812	COI-5P		ACCTTATATTTTATTTTAGGGGCTTGATCTAGGGTGCTAGGAACAGCCATAAGAGTTATCATTCGCACTGAGTTAAGAGCTCCTGGAAATTTTATTGGTGATGATCAACTATATAATGTTATAGTAACAGCCCATGCATTCGTTATAATCTTCTTTATGGTTATACCTATCATAATCGGAGGTTTCGGTAACTGACTTTTACCTTTAATATTAGGGAGACCTGATATGGCCTTCCCACGTATAAATAATATAAGATTTTGATTGCTTCCTCCTTCTCTTACCCTACTTTTAACAAGAGGAATAGTAGAAAGAGGAGTGGGTACTGGGTGAACAGTGTACCCCCCTCTATCAAGAGGTATTGCGCATGGTGGCAGATCTGTAGACTTGGCTATTTTCTCC…
8472583	GBCM7810-17	BOLD:ADD2600	KR858507	Mined from GenBank, NCBI			Amphipoda	Niphargidae		Niphargus	Niphargus spinulifemur complex sp. B VZ-2015																			9712880	COI-5P	KR858507	GGACCTTATATTTTATTTTAGGAGCTTGGTCTAGAGTTCTAGGTACAGCCATAAGAGTTATTATTCGTACCGAGCTAAGGGCCCCTGGTAATTTTATTGGCGACGACCAATTATACAATGTTATAGTAACAGCCCATGCATTCGTAATAATCTTCTTTATAGTTATACCCATCATAATCGGGGGTTTTGGTAACTGACTTTTACCCCTAATATTAGGAAGACCTGATATAGCCTTTCCGCGTATAAATAACATAAGATTTTGATTACTTCCTCCTTCTCTTACACTGCTTTTAATAAGAGGTATAGTCGAAAGAGGCGTAGGTACTGGTTGAACAGTATACCCTCCTTTATCAAGGGGTATTGCACACGGAGGTAGATCTGTAGACTTAGCTATTTTCT…
7301625	GBCMA12205-16	BOLD:ADD2600	KR858507.1	Mined from GenBank, NCBI			Amphipoda	Niphargidae		Niphargus	Niphargus spinulifemur complex sp. B																			8845813	COI-5P		ACCTTATATTTTATTTTAGGAGCTTGGTCTAGAGTTCTAGGTACAGCCATAAGAGTTATTATTCGTACCGAGCTAAGGGCCCCTGGTAATTTTATTGGCGACGACCAATTATACAATGTTATAGTAACAGCCCATGCATTCGTAATAATCTTCTTTATAGTTATACCCATCATAATCGGGGGTTTTGGTAACTGACTTTTACCCCTAATATTAGGAAGACCTGATATAGCCTTTCCGCGTATAAATAACATAAGATTTTGATTACTTCCTCCTTCTCTTACACTGCTTTTAATAAGAGGTATAGTCGAAAGAGGCGTAGGTACTGGTTGAACAGTATACCCTCCTTTATCAAGGGGTATTGCACACGGAGGTAGATCTGTAGACTTAGCTATTTTCTCT…
8470512	GBCM5739-17	BOLD:ADD2600	KR858509	Mined from GenBank, NCBI			Amphipoda	Niphargidae		Niphargus	Niphargus spinulifemur complex sp. B VZ-2015																			9712882	COI-5P	KR858509	GGACCTTATATTTTATTTTAGGGGCTTGGTCTAGAGTTCTAGGTACAGCCATAAGAGTTATTATTCGTACCGAGCTAAGGGCCCCTGGTAATTTTATTGGCGATGACCAATTATACAATGTTATAGTAACAGCCCATGCATTCGTAATAATCTTTTTTATAGTTATACCCATCATAATCGGGGGTTTTGGTAACTGACTTTTACCCTTAATATTAGGAAGACCTGATATGGCCTTTCCGCGTATAAATAACATAAGATTTTGATTACTTCCTCCTTCTCTTACACTGCTTTTAATAAGAGGTATAGTCGAAAGAGGTGTAGGTACTGGTTGAACAGTATACCCTCCTTTATCAAGGGGTATTGCACACGGAGGTAGATCTGTAGACTTAGCTATTTTCT…
7301627	GBCMA12207-16	BOLD:ADD2600	KR858509.1	Mined from GenBank, NCBI			Amphipoda	Niphargidae		Niphargus	Niphargus spinulifemur complex sp. B																			8845815	COI-5P		ACCTTATATTTTATTTTAGGGGCTTGGTCTAGAGTTCTAGGTACAGCCATAAGAGTTATTATTCGTACCGAGCTAAGGGCCCCTGGTAATTTTATTGGCGATGACCAATTATACAATGTTATAGTAACAGCCCATGCATTCGTAATAATCTTTTTTATAGTTATACCCATCATAATCGGGGGTTTTGGTAACTGACTTTTACCCTTAATATTAGGAAGACCTGATATGGCCTTTCCGCGTATAAATAACATAAGATTTTGATTACTTCCTCCTTCTCTTACACTGCTTTTAATAAGAGGTATAGTCGAAAGAGGTGTAGGTACTGGTTGAACAGTATACCCTCCTTTATCAAGGGGTATTGCACACGGAGGTAGATCTGTAGACTTAGCTATTTTCTCT…
10055627	GBCM12118-19	BOLD:ADD2600	KR858510	Mined from GenBank, NCBI			Amphipoda	Niphargidae		Niphargus	Niphargus spinulifemur complex sp. B VZ-2015																			11724765	COI-5P	KR858510	GGACCTTATATTTTATTTTAGGGGCTTGGTCTAGAGTTCTAGGTACAGCCATAAGAGTTATTATTCGTACCGAGCTAAGGGCCCCTGGTAATTTTATTGGCGATGACCAATTATACAATGTTATAGTAACAGCCCATGCATTCGTAATAATCTTTTTTATAGTTATACCCATCATAATCGGGGGTTTTGGTAACTGACTTTTACCCCTAATATTAGGAAGGCCTGATATGGCCTTTCCGCGTATAAATAACATAAGATTTTGATTACTTCCTCCTTCTCTTACACTGCTTTTAATAAGAGGTATAGTCGAAAGAGGTGTAGGTACTGGTTGAACAGTATACCCTCCTTTATCAAGGGGTATTGCACACGGAGGTAGATCTGTAGACTTAGCTATTTTCT…
7301628	GBCMA12208-16	BOLD:ADD2600	KR858510.1	Mined from GenBank, NCBI			Amphipoda	Niphargidae		Niphargus	Niphargus spinulifemur complex sp. B																			8845816	COI-5P		ACCTTATATTTTATTTTAGGGGCTTGGTCTAGAGTTCTAGGTACAGCCATAAGAGTTATTATTCGTACCGAGCTAAGGGCCCCTGGTAATTTTATTGGCGATGACCAATTATACAATGTTATAGTAACAGCCCATGCATTCGTAATAATCTTTTTTATAGTTATACCCATCATAATCGGGGGTTTTGGTAACTGACTTTTACCCCTAATATTAGGAAGGCCTGATATGGCCTTTCCGCGTATAAATAACATAAGATTTTGATTACTTCCTCCTTCTCTTACACTGCTTTTAATAAGAGGTATAGTCGAAAGAGGTGTAGGTACTGGTTGAACAGTATACCCTCCTTTATCAAGGGGTATTGCACACGGAGGTAGATCTGTAGACTTAGCTATTTTCTCT…
8474486	GBCM9713-17	BOLD:ADD2600	KR858511	Mined from GenBank, NCBI			Amphipoda	Niphargidae		Niphargus	Niphargus spinulifemur complex sp. B VZ-2015																			9712883	COI-5P	KR858511	GNACCTTATATTTTATTTTAGGAGCTTGGTCTAGAGTTCTAGGTACAGCCATAAGAGTTATTATTCGTACCGAGCTAAGGGCCCCTGGTAATTTTATTGGCGATGACCAATTATACAATGTTATAGTAACAGCCCATGCATTCGTAATAATCTTCTTTATAGTTATACCCATCATAATCGGGGGTTTTGGTAACTGACTTTTACCCCTAATATTAGGGAGACCTGATATAGCCTTTCCGCGTATAAATAACATAAGATTTTGATTACTTCCTCCTTCTCTTACACTACTTTTAATAAGAGGTATAGTCGAAAGAGGTGTAGGTACTGGTTGAACAGTATACCCTCCTTTATCAAGGGGTATTGCACACGGAGGTAGATCTGTAGACTTAGCTATTTTCT…
7301629	GBCMA12209-16	BOLD:ADD2600	KR858511.1	Mined from GenBank, NCBI			Amphipoda	Niphargidae		Niphargus	Niphargus spinulifemur complex sp. B																			8845817	COI-5P		ACCTTATATTTTATTTTAGGAGCTTGGTCTAGAGTTCTAGGTACAGCCATAAGAGTTATTATTCGTACCGAGCTAAGGGCCCCTGGTAATTTTATTGGCGATGACCAATTATACAATGTTATAGTAACAGCCCATGCATTCGTAATAATCTTCTTTATAGTTATACCCATCATAATCGGGGGTTTTGGTAACTGACTTTTACCCCTAATATTAGGGAGACCTGATATAGCCTTTCCGCGTATAAATAACATAAGATTTTGATTACTTCCTCCTTCTCTTACACTACTTTTAATAAGAGGTATAGTCGAAAGAGGTGTAGGTACTGGTTGAACAGTATACCCTCCTTTATCAAGGGGTATTGCACACGGAGGTAGATCTGTAGACTTAGCTATTTTCTCT…
8475758	GBCM10985-17	BOLD:ADD2600	KR858512	Mined from GenBank, NCBI			Amphipoda	Niphargidae		Niphargus	Niphargus spinulifemur complex sp. B VZ-2015																			9712884	COI-5P	KR858512	GNACCTTATATTTTATTTTAGGAGCTTGGTCTAGAGTTCTAGGTACAGCCATAAGAGTTATTATTCGTACCGAACTAAGGGCCCCTGGTAATTTTATTGGCGATGACCAATTATACAATGTTATAGTAACAGCCCATGCATTTGTAATAATCTTCTTTATAGTTATACCCATCATAATCGGGGGTTTTGGTAACTGACTTTTACCCCTAATATTAGGAAGACCTGATATGGCCTTTCCGCGTATAAATAACATAAGATTTTGATTACTTCCTCCTTCTCTTACACTGCTTTTAATAAGAGGTATAGTCGAAAGAGGTGTAGGTACTGGTTGAACAGTATACCCTCCTTTATCAAGGGGTATTGCACACGGAGGTAGATCTGTAGACTTAGCTATTTTCT…
7301630	GBCMA12210-16	BOLD:ADD2600	KR858512.1	Mined from GenBank, NCBI			Amphipoda	Niphargidae		Niphargus	Niphargus spinulifemur complex sp. B																			8845818	COI-5P		ACCTTATATTTTATTTTAGGAGCTTGGTCTAGAGTTCTAGGTACAGCCATAAGAGTTATTATTCGTACCGAACTAAGGGCCCCTGGTAATTTTATTGGCGATGACCAATTATACAATGTTATAGTAACAGCCCATGCATTTGTAATAATCTTCTTTATAGTTATACCCATCATAATCGGGGGTTTTGGTAACTGACTTTTACCCCTAATATTAGGAAGACCTGATATGGCCTTTCCGCGTATAAATAACATAAGATTTTGATTACTTCCTCCTTCTCTTACACTGCTTTTAATAAGAGGTATAGTCGAAAGAGGTGTAGGTACTGGTTGAACAGTATACCCTCCTTTATCAAGGGGTATTGCACACGGAGGTAGATCTGTAGACTTAGCTATTTTCTCT…
8474744	GBCM9971-17	BOLD:ADD2600	KR858513	Mined from GenBank, NCBI			Amphipoda	Niphargidae		Niphargus	Niphargus spinulifemur complex sp. B VZ-2015																			9712885	COI-5P	KR858513	GGACCTTATATTTTATTTTAGGAGCTTGGTCTAGAGTTCTAGGTACAGCCATAAGAGTTATTATTCGTACCGAGCTAAGGGCCCCTGGTAATTTTATTGGCGATGACCAATTATACAATGTTATAGTAACAGCCCATGCATTCGTAATAATCTTTTTTATAGTTATACCCATCATAATTGGGGGTTTTGGTAACTGACTTTTACCCTTAATATTAGGAAGACCTGATATGGCCTTTCCGCGTATAAACAATATAAGATTTTGATTACTTCCTCCTTCTCTTACACTGCTTTTAATAAGAGGTATAGTCGAAAGAGGTGTAGGTACTGGTTGAACAGTATATCCTCCTTTATCAAGGGGTATTGCACACGGAGGTAGATCTGTAGATTTAGCTATTTTTT…
7301631	GBCMA12211-16	BOLD:ADD2600	KR858513.1	Mined from GenBank, NCBI			Amphipoda	Niphargidae		Niphargus	Niphargus spinulifemur complex sp. B																			8845819	COI-5P		ACCTTATATTTTATTTTAGGAGCTTGGTCTAGAGTTCTAGGTACAGCCATAAGAGTTATTATTCGTACCGAGCTAAGGGCCCCTGGTAATTTTATTGGCGATGACCAATTATACAATGTTATAGTAACAGCCCATGCATTCGTAATAATCTTTTTTATAGTTATACCCATCATAATTGGGGGTTTTGGTAACTGACTTTTACCCTTAATATTAGGAAGACCTGATATGGCCTTTCCGCGTATAAACAATATAAGATTTTGATTACTTCCTCCTTCTCTTACACTGCTTTTAATAAGAGGTATAGTCGAAAGAGGTGTAGGTACTGGTTGAACAGTATATCCTCCTTTATCAAGGGGTATTGCACACGGAGGTAGATCTGTAGATTTAGCTATTTTTTCT…
8472939	GBCM8166-17	BOLD:ADD2600	KR858514	Mined from GenBank, NCBI			Amphipoda	Niphargidae		Niphargus	Niphargus spinulifemur complex sp. B VZ-2015																			9712886	COI-5P	KR858514	GGACCTTATATTTTATTTTAGGGGCTTGGTCTAGAGTTCTAGGTACAGCCATAAGAGTTATTATTCGTACCGAGCTAAGGGCCCCTGGTAATTTTATTGGCGACGACCAATTATACAATGTTATAGTAACAGCCCATGCATTCGTAATAATCTTTTTTATAGTTATACCCATCATAATTGGGGGTTTTGGTAACTGACTTTTACCCTTAATATTAGGAAGACCTGATATGGCCTTTCCGCGTATAAATAACATAAGATTTTGATTACTTCCTCCTTCTCTTACACTGCTTTTAATAAGAGGTATAGTCGAAAGAGGTGTAGGTACTGGTTGAACAGTATACCCTCCTTTATCAAGGGGTATTGCACACGGAGGTAGATCTGTAGACTTAGCTATTTTCT…
7301632	GBCMA12212-16	BOLD:ADD2600	KR858514.1	Mined from GenBank, NCBI			Amphipoda	Niphargidae		Niphargus	Niphargus spinulifemur complex sp. B																			8845820	COI-5P		ACCTTATATTTTATTTTAGGGGCTTGGTCTAGAGTTCTAGGTACAGCCATAAGAGTTATTATTCGTACCGAGCTAAGGGCCCCTGGTAATTTTATTGGCGACGACCAATTATACAATGTTATAGTAACAGCCCATGCATTCGTAATAATCTTTTTTATAGTTATACCCATCATAATTGGGGGTTTTGGTAACTGACTTTTACCCTTAATATTAGGAAGACCTGATATGGCCTTTCCGCGTATAAATAACATAAGATTTTGATTACTTCCTCCTTCTCTTACACTGCTTTTAATAAGAGGTATAGTCGAAAGAGGTGTAGGTACTGGTTGAACAGTATACCCTCCTTTATCAAGGGGTATTGCACACGGAGGTAGATCTGTAGACTTAGCTATTTTCTCT…
8470602	GBCM5829-17	BOLD:ADD1836	KR858515	Mined from GenBank, NCBI			Amphipoda	Niphargidae		Niphargus	Niphargus spinulifemur complex sp. A VZ-2015																			9712887	COI-5P	KR858515	GGACCTTATATTTTATTTTAGGGGCTTGATCTAGCGTATTAGGGACAGCTATGAGAGTCATCATTCGAACTGAACTTAGAGCCCCTGGTAACTTTATTGGGGACGACCAATTATATAACGTAATAGTAACAGCTCACGCATTTGTGATAATTTTCTTTATAGTGATACCTATTATAATCGGGGGTTTTGGTAATTGACTTTTACCTTTAATACTAGGAAGCCCTGATATAGCATTCCCTCGTATAAACAACATAAGATTCTGGCTGCTCCCCCCATCTCTCACTTTACTTTTAATAAGGGGTATAGTTGAGAGAGGGGTTGGAACAGGGTGAACCGTCTACCCCCCTCTGTCAAGAGGTATTGCCCACGGGGGCAGTTCTGTAGATTTAGCTATTTTTT…
7301633	GBCMA12213-16	BOLD:ADD1836	KR858515.1	Mined from GenBank, NCBI			Amphipoda	Niphargidae		Niphargus	Niphargus spinulifemur complex sp. A																			8845821	COI-5P		ACCTTATATTTTATTTTAGGGGCTTGATCTAGCGTATTAGGGACAGCTATGAGAGTCATCATTCGAACTGAACTTAGAGCCCCTGGTAACTTTATTGGGGACGACCAATTATATAACGTAATAGTAACAGCTCACGCATTTGTGATAATTTTCTTTATAGTGATACCTATTATAATCGGGGGTTTTGGTAATTGACTTTTACCTTTAATACTAGGAAGCCCTGATATAGCATTCCCTCGTATAAACAACATAAGATTCTGGCTGCTCCCCCCATCTCTCACTTTACTTTTAATAAGGGGTATAGTTGAGAGAGGGGTTGGAACAGGGTGAACCGTCTACCCCCCTCTGTCAAGAGGTATTGCCCACGGGGGCAGTTCTGTAGATTTAGCTATTTTTTCC…
8473587	GBCM8814-17	BOLD:ADD2600	KR858516	Mined from GenBank, NCBI			Amphipoda	Niphargidae		Niphargus	Niphargus spinulifemur complex sp. B VZ-2015																			9712888	COI-5P	KR858516	GGACCTTATATTTTATTTTAGGAGCTTGGTCTAGAGTTCTAGGTACAGCCATAAGAGTTATTATTCGTACCGAGCTAAGGGCCCCTGGTAATTTTATTGGCGATGACCAATTATACAATGTTATAGTAACAGCCCATGCATTCGTAATAATCTTTTTTATAGTTATACCCATCATAATTGGGGGTTTTGGTAACTGACTTTTACCCCTAATATTAGGAAGACCTGATATGGCCTTTCCGCGTATAAATAATATAAGATTTTGATTACTTCCTCCTTCTCTTACACTGCTTTTAATAAGAGGTATAGTCGAAAGAGGTGTAGGTACTGGTTGAACAGTATATCCTCCTTTATCAAGGGGTATTGCACACGGAGGTAGATCTGTAGATTTAGCTATTTTCT…
7301634	GBCMA12214-16	BOLD:ADD2600	KR858516.1	Mined from GenBank, NCBI			Amphipoda	Niphargidae		Niphargus	Niphargus spinulifemur complex sp. B																			8845822	COI-5P		ACCTTATATTTTATTTTAGGAGCTTGGTCTAGAGTTCTAGGTACAGCCATAAGAGTTATTATTCGTACCGAGCTAAGGGCCCCTGGTAATTTTATTGGCGATGACCAATTATACAATGTTATAGTAACAGCCCATGCATTCGTAATAATCTTTTTTATAGTTATACCCATCATAATTGGGGGTTTTGGTAACTGACTTTTACCCCTAATATTAGGAAGACCTGATATGGCCTTTCCGCGTATAAATAATATAAGATTTTGATTACTTCCTCCTTCTCTTACACTGCTTTTAATAAGAGGTATAGTCGAAAGAGGTGTAGGTACTGGTTGAACAGTATATCCTCCTTTATCAAGGGGTATTGCACACGGAGGTAGATCTGTAGATTTAGCTATTTTCTCT…
10055628	GBCM12119-19	BOLD:ADD2600	KR858517	Mined from GenBank, NCBI			Amphipoda	Niphargidae		Niphargus	Niphargus spinulifemur complex sp. B VZ-2015																			11724766	COI-5P	KR858517	GGACCTTATATTTTATTTTAGGAGCTTGGTCTAGAGTTCTAGGTACAGCCATAAGAGTTATTATTCGTACCGAGCTAAGGGCCCCTGGTAATTTTATTGGCGATGACCAATTATACAATGTTATAGTAACAGCCCATGCATTCGTAATAATCTTTTTTATAGTTATACCCATCATAATTGGGGGTTTTGGTAACTGACTTTTACCCCTAATATTAGGAAGACCTGATATGGCCTTTCCGCGTATAAATAATATAAGATTTTGATTACTTCCTCCTTCTCTTACACTGCTTTTAATAAGAGGTATAGTCGAAAGAGGTGTAGGTACTGGTTGAACAGTATATCCTCCTTTATCAAGGGGTATTGCACACGGAGGTAGATCTGTAGATTTAGCTATTTTCT…
7301635	GBCMA12215-16	BOLD:ADD2600	KR858517.1	Mined from GenBank, NCBI			Amphipoda	Niphargidae		Niphargus	Niphargus spinulifemur complex sp. B																			8845823	COI-5P		ACCTTATATTTTATTTTAGGAGCTTGGTCTAGAGTTCTAGGTACAGCCATAAGAGTTATTATTCGTACCGAGCTAAGGGCCCCTGGTAATTTTATTGGCGATGACCAATTATACAATGTTATAGTAACAGCCCATGCATTCGTAATAATCTTTTTTATAGTTATACCCATCATAATTGGGGGTTTTGGTAACTGACTTTTACCCCTAATATTAGGAAGACCTGATATGGCCTTTCCGCGTATAAATAATATAAGATTTTGATTACTTCCTCCTTCTCTTACACTGCTTTTAATAAGAGGTATAGTCGAAAGAGGTGTAGGTACTGGTTGAACAGTATATCCTCCTTTATCAAGGGGTATTGCACACGGAGGTAGATCTGTAGATTTAGCTATTTTCTCT…
8473896	GBCM9123-17	BOLD:ADD2598	KR858518	Mined from GenBank, NCBI			Amphipoda	Niphargidae		Niphargus	Niphargus spinulifemur complex sp. B VZ-2015																			9712889	COI-5P	KR858518	GGACCTTATATTTTATTTTAGGGGCTTGGTCTAGAGTTCTAGGGACAGCCATAAGAGTTATCATTCGTACTGAGCTAAGGGCCCCTGGTAATTTTATTGGTGATGATCAGCTATATAATGTTATAGTAACAGCCCATGCATTCGTGATAATCTTCTTTATGGTTATACCCATCATAATTGGCGGTTTTGGTAACTGACTTTTACCCTTAATATTAGGAAGACCTGATATAGCCTTCCCACGTATAAATAACATAAGATTTTGGCTGCTTCCTCCTTCTCTTACGTTACTTTTAATAAGGGGTATGGTTGAAAGAGGGGTAGGTACTGGGTGAACAGTGTACCCTCCTTTATCCAGTGGTATTGCACACGGGGGTAGATCTGTAGACTTAGCTATTTTCT…
7301636	GBCMA12216-16	BOLD:ADD2598	KR858518.1	Mined from GenBank, NCBI			Amphipoda	Niphargidae		Niphargus	Niphargus spinulifemur complex sp. B																			8845824	COI-5P		ACCTTATATTTTATTTTAGGGGCTTGGTCTAGAGTTCTAGGGACAGCCATAAGAGTTATCATTCGTACTGAGCTAAGGGCCCCTGGTAATTTTATTGGTGATGATCAGCTATATAATGTTATAGTAACAGCCCATGCATTCGTGATAATCTTCTTTATGGTTATACCCATCATAATTGGCGGTTTTGGTAACTGACTTTTACCCTTAATATTAGGAAGACCTGATATAGCCTTCCCACGTATAAATAACATAAGATTTTGGCTGCTTCCTCCTTCTCTTACGTTACTTTTAATAAGGGGTATGGTTGAAAGAGGGGTAGGTACTGGGTGAACAGTGTACCCTCCTTTATCCAGTGGTATTGCACACGGGGGTAGATCTGTAGACTTAGCTATTTTCTCC…
8474240	GBCM9467-17	BOLD:ADD2598	KR858519	Mined from GenBank, NCBI			Amphipoda	Niphargidae		Niphargus	Niphargus spinulifemur complex sp. B VZ-2015																			9712890	COI-5P	KR858519	GGACCTTATATTTTATTTTAGGGGCTTGGTCTAGAGTTCTAGGGACAGCCATAAGAGTTATCATTCGTACTGAGCTAAGGGCCCCTGGTAATTTTATTGGTGATGATCAGCTATATAATGTTATAGTAACAGCCCATGCATTCGTGATAATCTTCTTTATGGTTATACCCATCATAATTGGCGGTTTTGGTAACTGACTTTTACCCTTAATATTAGGAAGACCTGATATAGCCTTCCCACGTATAAATAACATAAGATTTTGGCTGCTTCCTCCTTCTCTTACGTTACTTTTAATAAGGGGTATGGTTGAAAGAGGGGTAGGTACTGGGTGAACAGTGTACCCTCCTTTATCCAGTGGTATTGCACACGGGGGTAGATCTGTAGACTTAGCTATTTTCT…
7301637	GBCMA12217-16	BOLD:ADD2598	KR858519.1	Mined from GenBank, NCBI			Amphipoda	Niphargidae		Niphargus	Niphargus spinulifemur complex sp. B																			8845825	COI-5P		ACCTTATATTTTATTTTAGGGGCTTGGTCTAGAGTTCTAGGGACAGCCATAAGAGTTATCATTCGTACTGAGCTAAGGGCCCCTGGTAATTTTATTGGTGATGATCAGCTATATAATGTTATAGTAACAGCCCATGCATTCGTGATAATCTTCTTTATGGTTATACCCATCATAATTGGCGGTTTTGGTAACTGACTTTTACCCTTAATATTAGGAAGACCTGATATAGCCTTCCCACGTATAAATAACATAAGATTTTGGCTGCTTCCTCCTTCTCTTACGTTACTTTTAATAAGGGGTATGGTTGAAAGAGGGGTAGGTACTGGGTGAACAGTGTACCCTCCTTTATCCAGTGGTATTGCACACGGGGGTAGATCTGTAGACTTAGCTATTTTCTCC…
8472466	GBCM7693-17	BOLD:ADD1836	KR858520	Mined from GenBank, NCBI			Amphipoda	Niphargidae		Niphargus	Niphargus spinulifemur complex sp. A VZ-2015																			9712891	COI-5P	KR858520	GGACCTTATATTTTATTTTAGGGGCTTGATCTAGCGTATTAGGGACAGCTATGAGAGTCATCATTCGAACTGAACTTAGAGCCCCTGGTAACTTTATTGGGGACGACCAATTATATAACGTAATAGTAACAGCTCACGCATTTGTGATAATTTTCTTTATAGTGATACCTATTATAATCGGGGGTTTTGGTAATTGACTTTTACCTTTAATACTAGGAAGCCCTGATATAGCATTCCCTCGTATAAACAACATAAGATTCTGGCTGCTCCCGCCATCTCTCACTTTACTTTTAATAAGGGGTATAGTTGAGAGAGGGGTTGGAACAGGGTGAACCGTCTACCCTCCTCTGTCAAGAGGTATTGCCCACGGGGGCAGTTCTGTAGATTTAGCTATTTTTT…
7301638	GBCMA12218-16	BOLD:ADD1836	KR858520.1	Mined from GenBank, NCBI			Amphipoda	Niphargidae		Niphargus	Niphargus spinulifemur complex sp. A																			8845826	COI-5P		ACCTTATATTTTATTTTAGGGGCTTGATCTAGCGTATTAGGGACAGCTATGAGAGTCATCATTCGAACTGAACTTAGAGCCCCTGGTAACTTTATTGGGGACGACCAATTATATAACGTAATAGTAACAGCTCACGCATTTGTGATAATTTTCTTTATAGTGATACCTATTATAATCGGGGGTTTTGGTAATTGACTTTTACCTTTAATACTAGGAAGCCCTGATATAGCATTCCCTCGTATAAACAACATAAGATTCTGGCTGCTCCCGCCATCTCTCACTTTACTTTTAATAAGGGGTATAGTTGAGAGAGGGGTTGGAACAGGGTGAACCGTCTACCCTCCTCTGTCAAGAGGTATTGCCCACGGGGGCAGTTCTGTAGATTTAGCTATTTTTTCC…
10055625	GBCM12116-19	BOLD:ADD1836	KR858521	Mined from GenBank, NCBI			Amphipoda	Niphargidae		Niphargus	Niphargus spinulifemur complex sp. A VZ-2015																			11724767	COI-5P	KR858521	GGACCTTATATTTTATTTTAGGGGCTTGATCTAGCGTATTAGGGACAGCTATGAGAGTCATCATTCGAACTGAACTTAGAGCCCCTGGTAACTTTATTGGGGACGACCAATTATATAACGTAATAGTAACAGCTCACGCATTTGTGATAATTTTCTTTATAGTGATACCTATTATAATCGGGGGTTTTGGTAATTGACTTTTACCTTTAATACTAGGAAGCCCTGATATAGCATTCCCTCGTATAAACAACATAAGATTCTGGCTGCTCCCGCCATCTCTCACTTTACTTTTAATAAGGGGTATAGTTGAGAGAGGGGTTGGAACAGGGTGAACCGTCTACCCTCCTCTGTCAAGAGGTATTGCCCACGGGGGCAGTTCTGTAGATTTAGCTATTTTTT…
7301639	GBCMA12219-16	BOLD:ADD1836	KR858521.1	Mined from GenBank, NCBI			Amphipoda	Niphargidae		Niphargus	Niphargus spinulifemur complex sp. A																			8845827	COI-5P		ACCTTATATTTTATTTTAGGGGCTTGATCTAGCGTATTAGGGACAGCTATGAGAGTCATCATTCGAACTGAACTTAGAGCCCCTGGTAACTTTATTGGGGACGACCAATTATATAACGTAATAGTAACAGCTCACGCATTTGTGATAATTTTCTTTATAGTGATACCTATTATAATCGGGGGTTTTGGTAATTGACTTTTACCTTTAATACTAGGAAGCCCTGATATAGCATTCCCTCGTATAAACAACATAAGATTCTGGCTGCTCCCGCCATCTCTCACTTTACTTTTAATAAGGGGTATAGTTGAGAGAGGGGTTGGAACAGGGTGAACCGTCTACCCTCCTCTGTCAAGAGGTATTGCCCACGGGGGCAGTTCTGTAGATTTAGCTATTTTTTCC…
8473439	GBCM8666-17	BOLD:AEA1450	KR858522	Mined from GenBank, NCBI			Amphipoda	Niphargidae		Niphargus	Niphargus spinulifemur complex sp. B VZ-2015																			9712892	COI-5P	KR858522	GAACCTTATATTTTATTTTAGGGGCTTGATCTAGGGTGCTAGGAACAGCCATAAGAGTTATCATTCGCACTGAGTTAAGAGCTCCTGGAAATTTTATTGGTGATGATCAACTATATAATGTTATAGTAACAGCCCATGCATTCGTTATAATCTTCTTTATGGTTATACCTATCATAATCGGAGGTTTCGGTAACTGACTTTTACCTTTAATATTAGGGAGACCTGATATGGCCTTCCCACGCATAAATAATATAAGATTTTGATTGCTTCCTCCTTCTCTTACTCTACTTTTAATAAGAGGAATAGTAGAAAGAGGGGTGGGTACTGGCTGAACAGTGTACCCCCCTCTATCAAGAGGTATCGCGCATGGTGGCAGATCTGTAGACTTGGCTATTTTCT…
7301640	GBCMA12220-16	BOLD:AEA1450	KR858522.1	Mined from GenBank, NCBI			Amphipoda	Niphargidae		Niphargus	Niphargus spinulifemur complex sp. B																			8845828	COI-5P		ACCTTATATTTTATTTTAGGGGCTTGATCTAGGGTGCTAGGAACAGCCATAAGAGTTATCATTCGCACTGAGTTAAGAGCTCCTGGAAATTTTATTGGTGATGATCAACTATATAATGTTATAGTAACAGCCCATGCATTCGTTATAATCTTCTTTATGGTTATACCTATCATAATCGGAGGTTTCGGTAACTGACTTTTACCTTTAATATTAGGGAGACCTGATATGGCCTTCCCACGCATAAATAATATAAGATTTTGATTGCTTCCTCCTTCTCTTACTCTACTTTTAATAAGAGGAATAGTAGAAAGAGGGGTGGGTACTGGCTGAACAGTGTACCCCCCTCTATCAAGAGGTATCGCGCATGGTGGCAGATCTGTAGACTTGGCTATTTTCTCC…
8475539	GBCM10766-17	BOLD:ADD2600	KR858523	Mined from GenBank, NCBI			Amphipoda	Niphargidae		Niphargus	Niphargus spinulifemur complex sp. B VZ-2015																			9712893	COI-5P	KR858523	GNACCTTATATTTTATTTTAGGNGCTTGGTCTAGAGTTCTAGGTACCGCCATAAGAGTTATTATTCGTACCGAGCTAAGGGCCCCTGGTAATTTTATTGGCGATGACCAATTATACAATGTTATAGTAACAGCCCATGCATTCGTAATAATCTTTTTTATAGTTATACCCATCATAATTGGGGGTTTTGGTAACTGACTTTTACCCTTAATATTAGGAAGACCTGATATGGCCTTTCCGCGTATAAACAATATAAGATTTTGATTACTTCCTCCTTCTCTTACACTGCTTTTAATAAGAGGTATAGTCGAAAGAGGTGTAGGTACTGGTTGAACAGTATATCCTCCTTTATCAAGGGGTATTGCACACGGAGGTAGATCTGTAGATTTAGCTATTTTCT…
7301641	GBCMA12221-16	BOLD:ADD2600	KR858523.1	Mined from GenBank, NCBI			Amphipoda	Niphargidae		Niphargus	Niphargus spinulifemur complex sp. B																			8845829	COI-5P		ACCTTATATTTTATTTTAGGNGCTTGGTCTAGAGTTCTAGGTACCGCCATAAGAGTTATTATTCGTACCGAGCTAAGGGCCCCTGGTAATTTTATTGGCGATGACCAATTATACAATGTTATAGTAACAGCCCATGCATTCGTAATAATCTTTTTTATAGTTATACCCATCATAATTGGGGGTTTTGGTAACTGACTTTTACCCTTAATATTAGGAAGACCTGATATGGCCTTTCCGCGTATAAACAATATAAGATTTTGATTACTTCCTCCTTCTCTTACACTGCTTTTAATAAGAGGTATAGTCGAAAGAGGTGTAGGTACTGGTTGAACAGTATATCCTCCTTTATCAAGGGGTATTGCACACGGAGGTAGATCTGTAGATTTAGCTATTTTCTCT…
8471996	GBCM7223-17	BOLD:ADD2600	KR858524	Mined from GenBank, NCBI			Amphipoda	Niphargidae		Niphargus	Niphargus spinulifemur complex sp. B VZ-2015																			9712894	COI-5P	KR858524	GNACCTTATATTTTATTTTAGGNGCTTGGTCTAGAGTTCTAGGTACAGCCATAAGAGTTATTATTCGTACCGAGCTAAGGGCCCCTGGTAATTTTATTGGCGATGACCAATTATACAATGTTATAGTAACAGCCCATGCATTCGTAATAATCTTTTTTATAGTTATACCCATCATAATTGGGGGTTTTGGTAACTGACTTTTACCCCTAATATTAGGAAGACCTGATATGGCTTTTCCGCGTATAAATAATATAAGATTTTGATTACTTCCTCCTTCTCTTACACTGCTTTTAATAAGGGGTATAGTCGAAAGAGGTGTAGGTACTGGTTGAACAGTATATCCTCCTTTATCAAGGGGTATTGCACACGGAGGTAGATCTGTAGATTTAGCTATTTTCT…
7301642	GBCMA12222-16	BOLD:ADD2600	KR858524.1	Mined from GenBank, NCBI			Amphipoda	Niphargidae		Niphargus	Niphargus spinulifemur complex sp. B																			8845830	COI-5P		ACCTTATATTTTATTTTAGGNGCTTGGTCTAGAGTTCTAGGTACAGCCATAAGAGTTATTATTCGTACCGAGCTAAGGGCCCCTGGTAATTTTATTGGCGATGACCAATTATACAATGTTATAGTAACAGCCCATGCATTCGTAATAATCTTTTTTATAGTTATACCCATCATAATTGGGGGTTTTGGTAACTGACTTTTACCCCTAATATTAGGAAGACCTGATATGGCTTTTCCGCGTATAAATAATATAAGATTTTGATTACTTCCTCCTTCTCTTACACTGCTTTTAATAAGGGGTATAGTCGAAAGAGGTGTAGGTACTGGTTGAACAGTATATCCTCCTTTATCAAGGGGTATTGCACACGGAGGTAGATCTGTAGATTTAGCTATTTTCTCT…
8471910	GBCM7137-17	BOLD:ADD2600	KR858525	Mined from GenBank, NCBI			Amphipoda	Niphargidae		Niphargus	Niphargus spinulifemur complex sp. B VZ-2015																			9712895	COI-5P	KR858525	GGACCTTATATTTTATTTTAGGGGCTTGGTCTAGAGTTCTAGGTACAGCCATAAGAGTTATTATTCGTACCGAGCTAAGGGCCCCTGGTAATTTTATTGGCGATGACCAATTATACAATGTTATAGTAACAGCCCATGCATTCGTAATAATCTTTTTTATAGTTATACCCATCATAATCGGGGGTTTTGGTAACTGACTTTTACCCCTAATATTAGGAAGGCCTGATATGGCCTTTCCGCGTATAAATAACATAAGATTTTGATTACTTCCTCCTTCTCTTACACTGCTTTTAATAAGAGGTATAGTCGAAAGAGGTGTAGGTACTGGTTGAACAGTATACCCTCCTTTATCAAGGGGTATTGCACACGGAGGTAGATCTGTAGACTTAGCTATTTTCT…
7301643	GBCMA12223-16	BOLD:ADD2600	KR858525.1	Mined from GenBank, NCBI			Amphipoda	Niphargidae		Niphargus	Niphargus spinulifemur complex sp. B																			8845831	COI-5P		ACCTTATATTTTATTTTAGGGGCTTGGTCTAGAGTTCTAGGTACAGCCATAAGAGTTATTATTCGTACCGAGCTAAGGGCCCCTGGTAATTTTATTGGCGATGACCAATTATACAATGTTATAGTAACAGCCCATGCATTCGTAATAATCTTTTTTATAGTTATACCCATCATAATCGGGGGTTTTGGTAACTGACTTTTACCCCTAATATTAGGAAGGCCTGATATGGCCTTTCCGCGTATAAATAACATAAGATTTTGATTACTTCCTCCTTCTCTTACACTGCTTTTAATAAGAGGTATAGTCGAAAGAGGTGTAGGTACTGGTTGAACAGTATACCCTCCTTTATCAAGGGGTATTGCACACGGAGGTAGATCTGTAGACTTAGCTATTTTCTCT…
8471507	GBCM6734-17	BOLD:ADD2600	KR858526	Mined from GenBank, NCBI			Amphipoda	Niphargidae		Niphargus	Niphargus spinulifemur complex sp. B VZ-2015																			9712896	COI-5P	KR858526	GGACCTTATATTTTATTTTAGGAGCTTGGTCTAGAGTTCTAGGTACAGCCATAAGAGTTATTATTCGTACCGAGCTAAGGGCCCCTGGTAATTTTATTGGCGATGACCAATTATACAATGTTATAGTAACAGCCCATGCATTCGTAATAATCTTTTTTATAGTTATACCCATCATAATTGGGGGTTTTGGTAACTGACTTTTACCCTTAATATTAGGAAGACCTGATATGGCCTTTCCGCGTATAAACAATATAAGATTTTGATTACTTCCTCCTTCTCTTACACTGCTTTTAATAAGGGGTATAGTCGAAAGAGGTGTAGGTACTGGTTGAACAGTATATCCTCCTTTATCAAGGGGTATTGCACACGGAGGTAGATCTGTAGATTTAGCTATTTTCT…
7301644	GBCMA12224-16	BOLD:ADD2600	KR858526.1	Mined from GenBank, NCBI			Amphipoda	Niphargidae		Niphargus	Niphargus spinulifemur complex sp. B																			8845832	COI-5P		ACCTTATATTTTATTTTAGGAGCTTGGTCTAGAGTTCTAGGTACAGCCATAAGAGTTATTATTCGTACCGAGCTAAGGGCCCCTGGTAATTTTATTGGCGATGACCAATTATACAATGTTATAGTAACAGCCCATGCATTCGTAATAATCTTTTTTATAGTTATACCCATCATAATTGGGGGTTTTGGTAACTGACTTTTACCCTTAATATTAGGAAGACCTGATATGGCCTTTCCGCGTATAAACAATATAAGATTTTGATTACTTCCTCCTTCTCTTACACTGCTTTTAATAAGGGGTATAGTCGAAAGAGGTGTAGGTACTGGTTGAACAGTATATCCTCCTTTATCAAGGGGTATTGCACACGGAGGTAGATCTGTAGATTTAGCTATTTTCTCT…
8472108	GBCM7335-17	BOLD:ADD2600	KR858527	Mined from GenBank, NCBI			Amphipoda	Niphargidae		Niphargus	Niphargus spinulifemur complex sp. B VZ-2015																			9712897	COI-5P	KR858527	GNACCTTATATTTTATTTTAGGNGCTTGGTCTAGAGTTCTAGGTACAGCCATAAGAGTTATTATTCGTACCGAGCTAAGGGCCCCTGGTAATTTTATTGGCGATGACCAATTATACAATGTTATAGTAACAGCCCATGCATTCGTAATAATCTTTTTTATAGTTATACCCATCATAATTGGGGGTTTTGGTAACTGACTTTTACCCCTAATATTAGGAAGACCTGATATGGCCTTTCCGCGTATAAATAATATAAGATTTTGATTACTTCCTCCTTCTCTTACACTGCTTTTAATAAGAGGTATAGTCGAAAGAGGTGTAGGTACTGGTTGAACAGTATATCCTCCTTTATCAAGGGGTATTGCACACGGAGGTAGATCTGTAGATTTAGCTATTTTCT…
7301645	GBCMA12225-16	BOLD:ADD2600	KR858527.1	Mined from GenBank, NCBI			Amphipoda	Niphargidae		Niphargus	Niphargus spinulifemur complex sp. B																			8845833	COI-5P		ACCTTATATTTTATTTTAGGNGCTTGGTCTAGAGTTCTAGGTACAGCCATAAGAGTTATTATTCGTACCGAGCTAAGGGCCCCTGGTAATTTTATTGGCGATGACCAATTATACAATGTTATAGTAACAGCCCATGCATTCGTAATAATCTTTTTTATAGTTATACCCATCATAATTGGGGGTTTTGGTAACTGACTTTTACCCCTAATATTAGGAAGACCTGATATGGCCTTTCCGCGTATAAATAATATAAGATTTTGATTACTTCCTCCTTCTCTTACACTGCTTTTAATAAGAGGTATAGTCGAAAGAGGTGTAGGTACTGGTTGAACAGTATATCCTCCTTTATCAAGGGGTATTGCACACGGAGGTAGATCTGTAGATTTAGCTATTTTCTCT…
8474805	GBCM10032-17	BOLD:ADD2600	KR858528	Mined from GenBank, NCBI			Amphipoda	Niphargidae		Niphargus	Niphargus spinulifemur complex sp. B VZ-2015																			9712898	COI-5P	KR858528	GNACCTTATATTTTATTTTAGGNGCTTGGTCTAGAGTTCTAGGTACAGCCATAAGAGTTATTATTCGTACCGAGCTAAGGGCCCCTGGTAATTTTATTGGCGATGACCAATTATACAATGTTATAGTAACAGCCCATGCATTCGTAATAATCTTTTTTATAGTTATACCCATCATAATTGGGGGTTTTGGTAACTGACTTTTACCCCTAATATTAGGAAGACCTGATATGGCCTTTCCGCGTATAAATAATATAAGATTTTGATTACTTCCTCCTTCTCTTACACTGCTTTTAATAAGAGGTATAGTCGAAAGAGGTGTAGGTACTGGTTGAACAGTATATCCTCCTTTATCAAGGGGTATTGCACACGGAGGTAGATCTGTAGATTTAGCTATTTTCT…
7301646	GBCMA12226-16	BOLD:ADD2600	KR858528.1	Mined from GenBank, NCBI			Amphipoda	Niphargidae		Niphargus	Niphargus spinulifemur complex sp. B																			8845834	COI-5P		ACCTTATATTTTATTTTAGGNGCTTGGTCTAGAGTTCTAGGTACAGCCATAAGAGTTATTATTCGTACCGAGCTAAGGGCCCCTGGTAATTTTATTGGCGATGACCAATTATACAATGTTATAGTAACAGCCCATGCATTCGTAATAATCTTTTTTATAGTTATACCCATCATAATTGGGGGTTTTGGTAACTGACTTTTACCCCTAATATTAGGAAGACCTGATATGGCCTTTCCGCGTATAAATAATATAAGATTTTGATTACTTCCTCCTTCTCTTACACTGCTTTTAATAAGAGGTATAGTCGAAAGAGGTGTAGGTACTGGTTGAACAGTATATCCTCCTTTATCAAGGGGTATTGCACACGGAGGTAGATCTGTAGATTTAGCTATTTTCTCT…
8474806	GBCM10033-17	BOLD:AEA2478	KR858529	Mined from GenBank, NCBI			Amphipoda	Niphargidae		Niphargus	Niphargus spinulifemur complex sp. A VZ-2015																			9712899	COI-5P	KR858529	GCACCTTATATTTTATTTTAGGGGCCTGGTCTAGTGTATTAGGAACAGCTATGAGAGTCATCATTCGAACTGAGCTTAGAGCTCCTGGTAACTTTATTGGGGACGATCAATTATATAATGTAATAGTAACAGCCCACGCATTTGTGATAATTTTCTTTATGGTGATACCTATTATAATCGGAGGTTTTGGTAATTGACTTTTACCTTTAATGCTAGGGAGCCCTGATATGGCATTCCCTCGTATAAACAACATAAGATTTTGGTTGCTCCCACCTTCTCTCACTTTACTTTTAATAAGGGGTATAGTCGAGAGAGGGGTTGGGACAGGATGGACCGTCTACCCCCCTTTGTCAAGAGGTATTGCCCACGGGGGTAGTTCTGTAGATTTAGCTATTTTTT…
7301647	GBCMA12227-16	BOLD:AEA2478	KR858529.1	Mined from GenBank, NCBI			Amphipoda	Niphargidae		Niphargus	Niphargus spinulifemur complex sp. A																			8845835	COI-5P		ACCTTATATTTTATTTTAGGGGCCTGGTCTAGTGTATTAGGAACAGCTATGAGAGTCATCATTCGAACTGAGCTTAGAGCTCCTGGTAACTTTATTGGGGACGATCAATTATATAATGTAATAGTAACAGCCCACGCATTTGTGATAATTTTCTTTATGGTGATACCTATTATAATCGGAGGTTTTGGTAATTGACTTTTACCTTTAATGCTAGGGAGCCCTGATATGGCATTCCCTCGTATAAACAACATAAGATTTTGGTTGCTCCCACCTTCTCTCACTTTACTTTTAATAAGGGGTATAGTCGAGAGAGGGGTTGGGACAGGATGGACCGTCTACCCCCCTTTGTCAAGAGGTATTGCCCACGGGGGTAGTTCTGTAGATTTAGCTATTTTTTCC…
8473440	GBCM8667-17	BOLD:ADZ8865	KR858530	Mined from GenBank, NCBI			Amphipoda	Niphargidae		Niphargus	Niphargus spinulifemur complex sp. A VZ-2015																			9712900	COI-5P	KR858530	GNACCTTATATTTTATTTTAGGGGCTTGGTCTAGTGTATTAGGAACAGCTATGAGAGTCATCATTCGAACTGAGCTTAGAGCTCCTGGTAACTTTATTGGGGACGATCAATTATATAATGTAATAGTAACAGCCCACGCATTTGTGATAATTTTCTTTATGGTGATACCTATTATAATTGGAGGTTTTGGTAATTGACTTTTACCTTTAATGCTAGGGAGCCCTGATATGGCATTCCCTCGTATAAACAACATAAGATTTTGGTTGCTCCCACCTTCTCTCACTTTACTTTTAATAAGGGGTATAGTTGAGAGAGGGGTTGGGACAGGATGGACTGTCTACCCCCCTTTGTCAAGAGGTATTGCCCACGGGGGTAGTTCTGTAGATTTAGCTATTTTTT…
7301648	GBCMA12228-16	BOLD:ADZ8865	KR858530.1	Mined from GenBank, NCBI			Amphipoda	Niphargidae		Niphargus	Niphargus spinulifemur complex sp. A																			8845836	COI-5P		ACCTTATATTTTATTTTAGGGGCTTGGTCTAGTGTATTAGGAACAGCTATGAGAGTCATCATTCGAACTGAGCTTAGAGCTCCTGGTAACTTTATTGGGGACGATCAATTATATAATGTAATAGTAACAGCCCACGCATTTGTGATAATTTTCTTTATGGTGATACCTATTATAATTGGAGGTTTTGGTAATTGACTTTTACCTTTAATGCTAGGGAGCCCTGATATGGCATTCCCTCGTATAAACAACATAAGATTTTGGTTGCTCCCACCTTCTCTCACTTTACTTTTAATAAGGGGTATAGTTGAGAGAGGGGTTGGGACAGGATGGACTGTCTACCCCCCTTTGTCAAGAGGTATTGCCCACGGGGGTAGTTCTGTAGATTTAGCTATTTTTTCC…
8474078	GBCM9305-17	BOLD:ADD2600	KR858531	Mined from GenBank, NCBI			Amphipoda	Niphargidae		Niphargus	Niphargus spinulifemur complex sp. B VZ-2015																			9712901	COI-5P	KR858531	GNACCTTATATTTTATTTTAGGAGCTTGGTCTAGAGTTCTAGGTACAGCCATAAGAGTTATTATTCGTACCGAACTAAGGGCCCCTGGTAATTTTATTGGCGATGACCAATTATACAATGTTATAGTAACAGCCCATGCATTTGTAATAATCTTCTTTATAGTTATACCCATCATAATCGGGGGTTTTGGTAACTGACTTTTACCCCTAATATTAGGAAGACCTGATATGGCCTTTCCGCGTATAAATAACATAAGATTTTGATTACTTCCTCCTTCTCTTACACTGCTTTTAATAAGAGGTATAGTCGAAAGAGGTGTAGGTACTGGTTGAACAGTATACCCTCCTTTATCAAGGGGTATTGCACACGGAGGTAGATCTGTAGACTTAGCTATTTTCT…
7301649	GBCMA12229-16	BOLD:ADD2600	KR858531.1	Mined from GenBank, NCBI			Amphipoda	Niphargidae		Niphargus	Niphargus spinulifemur complex sp. B																			8845837	COI-5P		ACCTTATATTTTATTTTAGGAGCTTGGTCTAGAGTTCTAGGTACAGCCATAAGAGTTATTATTCGTACCGAACTAAGGGCCCCTGGTAATTTTATTGGCGATGACCAATTATACAATGTTATAGTAACAGCCCATGCATTTGTAATAATCTTCTTTATAGTTATACCCATCATAATCGGGGGTTTTGGTAACTGACTTTTACCCCTAATATTAGGAAGACCTGATATGGCCTTTCCGCGTATAAATAACATAAGATTTTGATTACTTCCTCCTTCTCTTACACTGCTTTTAATAAGAGGTATAGTCGAAAGAGGTGTAGGTACTGGTTGAACAGTATACCCTCCTTTATCAAGGGGTATTGCACACGGAGGTAGATCTGTAGACTTAGCTATTTTCTCT…
8470411	GBCM5638-17	BOLD:ADD2600	KR858532	Mined from GenBank, NCBI			Amphipoda	Niphargidae		Niphargus	Niphargus spinulifemur complex sp. B VZ-2015																			9712902	COI-5P	KR858532	GGACCTTATATTTTATTTTAGGGGCTTGGTCTAGAGTTCTAGGTACAGCCATAAGAGTTATTATTCGTACCGAGCTAAGGGCCCCTGGTAATTTTATTGGCGATGACCAATTATACAATGTTATAGTAACAGCCCATGCATTCGTAATAATCTTTTTTATAGTTATACCCATCATAATCGGGGGTTTTGGTAACTGACTTTTACCCTTAATATTAGGAAGACCTGATATGGCCTTTCCGCGTATAAATAACATAAGATTTTGATTACTTCCTCCTTCTCTTACACTGCTTTTAATAAGAGGTATAGTCGAAAGAGGTGTAGGTACTGGTTGAACAGTATACCCTCCTTTATCAAGGGGTATTGCACACGGAGGTAGATCTGTAGACTTAGCTATTTTCT…
7301650	GBCMA12230-16	BOLD:ADD2600	KR858532.1	Mined from GenBank, NCBI			Amphipoda	Niphargidae		Niphargus	Niphargus spinulifemur complex sp. B																			8845838	COI-5P		ACCTTATATTTTATTTTAGGGGCTTGGTCTAGAGTTCTAGGTACAGCCATAAGAGTTATTATTCGTACCGAGCTAAGGGCCCCTGGTAATTTTATTGGCGATGACCAATTATACAATGTTATAGTAACAGCCCATGCATTCGTAATAATCTTTTTTATAGTTATACCCATCATAATCGGGGGTTTTGGTAACTGACTTTTACCCTTAATATTAGGAAGACCTGATATGGCCTTTCCGCGTATAAATAACATAAGATTTTGATTACTTCCTCCTTCTCTTACACTGCTTTTAATAAGAGGTATAGTCGAAAGAGGTGTAGGTACTGGTTGAACAGTATACCCTCCTTTATCAAGGGGTATTGCACACGGAGGTAGATCTGTAGACTTAGCTATTTTCTCT…
8472582	GBCM7809-17	BOLD:ADD2600	KR858533	Mined from GenBank, NCBI			Amphipoda	Niphargidae		Niphargus	Niphargus spinulifemur complex sp. B VZ-2015																			9712903	COI-5P	KR858533	GNACCTTATATTTTATTTTAGGAGCTTGGTCTAGAGTTCTAGGTACAGCCATAAGAGTTATTATTCGTACCGAGCTAAGGGCCCCTGGTAATTTTATTGGCGATGACCAATTATACAATGTTATAGTAACAGCCCATGCATTCGTAATAATCTTCTTTATAGTTATACCCATCATAATCGGGGGTTTTGGTAACTGACTTTTACCCCTAATATTAGGGAGACCTGATATAGCCTTTCCGCGTATAAATAACATAAGATTTTGATTACTTCCTCCTTCTCTTACACTACTTTTAATAAGAGGTATAGTCGAAAGAGGTGTAGGTACTGGTTGAACAGTATACCCTCCTTTATCAAGGGGTATTGCACACGGAGGTAGATCTGTAGACTTAGCTATTTTCT…
7301651	GBCMA12231-16	BOLD:ADD2600	KR858533.1	Mined from GenBank, NCBI			Amphipoda	Niphargidae		Niphargus	Niphargus spinulifemur complex sp. B																			8845839	COI-5P		ACCTTATATTTTATTTTAGGAGCTTGGTCTAGAGTTCTAGGTACAGCCATAAGAGTTATTATTCGTACCGAGCTAAGGGCCCCTGGTAATTTTATTGGCGATGACCAATTATACAATGTTATAGTAACAGCCCATGCATTCGTAATAATCTTCTTTATAGTTATACCCATCATAATCGGGGGTTTTGGTAACTGACTTTTACCCCTAATATTAGGGAGACCTGATATAGCCTTTCCGCGTATAAATAACATAAGATTTTGATTACTTCCTCCTTCTCTTACACTACTTTTAATAAGAGGTATAGTCGAAAGAGGTGTAGGTACTGGTTGAACAGTATACCCTCCTTTATCAAGGGGTATTGCACACGGAGGTAGATCTGTAGACTTAGCTATTTTCTCT…
8471602	GBCM6829-17	BOLD:ADD2600	KR858534	Mined from GenBank, NCBI			Amphipoda	Niphargidae		Niphargus	Niphargus spinulifemur complex sp. B VZ-2015																			9712904	COI-5P	KR858534	GNACCTTATATTTTATTTTAGGNGCTTGGTCTAGAGTTCTAGGTACAGCCATAAGAGTTATTATTCGTACCGAGCTAAGGGCCCCTGGTAATTTTATTGGCGATGACCAATTATACAATGTTATAGTAACAGCCCATGCATTCGTAATAATCTTTTTTATAGTTATACCCATCATAATTGGGGGTTTTGGTAACTGACTTTTACCCCTAATATTAGGAAGACCTGATATGGCCTTTCCGCGTATAAATAATATAAGATTTTGATTACTTCCTCCTTCTCTTACACTGCTTTTAATAAGAGGTATAGTCGAAAGAGGTGTAGGTACTGGTTGAACAGTATATCCTCCTTTATCAAGGGGTATTGCACACGGAGGTAGATCTGTAGATTTAGCTATTTTCT…
7301652	GBCMA12232-16	BOLD:ADD2600	KR858534.1	Mined from GenBank, NCBI			Amphipoda	Niphargidae		Niphargus	Niphargus spinulifemur complex sp. B																			8845840	COI-5P		ACCTTATATTTTATTTTAGGNGCTTGGTCTAGAGTTCTAGGTACAGCCATAAGAGTTATTATTCGTACCGAGCTAAGGGCCCCTGGTAATTTTATTGGCGATGACCAATTATACAATGTTATAGTAACAGCCCATGCATTCGTAATAATCTTTTTTATAGTTATACCCATCATAATTGGGGGTTTTGGTAACTGACTTTTACCCCTAATATTAGGAAGACCTGATATGGCCTTTCCGCGTATAAATAATATAAGATTTTGATTACTTCCTCCTTCTCTTACACTGCTTTTAATAAGAGGTATAGTCGAAAGAGGTGTAGGTACTGGTTGAACAGTATATCCTCCTTTATCAAGGGGTATTGCACACGGAGGTAGATCTGTAGATTTAGCTATTTTCTCT…
8474912	GBCM10139-17	BOLD:ADD2600	KR858535	Mined from GenBank, NCBI			Amphipoda	Niphargidae		Niphargus	Niphargus spinulifemur complex sp. B VZ-2015																			9712905	COI-5P	KR858535	GNACCTTATATTTTATTTTAGGNGCTTGGTCTAGAGTTCTAGGTACAGCCATAAGAGTTATTATTCGTACCGAGCTAAGGGCCCCTGGTAATTTTATTGGAGATGACCAATTATACAATGTTATAGTAACAGCCCATGCATTCGTAATAATCTTTTTTATAGTTATACCCATCATAATCGGGGGTTTTGGTAACTGACTTTTACCTCTAATATTAGGAAGACCTGATATGGCCTTTCCGCGTATAAATAACATAAGATTTTGATTACTTCCTCCTTCTCTTACACTGCTTTTAATAAGAGGTATAGTCGAAAGAGGTGTAGGTACTGGTTGAACAGTATACCCTCCTTTATCAAGGGGTATTGCACACGGAGGTAGATCTGTAGACTTAGCTATTTTCT…
7301653	GBCMA12233-16	BOLD:ADD2600	KR858535.1	Mined from GenBank, NCBI			Amphipoda	Niphargidae		Niphargus	Niphargus spinulifemur complex sp. B																			8845841	COI-5P		ACCTTATATTTTATTTTAGGNGCTTGGTCTAGAGTTCTAGGTACAGCCATAAGAGTTATTATTCGTACCGAGCTAAGGGCCCCTGGTAATTTTATTGGAGATGACCAATTATACAATGTTATAGTAACAGCCCATGCATTCGTAATAATCTTTTTTATAGTTATACCCATCATAATCGGGGGTTTTGGTAACTGACTTTTACCTCTAATATTAGGAAGACCTGATATGGCCTTTCCGCGTATAAATAACATAAGATTTTGATTACTTCCTCCTTCTCTTACACTGCTTTTAATAAGAGGTATAGTCGAAAGAGGTGTAGGTACTGGTTGAACAGTATACCCTCCTTTATCAAGGGGTATTGCACACGGAGGTAGATCTGTAGACTTAGCTATTTTCTCT…
10055428	GBCM11919-19	BOLD:ADD2600	KR858536	Mined from GenBank, NCBI			Amphipoda	Niphargidae		Niphargus	Niphargus spinulifemur complex sp. B VZ-2015																			11724768	COI-5P	KR858536	GNACCTTATATTTTATTTTAGGNGCTTGGTCTAGAGTTCTAGGTACAGCCATAAGAGTTATTATTCGTACCGAGCTAAGGGCCCCTGGTAATTTTATTGGCGATGACCAATTATACAATGTTATAGTAACAGCCCATGCATTCGTAATAATCTTTTTTATAGTTATACCCATCATAATTGGGGGTTTTGGTAACTGACTTTTACCCCTAATATTAGGAAGACCTGATATGGCCTTTCCGCGTATAAATAATATAAGATTTTGATTACTTCCTCCTTCTCTTACACTGCTTTTAATAAGGGGTATAGTCGAAAGAGGTGTAGGTACTGGTTGAACAGTATATCCTCCTTTATCAAGGGGTATTGCACACGGAGGTAGATCTGTAGATTTAGCTATTTTCT…
7301654	GBCMA12234-16	BOLD:ADD2600	KR858536.1	Mined from GenBank, NCBI			Amphipoda	Niphargidae		Niphargus	Niphargus spinulifemur complex sp. B																			8845842	COI-5P		ACCTTATATTTTATTTTAGGNGCTTGGTCTAGAGTTCTAGGTACAGCCATAAGAGTTATTATTCGTACCGAGCTAAGGGCCCCTGGTAATTTTATTGGCGATGACCAATTATACAATGTTATAGTAACAGCCCATGCATTCGTAATAATCTTTTTTATAGTTATACCCATCATAATTGGGGGTTTTGGTAACTGACTTTTACCCCTAATATTAGGAAGACCTGATATGGCCTTTCCGCGTATAAATAATATAAGATTTTGATTACTTCCTCCTTCTCTTACACTGCTTTTAATAAGGGGTATAGTCGAAAGAGGTGTAGGTACTGGTTGAACAGTATATCCTCCTTTATCAAGGGGTATTGCACACGGAGGTAGATCTGTAGATTTAGCTATTTTCTCT…
10055429	GBCM11920-19	BOLD:ADD2600	KR858537	Mined from GenBank, NCBI			Amphipoda	Niphargidae		Niphargus	Niphargus spinulifemur complex sp. B VZ-2015																			11724769	COI-5P	KR858537	GNACCTTATATTTTATTTTAGGNGCTTGGTCTAGAGTTCTAGGTACAGCCATAAGAGTTATTATTCGTACCGAGCTAAGGGCCCCTGGTAATTTTATTGGCGATGACCAATTATACAATGTTATAGTAACAGCCCATGCATTCGTAATAATCTTTTTTATAGTTATACCCATCATAATTGGGGGTTTTGGTAACTGACTTTTACCCCTAATATTAGGAAGACCTGATATGGCCTTTCCGCGTATAAATAATATAAGATTTTGATTACTTCCTCCTTCTCTTACACTGCTTTTAATAAGGGGTATAGTCGAAAGAGGTGTAGGTACTGGTTGAACAGTATATCCTCCTTTATCAAGGGGTATTGCACACGGAGGTAGATCTGTAGATTTAGCTATTTTCT…
7301655	GBCMA12235-16	BOLD:ADD2600	KR858537.1	Mined from GenBank, NCBI			Amphipoda	Niphargidae		Niphargus	Niphargus spinulifemur complex sp. B																			8845843	COI-5P		ACCTTATATTTTATTTTAGGNGCTTGGTCTAGAGTTCTAGGTACAGCCATAAGAGTTATTATTCGTACCGAGCTAAGGGCCCCTGGTAATTTTATTGGCGATGACCAATTATACAATGTTATAGTAACAGCCCATGCATTCGTAATAATCTTTTTTATAGTTATACCCATCATAATTGGGGGTTTTGGTAACTGACTTTTACCCCTAATATTAGGAAGACCTGATATGGCCTTTCCGCGTATAAATAATATAAGATTTTGATTACTTCCTCCTTCTCTTACACTGCTTTTAATAAGGGGTATAGTCGAAAGAGGTGTAGGTACTGGTTGAACAGTATATCCTCCTTTATCAAGGGGTATTGCACACGGAGGTAGATCTGTAGATTTAGCTATTTTCTCT…
8475172	GBCM10399-17	BOLD:ADD2600	KR858538	Mined from GenBank, NCBI			Amphipoda	Niphargidae		Niphargus	Niphargus spinulifemur complex sp. B VZ-2015																			9712906	COI-5P	KR858538	GNACCTTATATTTTATTTTAGGNGCTTGGTCTAGAGTTCTAGGTACAGCCATAAGAGTTATTATTCGTACCGAGCTAAGGGCCCCTGGTAATTTTATTGGCGATGACCAATTATACAATGTTATAGTAACAGCCCATGCATTCGTAATAATCTTTTTTATAGTTATACCCATCATAATTGGGGGTTTTGGTAACTGACTTTTACCCCTAATATTAGGAAGACCTGATATGGCCTTTCCGCGTATAAATAATATAAGATTTTGATTACTTCCTCCTTCTCTTACACTGCTTTTAATAAGGGGTATAGTCGAAAGAGGTGTAGGTACTGGTTGAACAGTATATCCTCCTTTATCAAGGGGTATTGCACACGGAGGTAGATCTGTAGATTTAGCTATTTTCT…
7301656	GBCMA12236-16	BOLD:ADD2600	KR858538.1	Mined from GenBank, NCBI			Amphipoda	Niphargidae		Niphargus	Niphargus spinulifemur complex sp. B																			8845844	COI-5P		ACCTTATATTTTATTTTAGGNGCTTGGTCTAGAGTTCTAGGTACAGCCATAAGAGTTATTATTCGTACCGAGCTAAGGGCCCCTGGTAATTTTATTGGCGATGACCAATTATACAATGTTATAGTAACAGCCCATGCATTCGTAATAATCTTTTTTATAGTTATACCCATCATAATTGGGGGTTTTGGTAACTGACTTTTACCCCTAATATTAGGAAGACCTGATATGGCCTTTCCGCGTATAAATAATATAAGATTTTGATTACTTCCTCCTTCTCTTACACTGCTTTTAATAAGGGGTATAGTCGAAAGAGGTGTAGGTACTGGTTGAACAGTATATCCTCCTTTATCAAGGGGTATTGCACACGGAGGTAGATCTGTAGATTTAGCTATTTTCTCT…
8471370	GBCM6597-17	BOLD:ADD2600	KR858539	Mined from GenBank, NCBI			Amphipoda	Niphargidae		Niphargus	Niphargus spinulifemur complex sp. B VZ-2015																			9712907	COI-5P	KR858539	GNACCTTATATTTTATTTTAGGNGCTTGGTCTAGAGTTCTAGGTACAGCCATAAGAGTTATTATTCGTACCGAGCTAAGGGCCCCTGGTAATTTTATTGGCGATGACCAATTATACAATGTTATAGTAACAGCCCATGCATTCGTAATAATCTTTTTTATAGTTATACCCATCATAATTGGGGGTTTTGGTAACTGACTTTTACCCCTAATATTAGGAAGACCTGATATGGCCTTTCCGCGTATAAATAATATAAGATTTTGATTACTTCCTCCTTCTCTTACACTGCTTTTAATAAGGGGTATAGTCGAAAGAGGTGTAGGTACTGGTTGAACAGTATATCCTCCTTTATCAAGGGGTATTGCACACGGAGGTAGATCTGTAGATTTAGCTATTTTCT…
7301657	GBCMA12237-16	BOLD:ADD2600	KR858539.1	Mined from GenBank, NCBI			Amphipoda	Niphargidae		Niphargus	Niphargus spinulifemur complex sp. B																			8845845	COI-5P		ACCTTATATTTTATTTTAGGNGCTTGGTCTAGAGTTCTAGGTACAGCCATAAGAGTTATTATTCGTACCGAGCTAAGGGCCCCTGGTAATTTTATTGGCGATGACCAATTATACAATGTTATAGTAACAGCCCATGCATTCGTAATAATCTTTTTTATAGTTATACCCATCATAATTGGGGGTTTTGGTAACTGACTTTTACCCCTAATATTAGGAAGACCTGATATGGCCTTTCCGCGTATAAATAATATAAGATTTTGATTACTTCCTCCTTCTCTTACACTGCTTTTAATAAGGGGTATAGTCGAAAGAGGTGTAGGTACTGGTTGAACAGTATATCCTCCTTTATCAAGGGGTATTGCACACGGAGGTAGATCTGTAGATTTAGCTATTTTCTCT…
8474396	GBCM9623-17	BOLD:ADD2600	KR858540	Mined from GenBank, NCBI			Amphipoda	Niphargidae		Niphargus	Niphargus spinulifemur complex sp. B VZ-2015																			9712908	COI-5P	KR858540	GNACCTTATATTTTATTTTAGGNGCTTGGTCTAGAGTTCTAGGTACAGCCATAAGAGTTATTATTCGTACCGAGCTAAGGGCCCCTGGTAATTTTATTGGCGATGACCAATTATACAATGTTATAGTAACAGCCCATGCATTCGTAATAATCTTTTTTATAGTTATACCCATCATAATTGGGGGTTTTGGTAACTGACTTTTACCCCTAATATTAGGAAGACCTGATATGGCCTTTCCGCGTATAAATAATATAAGATTTTGATTACTTCCTCCTTCTCTTACACTGCTTTTAATAAGGGGTATAGTCGAAAGAGGTGTAGGTACTGGTTGAACAGTATATCCTCCTTTATCAAGGGGTATTGCACACGGAGGTAGATCTGTAGATTTAGCTATTTTCT…
7301658	GBCMA12238-16	BOLD:ADD2600	KR858540.1	Mined from GenBank, NCBI			Amphipoda	Niphargidae		Niphargus	Niphargus spinulifemur complex sp. B																			8845846	COI-5P		ACCTTATATTTTATTTTAGGNGCTTGGTCTAGAGTTCTAGGTACAGCCATAAGAGTTATTATTCGTACCGAGCTAAGGGCCCCTGGTAATTTTATTGGCGATGACCAATTATACAATGTTATAGTAACAGCCCATGCATTCGTAATAATCTTTTTTATAGTTATACCCATCATAATTGGGGGTTTTGGTAACTGACTTTTACCCCTAATATTAGGAAGACCTGATATGGCCTTTCCGCGTATAAATAATATAAGATTTTGATTACTTCCTCCTTCTCTTACACTGCTTTTAATAAGGGGTATAGTCGAAAGAGGTGTAGGTACTGGTTGAACAGTATATCCTCCTTTATCAAGGGGTATTGCACACGGAGGTAGATCTGTAGATTTAGCTATTTTCTCT…
8471837	GBCM7064-17	BOLD:ADD2600	KR858541	Mined from GenBank, NCBI			Amphipoda	Niphargidae		Niphargus	Niphargus spinulifemur complex sp. B VZ-2015																			9712909	COI-5P	KR858541	GNACCTTATATTTTATTTTAGGNGCTTGGTCTAGAGTTCTAGGTACAGCCATAAGAGTTATTATTCGTACCGAGCTAAGGGCCCCTGGTAATTTTATTGGCGATGACCAATTATACAATGTTATAGTAACAGCCCATGCATTCGTAATAATCTTTTTTATAGTTATACCCATCATAATTGGGGGTTTTGGTAACTGACTTTTACCCCTAATATTAGGAAGACCTGATATGGCCTTTCCGCGTATAAATAATATAAGATTTTGATTACTTCCTCCTTCTCTTACACTGCTTTTAATAAGGGGTATAGTCGAAAGAGGTGTAGGTACTGGTTGAACAGTATATCCTCCTTTATCAAGGGGTATTGCACACGGAGGTAGATCTGTAGATTTAGCTATTTTCT…
7301659	GBCMA12239-16	BOLD:ADD2600	KR858541.1	Mined from GenBank, NCBI			Amphipoda	Niphargidae		Niphargus	Niphargus spinulifemur complex sp. B																			8845847	COI-5P		ACCTTATATTTTATTTTAGGNGCTTGGTCTAGAGTTCTAGGTACAGCCATAAGAGTTATTATTCGTACCGAGCTAAGGGCCCCTGGTAATTTTATTGGCGATGACCAATTATACAATGTTATAGTAACAGCCCATGCATTCGTAATAATCTTTTTTATAGTTATACCCATCATAATTGGGGGTTTTGGTAACTGACTTTTACCCCTAATATTAGGAAGACCTGATATGGCCTTTCCGCGTATAAATAATATAAGATTTTGATTACTTCCTCCTTCTCTTACACTGCTTTTAATAAGGGGTATAGTCGAAAGAGGTGTAGGTACTGGTTGAACAGTATATCCTCCTTTATCAAGGGGTATTGCACACGGAGGTAGATCTGTAGATTTAGCTATTTTCTCT…
10055430	GBCM11921-19	BOLD:ADD2688	KR858542	Mined from GenBank, NCBI			Amphipoda	Niphargidae		Niphargus	Niphargus spinulifemur complex sp. A VZ-2015																			11724770	COI-5P	KR858542	GNACCTTATATTTTATTTTAGGGGCTTGGTCTAGTGTATTAGGGACAGCTATGAGAGTCATCATTCGAACTGAACTTAGAGCTCCTGGTAACTTTATTGGGGACGATCAATTATATAACGTAATAGTAACAGCCCACGCATTTGTGATAATTTTCTTTATGGTGATACCTATTATAATCGGAGGTTTTGGTAATTGACTCTTACCTTTAATGCTAGGGAGCCCTGATATGGCATTCCCTCGCATAAACAACATAAGATTTTGGTTGCTCCCGCCTTCTCTCACTTTACTTTTAATAAGGGGTATAGTCGAGAGAGGGGTTGGGACAGGATGGACTGTTTACCCCCCTCTGTCAAGAGGTATTGCCCACGGGGGTAGTTCTGTGGATTTAGCTATTTTTT…
7301660	GBCMA12240-16	BOLD:ADD2688	KR858542.1	Mined from GenBank, NCBI			Amphipoda	Niphargidae		Niphargus	Niphargus spinulifemur complex sp. A																			8845848	COI-5P		ACCTTATATTTTATTTTAGGGGCTTGGTCTAGTGTATTAGGGACAGCTATGAGAGTCATCATTCGAACTGAACTTAGAGCTCCTGGTAACTTTATTGGGGACGATCAATTATATAACGTAATAGTAACAGCCCACGCATTTGTGATAATTTTCTTTATGGTGATACCTATTATAATCGGAGGTTTTGGTAATTGACTCTTACCTTTAATGCTAGGGAGCCCTGATATGGCATTCCCTCGCATAAACAACATAAGATTTTGGTTGCTCCCGCCTTCTCTCACTTTACTTTTAATAAGGGGTATAGTCGAGAGAGGGGTTGGGACAGGATGGACTGTTTACCCCCCTCTGTCAAGAGGTATTGCCCACGGGGGTAGTTCTGTGGATTTAGCTATTTTTTCC…
8470644	GBCM5871-17	BOLD:ADD2688	KR858543	Mined from GenBank, NCBI			Amphipoda	Niphargidae		Niphargus	Niphargus spinulifemur complex sp. A VZ-2015																			9712910	COI-5P	KR858543	GNACCTTATATTTTATTTTAGGGGCTTGGTCTAGTGTATTAGGGACAGCTATGAGAGTCATCATTCGAACTGAACTTAGAGCTCCTGGTAACTTTATTGGGGACGATCAATTATATAACGTAATAGTAACAGCCCACGCATTTGTGATAATTTTCTTTATGGTGATACCTATTATAATCGGAGGTTTTGGTAATTGACTCTTACCTTTAATGCTAGGGAGCCCTGATATGGCATTCCCTCGCATAAACAACATAAGATTTTGGTTGCTCCCGCCTTCTCTCACTTTACTTTTAATAAGGGGTATAGTCGAGAGAGGGGTTGGGACAGGATGGACTGTTTACCCCCCTCTGTCAAGAGGTATTGCCCACGGGGGTAGTTCTGTGGATTTAGCTATTTTTT…
7301661	GBCMA12241-16	BOLD:ADD2688	KR858543.1	Mined from GenBank, NCBI			Amphipoda	Niphargidae		Niphargus	Niphargus spinulifemur complex sp. A																			8845849	COI-5P		ACCTTATATTTTATTTTAGGGGCTTGGTCTAGTGTATTAGGGACAGCTATGAGAGTCATCATTCGAACTGAACTTAGAGCTCCTGGTAACTTTATTGGGGACGATCAATTATATAACGTAATAGTAACAGCCCACGCATTTGTGATAATTTTCTTTATGGTGATACCTATTATAATCGGAGGTTTTGGTAATTGACTCTTACCTTTAATGCTAGGGAGCCCTGATATGGCATTCCCTCGCATAAACAACATAAGATTTTGGTTGCTCCCGCCTTCTCTCACTTTACTTTTAATAAGGGGTATAGTCGAGAGAGGGGTTGGGACAGGATGGACTGTTTACCCCCCTCTGTCAAGAGGTATTGCCCACGGGGGTAGTTCTGTGGATTTAGCTATTTTTTCC…
8474670	GBCM9897-17	BOLD:ADD2600	KR858544	Mined from GenBank, NCBI			Amphipoda	Niphargidae		Niphargus	Niphargus spinulifemur complex sp. B VZ-2015																			9712911	COI-5P	KR858544	GNACCTTATATTTTATTTTAGGAGCTTGGTCTAGAGTTCTAGGTACAGCCATAAGAGTTATTATTCGTACCGAGCTAAGGGCCCCTGGTAATTTTATTGGCGATGACCAATTATACAATGTTATAGTAACAGCCCATGCATTCGTAATAATCTTTTTTATAGTTATACCCATCATAATTGGGGGTTTTGGTAACTGACTTTTACCCCTAATATTAGGAAGACCTGATATGGCCTTTCCGCGTATAAATAATATAAGATTTTGATTACTTCCTCCTTCTCTTACACTGCTTTTAATAAGAGGTATAGTCGAAAGAGGTGTAGGTACTGGTTGAACAGTATATCCTCCTTTATCAAGGGGTATTGCACACGGAGGTAGATCTGTAGATTTAGCTATTTTCT…
7301662	GBCMA12242-16	BOLD:ADD2600	KR858544.1	Mined from GenBank, NCBI			Amphipoda	Niphargidae		Niphargus	Niphargus spinulifemur complex sp. B																			8845850	COI-5P		ACCTTATATTTTATTTTAGGAGCTTGGTCTAGAGTTCTAGGTACAGCCATAAGAGTTATTATTCGTACCGAGCTAAGGGCCCCTGGTAATTTTATTGGCGATGACCAATTATACAATGTTATAGTAACAGCCCATGCATTCGTAATAATCTTTTTTATAGTTATACCCATCATAATTGGGGGTTTTGGTAACTGACTTTTACCCCTAATATTAGGAAGACCTGATATGGCCTTTCCGCGTATAAATAATATAAGATTTTGATTACTTCCTCCTTCTCTTACACTGCTTTTAATAAGAGGTATAGTCGAAAGAGGTGTAGGTACTGGTTGAACAGTATATCCTCCTTTATCAAGGGGTATTGCACACGGAGGTAGATCTGTAGATTTAGCTATTTTCTCT…
8471508	GBCM6735-17	BOLD:ADD2600	KR858545	Mined from GenBank, NCBI			Amphipoda	Niphargidae		Niphargus	Niphargus spinulifemur complex sp. B VZ-2015																			9712912	COI-5P	KR858545	GNACCTTATATTTTATTTTAGGAGCTTGGTCTAGAGTTCTAGGTACAGCCATAAGAGTTATTATTCGTACCGAGCTAAGGGCCCCTGGTAATTTTATTGGCGATGACCAATTATACAATGTTATAGTAACAGCCCATGCATTCGTAATAATCTTTTTTATAGTTATACCCATCATAATTGGGGGTTTTGGTAACTGACTTTTACCCCTAATATTAGGAAGACCTGATATGGCCTTTCCGCGTATAAATAATATAAGATTTTGATTACTTCCTCCTTCTCTTACACTGCTTTTAATAAGAGGTATAGTCGAAAGAGGTGTAGGTACTGGTTGAACAGTATATCCTCCTTTATCAAGGGGTATTGCACACGGAGGTAGATCTGTAGATTTAGCTATTTTCT…
7301663	GBCMA12243-16	BOLD:ADD2600	KR858545.1	Mined from GenBank, NCBI			Amphipoda	Niphargidae		Niphargus	Niphargus spinulifemur complex sp. B																			8845851	COI-5P		ACCTTATATTTTATTTTAGGAGCTTGGTCTAGAGTTCTAGGTACAGCCATAAGAGTTATTATTCGTACCGAGCTAAGGGCCCCTGGTAATTTTATTGGCGATGACCAATTATACAATGTTATAGTAACAGCCCATGCATTCGTAATAATCTTTTTTATAGTTATACCCATCATAATTGGGGGTTTTGGTAACTGACTTTTACCCCTAATATTAGGAAGACCTGATATGGCCTTTCCGCGTATAAATAATATAAGATTTTGATTACTTCCTCCTTCTCTTACACTGCTTTTAATAAGAGGTATAGTCGAAAGAGGTGTAGGTACTGGTTGAACAGTATATCCTCCTTTATCAAGGGGTATTGCACACGGAGGTAGATCTGTAGATTTAGCTATTTTCTCT…
8471030	GBCM6257-17	BOLD:ADD0553	KR905766	Mined from GenBank, NCBI			Amphipoda	Niphargidae		Niphargus	Niphargus sp. NB508																			9712919	COI-5P	KR905766	GTACATTATATTTTATCTGAGGTGCTTGGGCTAGTATATTAGGCACAGCTATGAGAGTTATTATCGGAACTAAACTAAGTGCTCCAAGTAATTTTATTGGAGATGACCAATTATACAAAGTTATAGTTACAGCCCATTCATGTGTAATAATCTTCTTTATAGTTATACCAATTATAATTGTTGGTTTTGGTAACTGACTTATACCTTTAATACTAGGNAGACCTGATAAAGCCTTTCCACGTATAAACAATATAAGATTTTGACTTTTACCTCCCTCACTTACATTACGTTTAATAAGAAGTATAGTCGAAAGAGGAGTGGGAACTGGGTGGACAGTATACCCTCCTTTATCTAGAGGAATAACCTACGGAGGTAGATCCGTAGACCTAGCTATTTTTT…
7301665	GBCMA12245-16	BOLD:ADD0553	KR905766.1	Mined from GenBank, NCBI			Amphipoda	Niphargidae		Niphargus	Niphargus sp.																			8845853	COI-5P		ACATTATATTTTATCTGAGGTGCTTGGGCTAGTATATTAGGCACAGCTATGAGAGTTATTATCGGAACTAAACTAAGTGCTCCAAGTAATTTTATTGGAGATGACCAATTATACAAAGTTATAGTTACAGCCCATTCATGTGTAATAATCTTCTTTATAGTTATACCAATTATAATTGTTGGTTTTGGTAACTGACTTATACCTTTAATACTAGGNAGACCTGATAAAGCCTTTCCACGTATAAACAATATAAGATTTTGACTTTTACCTCCCTCACTTACATTACGTTTAATAAGAAGTATAGTCGAAAGAGGAGTGGGAACTGGGTGGACAGTATACCCTCCTTTATCTAGAGGAATAACCTACGGAGGTAGATCCGTAGACCTAGCTATTTTTTCA…
8470768	GBCM5995-17	BOLD:ADD3729	KR905767	Mined from GenBank, NCBI			Amphipoda	Niphargidae		Niphargus	Niphargus vjetrenicensis	Niphargus vjetrenicensis kusceri																		9712920	COI-5P	KR905767	ACTTTATATTTTATTTTAGGAGCATGATCTAGTGTTTTAGGTACAGCTATAAGACTTATTATTCGAACTGAGTTAAGATCTCCAGGTAATTTTATTGGTGATGATCAGTTATATAATGTAATAGTAACAGCTCATGCATTTGTAATAATTTTTTTTATAGTAATACCTATTATAATTGGAGGATTTGGTAACTGACTTATACCACTAATATTAGGCAGACCTGATATAGCCTTTCCACGTATAAACAACATAAGATTTTGACTTCTTCCCCCTTCACTTACTCTTCTTTTAATAAGTGGTATAGTTGAAAGAGGTGTTGGAACAGGATGAACAGTTTATCCTCCTTTATCTAGAAGAATTGCTCATAGAGGTAGATCAGTTGATTTAGCTATTTTTTCA…
7301666	GBCMA12246-16	BOLD:ADD3729	KR905767.1	Mined from GenBank, NCBI			Amphipoda	Niphargidae		Niphargus	Niphargus vjetrenicensis																			8845854	COI-5P		ACTTTATATTTTATTTTAGGAGCATGATCTAGTGTTTTAGGTACAGCTATAAGACTTATTATTCGAACTGAGTTAAGATCTCCAGGTAATTTTATTGGTGATGATCAGTTATATAATGTAATAGTAACAGCTCATGCATTTGTAATAATTTTTTTTATAGTAATACCTATTATAATTGGAGGATTTGGTAACTGACTTATACCACTAATATTAGGCAGACCTGATATAGCCTTTCCACGTATAAACAACATAAGATTTTGACTTCTTCCCCCTTCACTTACTCTTCTTTTAATAAGTGGTATAGTTGAAAGAGGTGTTGGAACAGGATGAACAGTTTATCCTCCTTTATCTAGAAGAATTGCTCATAGAGGTAGATCAGTTGATTTAGCTATTTTTTCA…
8471686	GBCM6913-17	BOLD:ADD3642	KR905768	Mined from GenBank, NCBI			Amphipoda	Niphargidae		Niphargus	Niphargus sp. NB210																			9712921	COI-5P	KR905768	GTACTTTATATTTCATTCTAGGTGCTTGAGCCAGTGTCCTAGGCACAGCTATAAGACTTATTATTCGTACTGAATTAAGCTCTCCAGGTAATTTTATTGGAGATGATCAATTATACAATGTAATAGTTACGGCTCACGCATTTGTTATAATTTTCTTTATAGTTATACCAATTATAATCGGTGGTTTTGGTAATTGACTTATACCCTTAATGTTAGGTAGACCCGATATAGCCTTCCCGCGTATAAACAACATAAGATTTTGATTACTACCTCCTTCACTTACACTACTTTTATTAAGAGGTTTAATTGAAAGAGGAGTAGGTACAGGCTGAACAGTGTATCCTCCATTATCCAGAGGAATTGCTCATGGAGGTATATCAGTAGATTTAGCTATTTTTT…
7301667	GBCMA12247-16	BOLD:ADD3642	KR905768.1	Mined from GenBank, NCBI			Amphipoda	Niphargidae		Niphargus	Niphargus sp.																			8845855	COI-5P		ACTTTATATTTCATTCTAGGTGCTTGAGCCAGTGTCCTAGGCACAGCTATAAGACTTATTATTCGTACTGAATTAAGCTCTCCAGGTAATTTTATTGGAGATGATCAATTATACAATGTAATAGTTACGGCTCACGCATTTGTTATAATTTTCTTTATAGTTATACCAATTATAATCGGTGGTTTTGGTAATTGACTTATACCCTTAATGTTAGGTAGACCCGATATAGCCTTCCCGCGTATAAACAACATAAGATTTTGATTACTACCTCCTTCACTTACACTACTTTTATTAAGAGGTTTAATTGAAAGAGGAGTAGGTACAGGCTGAACAGTGTATCCTCCATTATCCAGAGGAATTGCTCATGGAGGTATATCAGTAGATTTAGCTATTTTTTCA…
10055558	GBCM12049-19	BOLD:ADB6607	KR905769	Mined from GenBank, NCBI			Amphipoda	Gammaridae		Gammarus	Gammarus fossarum																			11724771	COI-5P	KR905769	ACCCTATATTTTATTTTGGGCGCCTGAGCTAGTGTAGTAGGAACTGCACTAAGAGTAATTATCCGATCAGAGCTCGGAGCCCCTGGCAACCTTATCGACGACGATCAATTATATAATGTAATAGTAACCGCCCACGCCTTCGTAATAATTTTTTTTATGGTAATACCTATTATGATCGGCGGGTTTGGAAACTGACTAGTCCCCCTTATACTAGGTAGGCCGGATATAGCTTTTCCGCGTATAAACAATATAAGATTTTGACTGCTACCCCCCTCTCTAACGCTTCTTTTGATAAGAAGATTAGTAGAGAGAGGAGTGGGGACAGGTTGAACTGTGTACCCCCCGCTAGCGGGCAACTCAGCCCATAGCGGGGGCGCAGTAGATTTAGCTATTTTTTCT…
7301668	GBCMA12248-16	BOLD:ADB6607	KR905769.1	Mined from GenBank, NCBI			Amphipoda	Gammaridae		Gammarus	Gammarus fossarum																			8845856	COI-5P		ACCCTATATTTTATTTTGGGCGCCTGAGCTAGTGTAGTAGGAACTGCACTAAGAGTAATTATCCGATCAGAGCTCGGAGCCCCTGGCAACCTTATCGACGACGATCAATTATATAATGTAATAGTAACCGCCCACGCCTTCGTAATAATTTTTTTTATGGTAATACCTATTATGATCGGCGGGTTTGGAAACTGACTAGTCCCCCTTATACTAGGTAGGCCGGATATAGCTTTTCCGCGTATAAACAATATAAGATTTTGACTGCTACCCCCCTCTCTAACGCTTCTTTTGATAAGAAGATTAGTAGAGAGAGGAGTGGGGACAGGTTGAACTGTGTACCCCCCGCTAGCGGGCAACTCAGCCCATAGCGGGGGCGCAGTAGATTTAGCTATTTTTTCT…
8475178	GBCM10405-17	BOLD:AEA1001	KR905770	Mined from GenBank, NCBI			Amphipoda	Crangonyctidae		Synurella	Synurella ambulans																			9712922	COI-5P	KR905770	ACTCTATACTTTATTCTAGGGGCTTGAGCGGGTGTGCTAGGGACTAGCCTTAGCCTAATTATCCGCTCAGAACTAGCTTGTCCCGGATCTTTCATTGGTAACGACCAAATCTACAACACCATTGTTACTGCCCATGCTTTCGTTATAATTTTTTTTATGGTGATACCAGTAATAATCGGAGGATTTGGTAACTGACTGGTCCCCTTAATATTAGGAAGCCCAGATATAGCTTTCCCCCGTATAAATAACATAAGGTTCTGACTACTACCCCCCGCTCTCACCCTTTTACTACTCAGTAGTTTAATCGAGAGAGGTGTTGGCACCGGCTGAACCGTTTATCCCCCCCTAGCAGGGAACTCAGCCCACAGCGGCGCCGCTGTGGACATTGCTATTTTTTCT…
7301669	GBCMA12249-16	BOLD:AEA1001	KR905770.1	Mined from GenBank, NCBI			Amphipoda	Crangonyctidae		Synurella	Synurella ambulans																			8845857	COI-5P		ACTCTATACTTTATTCTAGGGGCTTGAGCGGGTGTGCTAGGGACTAGCCTTAGCCTAATTATCCGCTCAGAACTAGCTTGTCCCGGATCTTTCATTGGTAACGACCAAATCTACAACACCATTGTTACTGCCCATGCTTTCGTTATAATTTTTTTTATGGTGATACCAGTAATAATCGGAGGATTTGGTAACTGACTGGTCCCCTTAATATTAGGAAGCCCAGATATAGCTTTCCCCCGTATAAATAACATAAGGTTCTGACTACTACCCCCCGCTCTCACCCTTTTACTACTCAGTAGTTTAATCGAGAGAGGTGTTGGCACCGGCTGAACCGTTTATCCCCCCCTAGCAGGGAACTCAGCCCACAGCGGCGCCGCTGTGGACATTGCTATTTTTTCT…
8473756	GBCM8983-17	BOLD:ACQ0775	KR905771	Mined from GenBank, NCBI			Amphipoda	Niphargidae		Niphargus	Niphargus virei																			9712923	COI-5P	KR905771	GGAGCTTGAGCTAGAGTATTAGGCACTCCTATAAGAGTAATCATTCGAACCGAGCTAAGAGCACCTGGTAATTTTATTGGGGATGACCAACTATATAATGTTATAGTAACTGCTCATGCACTTGTAATAATTTTTTTTATAGTTATACCTATTATAATTGGAGGATTTGGAAATTGACTTTTACCTATTATATTAGGTTGCCCTGACATAGCATTTCCGCGCATAAATAACATAAGTTTCTGATTATTACCTCCTTCATTAACACTACTTTTAATAAGAGGAATAGTAGAAAGAGGAGTTGGTACTGGTTGAACAGTATACCCTCCTCTATCTAGAGGAATTGCCCATGGAGGAAGATCAGTTGATCTAGCTATTTTTTCTTTACATTTAGCAGGTGCC…
7301670	GBCMA12250-16	BOLD:ACQ0775	KR905771.1	Mined from GenBank, NCBI			Amphipoda	Niphargidae		Niphargus	Niphargus virei																			8845858	COI-5P		GGAGCTTGAGCTAGAGTATTAGGCACTCCTATAAGAGTAATCATTCGAACCGAGCTAAGAGCACCTGGTAATTTTATTGGGGATGACCAACTATATAATGTTATAGTAACTGCTCATGCACTTGTAATAATTTTTTTTATAGTTATACCTATTATAATTGGAGGATTTGGAAATTGACTTTTACCTATTATATTAGGTTGCCCTGACATAGCATTTCCGCGCATAAATAACATAAGTTTCTGATTATTACCTCCTTCATTAACACTACTTTTAATAAGAGGAATAGTAGAAAGAGGAGTTGGTACTGGTTGAACAGTATACCCTCCTCTATCTAGAGGAATTGCCCATGGAGGAAGATCAGTTGATCTAGCTATTTTTTCTTTACATTTAGCAGGTGCC…
8471031	GBCM6258-17	BOLD:ADD3023	KR905772	Mined from GenBank, NCBI			Amphipoda	Niphargidae		Niphargus	Niphargus longicaudatus																			9712924	COI-5P	KR905772	ACACTGTATTTCATTCTAGGCGCTTGGTCAAGAGTATTAGGTACTGCCATAAGAGTTATTATTCGAACCGAGCTTAGATCCCCTGGTAATTTTATTGGAGATGATCAATTATATAATGTTATAGTAACAGCACATGCATTTGTAATAATTTTCTTTATAGTAATACCTATTATAATTGGTGGCTTTGGTAATTGACTTTTACCATTAATACTAGGTAGCCCTGATATAGCCTTTCCACGCATAAATAATATAAGATTTTGATTATTACCCCCATCTCTAACTCTTCTTCTTATGAGAGGAATAGTGGAAAGAGGAGTAGGCACAGGTTGAACTGTTTACCCCCCTTTATCTAGAGGAATTGCTCACGGTGGAAGATCCGTTGATTTAGCCATCTTTTCC…
7301671	GBCMA12251-16	BOLD:ADD3023	KR905772.1	Mined from GenBank, NCBI			Amphipoda	Niphargidae		Niphargus	Niphargus longicaudatus																			8845859	COI-5P		ACACTGTATTTCATTCTAGGCGCTTGGTCAAGAGTATTAGGTACTGCCATAAGAGTTATTATTCGAACCGAGCTTAGATCCCCTGGTAATTTTATTGGAGATGATCAATTATATAATGTTATAGTAACAGCACATGCATTTGTAATAATTTTCTTTATAGTAATACCTATTATAATTGGTGGCTTTGGTAATTGACTTTTACCATTAATACTAGGTAGCCCTGATATAGCCTTTCCACGCATAAATAATATAAGATTTTGATTATTACCCCCATCTCTAACTCTTCTTCTTATGAGAGGAATAGTGGAAAGAGGAGTAGGCACAGGTTGAACTGTTTACCCCCCTTTATCTAGAGGAATTGCTCACGGTGGAAGATCCGTTGATTTAGCCATCTTTTCC…
10055571	GBCM12062-19	BOLD:ADD4059	KR905773	Mined from GenBank, NCBI			Amphipoda	Niphargidae		Niphargus	Niphargus pasquinii																			11724772	COI-5P	KR905773	ACGTTATATTTTATTTTTGGAGCTTGGTCGAGTGTGCTAGGCACTGCTATGAGAGTTATTATCCGAACTGAATTAAGATCCCCTGGTAATTTTATTGGAGATGACCAACTATATAATGTTATAGTAACAGCACATGCATTTGTAATAATTTTTTTTATAGTAATACCTATCATGATTGGTGGCTTTGGTAATTGACTTCTACCCTTAATGTTAGGTAGACCTGATATAGCTTTTCCACGTATAAACAACATAAGATTTTGATTATTACCCCCTTCTTTAACCCTTCTTCTTATAAGAGGAATAGTGGAGAGAGGTGTAGGAACAGGTTGAACAGTGTACCCTCCTTTATCCAGCGGAATCGCACATGGTGGTAGATCTGTTGATTTAGCCATTTTTTCT…
7301672	GBCMA12252-16	BOLD:ADD4059	KR905773.1	Mined from GenBank, NCBI			Amphipoda	Niphargidae		Niphargus	Niphargus pasquinii																			8845860	COI-5P		ACGTTATATTTTATTTTTGGAGCTTGGTCGAGTGTGCTAGGCACTGCTATGAGAGTTATTATCCGAACTGAATTAAGATCCCCTGGTAATTTTATTGGAGATGACCAACTATATAATGTTATAGTAACAGCACATGCATTTGTAATAATTTTTTTTATAGTAATACCTATCATGATTGGTGGCTTTGGTAATTGACTTCTACCCTTAATGTTAGGTAGACCTGATATAGCTTTTCCACGTATAAACAACATAAGATTTTGATTATTACCCCCTTCTTTAACCCTTCTTCTTATAAGAGGAATAGTGGAGAGAGGTGTAGGAACAGGTTGAACAGTGTACCCTCCTTTATCCAGCGGAATCGCACATGGTGGTAGATCTGTTGATTTAGCCATTTTTTCT…
8474152	GBCM9379-17	BOLD:ADD2193	KR905774	Mined from GenBank, NCBI			Amphipoda	Niphargidae		Niphargus	Niphargus aquilex	Niphargus aquilex dobati																		9712925	COI-5P	KR905774	ACTTTATATTTTATTTTAGGGGCTTGAGCTAGGGTTCTTGGTACAGCAATAAGAGTAATTATCCGTACGGAATTAAGGTCCCCAGGAAACTTTATCGGTGACGACCAGCTCTATAATGTTATAGTCACAGCTCATGCTTTCGTAATAATTTTTTTTATAGTTATACCTATTATAATTGGTGGATTCGGTAATTGACTTATACCTTTAATACTAGGTAGACCTGACATAGCTTTTCCGCGTATAAATAACATAAGATTTTGGTTACTACCCCCTTCATTAACTTTACTATTAATAAGAGGTATAGTAGAAAGTGGTGTGGGCACAGGTTGAACTGTTTACCCCCCTCTCTCGAGAGGAACTGCACATAGTGGTAGGTCAGTAGACCTCGCTATCTTTTCC…
7301673	GBCMA12253-16	BOLD:ADD2193	KR905774.1	Mined from GenBank, NCBI			Amphipoda	Niphargidae		Niphargus	Niphargus aquilex																			8845861	COI-5P		ACTTTATATTTTATTTTAGGGGCTTGAGCTAGGGTTCTTGGTACAGCAATAAGAGTAATTATCCGTACGGAATTAAGGTCCCCAGGAAACTTTATCGGTGACGACCAGCTCTATAATGTTATAGTCACAGCTCATGCTTTCGTAATAATTTTTTTTATAGTTATACCTATTATAATTGGTGGATTCGGTAATTGACTTATACCTTTAATACTAGGTAGACCTGACATAGCTTTTCCGCGTATAAATAACATAAGATTTTGGTTACTACCCCCTTCATTAACTTTACTATTAATAAGAGGTATAGTAGAAAGTGGTGTGGGCACAGGTTGAACTGTTTACCCCCCTCTCTCGAGAGGAACTGCACATAGTGGTAGGTCAGTAGACCTCGCTATCTTTTCC…
8472941	GBCM8168-17	BOLD:ADD1083	KR905775	Mined from GenBank, NCBI			Amphipoda	Niphargidae		Niphargus	Niphargus wolfi																			9712926	COI-5P	KR905775	GGGGCTTGAGCTAGAGTTCTAGGTACTGCTATAAGAGTAATTATCCGTACAGAATTAAGAGCCCCTGGTAATTTCATTGGTGATGATCAGCTATACAATGTAATAGTTACAGCACATGCATTTGTTATAATTTTCTTTATAGTAATACCAATCATAATTGGAGGATTCGGTAATTGACTTATGCCACTTATACTAGGTAGACCTGATATAGCCTTTCCACGAATAAATAATATAAGATTTTGACTATTCCCGCCCTCACTAACGTTACTATTGATAAGAGGAATAGTAGAAAGAGGAGTAGGTACTGGCTGAACAGTCTACCCTCCTCTATCTAGTGGGGCAGCCCACAGTGGTAGTTCTGTAGATATAGCTATTTTTTCATTACATTTAGCCGGAGCA…
7301674	GBCMA12254-16	BOLD:ADD1083	KR905775.1	Mined from GenBank, NCBI			Amphipoda	Niphargidae		Niphargus	Niphargus wolfi																			8845862	COI-5P		GGGGCTTGAGCTAGAGTTCTAGGTACTGCTATAAGAGTAATTATCCGTACAGAATTAAGAGCCCCTGGTAATTTCATTGGTGATGATCAGCTATACAATGTAATAGTTACAGCACATGCATTTGTTATAATTTTCTTTATAGTAATACCAATCATAATTGGAGGATTCGGTAATTGACTTATGCCACTTATACTAGGTAGACCTGATATAGCCTTTCCACGAATAAATAATATAAGATTTTGACTATTCCCGCCCTCACTAACGTTACTATTGATAAGAGGAATAGTAGAAAGAGGAGTAGGTACTGGCTGAACAGTCTACCCTCCTCTATCTAGTGGGGCAGCCCACAGTGGTAGTTCTGTAGATATAGCTATTTTTTCATTACATTTAGCCGGAGCA…
8473757	GBCM8984-17	BOLD:ADD3619	KR905776	Mined from GenBank, NCBI			Amphipoda	Niphargidae		Niphargus	Niphargus carniolicus																			9712927	COI-5P	KR905776	ACACTATATTTTATTCTAGGGGCTTGAGCTAGAGTTCTAGGGACTGCTATAAGAGTTATTATTCGTACAGAATTAAGAGCCCCTGGTAATTTCATCGGTGATGATCAGTTATATAATGTTATAGTTACAGCTCACGCATTTGTAATAATTTTTTTTATAGTTATGCCTATCATAATTGGTGGGTTTGGTAACTGATTAATACCATTAATATTAGGTAGACCAGATATAGCCTTTCCACGAATAAATAACATAAGATTTTGATTGCTTCCGCCCTCATTGACATTATTATTAATGAGAGGGATAGTAGAAAGAGGAGTAGGTACTGGTTGAACCGTTTATCCTCCACTTTCTAGTGGAGCAGCCCATAGAGGTAGATCGGTAGATATGGCTATTTTTTCA…
7301675	GBCMA12255-16	BOLD:ADD3619	KR905776.1	Mined from GenBank, NCBI			Amphipoda	Niphargidae		Niphargus	Niphargus carniolicus																			8845863	COI-5P		ACACTATATTTTATTCTAGGGGCTTGAGCTAGAGTTCTAGGGACTGCTATAAGAGTTATTATTCGTACAGAATTAAGAGCCCCTGGTAATTTCATCGGTGATGATCAGTTATATAATGTTATAGTTACAGCTCACGCATTTGTAATAATTTTTTTTATAGTTATGCCTATCATAATTGGTGGGTTTGGTAACTGATTAATACCATTAATATTAGGTAGACCAGATATAGCCTTTCCACGAATAAATAACATAAGATTTTGATTGCTTCCGCCCTCATTGACATTATTATTAATGAGAGGGATAGTAGAAAGAGGAGTAGGTACTGGTTGAACCGTTTATCCTCCACTTTCTAGTGGAGCAGCCCATAGAGGTAGATCGGTAGATATGGCTATTTTTTCA…
8470647	GBCM5874-17	BOLD:ADD1125	KR905777	Mined from GenBank, NCBI			Amphipoda	Niphargidae		Niphargus	Niphargus labacensis																			9712928	COI-5P	KR905777	GGGGCGTGGTCCAGAGTACTAGGGACTGCTATAAGCCTAATCATTCGCACTGAATTAAGATCACCAGGAAATTTCATCGGGGATGATCAATTATATAATGTTATAGTAACTGCTCATGCCTTTGTCATAATTTTTTTTATAGTCATACCTATTATAATTGGTGGTTTTGGAAACTGACTTCTTCCCTTAATACTAGGAAGACCAGATATAGCATTTCCTCGAATAAACAATATAAGATTTTGGTTATTACCTCCATCATTAACCCTTCTTTTAATAAGGGGTATAATTGAAAGAGGTGTCGGTACAGGTTGAACTGTTTACCCACCTCTATCTAGTGGTATCGCCCATAGAGGGGGTTCAGTAGATTTAGCTATTTTCTCACTTCACTTAGCTGGTGCT…
7301676	GBCMA12256-16	BOLD:ADD1125	KR905777.1	Mined from GenBank, NCBI			Amphipoda	Niphargidae		Niphargus	Niphargus labacensis																			8845864	COI-5P		GGGGCGTGGTCCAGAGTACTAGGGACTGCTATAAGCCTAATCATTCGCACTGAATTAAGATCACCAGGAAATTTCATCGGGGATGATCAATTATATAATGTTATAGTAACTGCTCATGCCTTTGTCATAATTTTTTTTATAGTCATACCTATTATAATTGGTGGTTTTGGAAACTGACTTCTTCCCTTAATACTAGGAAGACCAGATATAGCATTTCCTCGAATAAACAATATAAGATTTTGGTTATTACCTCCATCATTAACCCTTCTTTTAATAAGGGGTATAATTGAAAGAGGTGTCGGTACAGGTTGAACTGTTTACCCACCTCTATCTAGTGGTATCGCCCATAGAGGGGGTTCAGTAGATTTAGCTATTTTCTCACTTCACTTAGCTGGTGCT…
10055507	GBCM11998-19	BOLD:ADD0778	KR905778	Mined from GenBank, NCBI			Amphipoda	Niphargidae		Niphargus	Niphargus pectinicauda																			11724773	COI-5P	KR905778	GGGGCGTGAGCTAGTGTTTTAGGTACAGCTATAAGTCTTATTATTCGTACTGAACTAAGAGCCCCCGGAAACTTTATTGGGGATGATCAATTATATAATGTTATAGTAACAGCACATGCTTTTGTAATAATTTTTTTTATAGTAATACCTATTATAATTGGCGGCTTTGGAAATTGATTATTACCTTTAATACTAGGGAGCCCTGATATAGCCTTCCCTCGTATAAATAATATAAGATTTTGATTATTACCTCCTTCTCTAACTCTTTTACTAATAAGAGGAATAGTAGAAAGAGGAGTTGGAACAGGTTGAACTGTTTATCCTCCTTTATCCAGTGGTGCCGCCCATAGAGGTAGTTCTGTTGATCTAGCAATTTTTTCTCTTCATTTAGCAGGGGCT…
7301677	GBCMA12257-16	BOLD:ADD0778	KR905778.1	Mined from GenBank, NCBI			Amphipoda	Niphargidae		Niphargus	Niphargus pectinicauda																			8845865	COI-5P		GGGGCGTGAGCTAGTGTTTTAGGTACAGCTATAAGTCTTATTATTCGTACTGAACTAAGAGCCCCCGGAAACTTTATTGGGGATGATCAATTATATAATGTTATAGTAACAGCACATGCTTTTGTAATAATTTTTTTTATAGTAATACCTATTATAATTGGCGGCTTTGGAAATTGATTATTACCTTTAATACTAGGGAGCCCTGATATAGCCTTCCCTCGTATAAATAATATAAGATTTTGATTATTACCTCCTTCTCTAACTCTTTTACTAATAAGAGGAATAGTAGAAAGAGGAGTTGGAACAGGTTGAACTGTTTATCCTCCTTTATCCAGTGGTGCCGCCCATAGAGGTAGTTCTGTTGATCTAGCAATTTTTTCTCTTCATTTAGCAGGGGCT…
8474972	GBCM10199-17	BOLD:ADK2585	KR905780	Mined from GenBank, NCBI			Amphipoda	Niphargidae		Niphargus	Niphargus schellenbergi																			9712930	COI-5P	KR905780	GTCCTAGGCACAGCTATAAGAGTGATTATTCGTACAGAACTAAGATCTCCAGGAAATTTTATCGGAGACGATCAACTATACAATGTCATAGTTACTGCTCATGCATTTGTAATAATCTTTTTTATAGTTATACCAATCATAATCGGGGGGTTTGGTAACTGACTTCTACCTTTAATACTAGGCAGGCCAGATATAGCCTTCCCTCGAATAAATAACATGAGATTTTGACTTCTACCGCCCTCTCTAACCCTTCTACTTATAAGCGGTATAGTCGAGAGAGGAGTGGGGACAGGTTGAACTGTATACCCTCCTCTCTCAAGAGGTATCGCGCACGGAGGTGGCTCTGTTGACCTGGCTATCTTCTCTTTACATTTAGCAGGAGCCTCGTCGATCTTAGGT…
7301679	GBCMA12259-16	BOLD:ADK2585	KR905780.1	Mined from GenBank, NCBI			Amphipoda	Niphargidae		Niphargus	Niphargus schellenbergi																			8845867	COI-5P		GTCCTAGGCACAGCTATAAGAGTGATTATTCGTACAGAACTAAGATCTCCAGGAAATTTTATCGGAGACGATCAACTATACAATGTCATAGTTACTGCTCATGCATTTGTAATAATCTTTTTTATAGTTATACCAATCATAATCGGGGGGTTTGGTAACTGACTTCTACCTTTAATACTAGGCAGGCCAGATATAGCCTTCCCTCGAATAAATAACATGAGATTTTGACTTCTACCGCCCTCTCTAACCCTTCTACTTATAAGCGGTATAGTCGAGAGAGGAGTGGGGACAGGTTGAACTGTATACCCTCCTCTCTCAAGAGGTATCGCGCACGGAGGTGGCTCTGTTGACCTGGCTATCTTCTCTTTACATTTAGCAGGAGCCTCGTCGATCTTAGGT…
8474282	GBCM9509-17	BOLD:ADD3618	KR905781	Mined from GenBank, NCBI			Amphipoda	Niphargidae		Niphargus	Niphargus boskovici																			9712931	COI-5P	KR905781	ACCTTATATTTTATTTTAGGCGCTTGATCTAGTGTATTAGGCACAGCTATAAGTCTAATCATCCGAACTGAATTAAGTTCACCAGGTAATTTTATTGGTGATGATCAATTATATAATGTAGTAGTAACAGCACATGCATTCGTAATAATTTTTTTTATAGTAATACCTATTATAATTGGTGGATTTGGCAACTGACTATTACCATTAATATTAGGCAGACCAGATATAGCTTTCCCTCGAATAAATAACATAAGATTTTGGTTATTACCCCCCTCACTTACTCTTCTATTAATAAGAAGTATATTAGAAAGAGGAGTAGGTACAGGCTGGACAGTTTACCCCCCTTTATCAAGAAGAATTGCCCACAGAGGTATATCAGTAGATTTAGCTATTTTTTCA…
7301680	GBCMA12260-16	BOLD:ADD3618	KR905781.1	Mined from GenBank, NCBI			Amphipoda	Niphargidae		Niphargus	Niphargus boskovici																			8845868	COI-5P		ACCTTATATTTTATTTTAGGCGCTTGATCTAGTGTATTAGGCACAGCTATAAGTCTAATCATCCGAACTGAATTAAGTTCACCAGGTAATTTTATTGGTGATGATCAATTATATAATGTAGTAGTAACAGCACATGCATTCGTAATAATTTTTTTTATAGTAATACCTATTATAATTGGTGGATTTGGCAACTGACTATTACCATTAATATTAGGCAGACCAGATATAGCTTTCCCTCGAATAAATAACATAAGATTTTGGTTATTACCCCCCTCACTTACTCTTCTATTAATAAGAAGTATATTAGAAAGAGGAGTAGGTACAGGCTGGACAGTTTACCCCCCTTTATCAAGAAGAATTGCCCACAGAGGTATATCAGTAGATTTAGCTATTTTTTCA…
8471277	GBCM6504-17	BOLD:ADD2729	KR905783	Mined from GenBank, NCBI			Amphipoda	Niphargidae		Niphargus	Niphargus trullipes																			9712932	COI-5P	KR905783	ACTTTATATTTTATTCTAGGGGCTTGATCTAGTGTTTTAGGTACAGCTATAAGACTTATTATTCGAACTGAGTTAAGATCTCCTGGTAATTTTATTGGCGATGACCAACTATATAATGTAATAGTAACAGCTCATGCATTTGTAATAATTTTTTTTATAGTTATACCTATTATAATTGGGGGCTTTGGAAACTGGCTTATACCTTTAATATTAGGAAGACCTGATATAGCTTTTCCACGAATAAATAATATAAGATTTTGACTTTTACCTCCATCATTAACCCTTCTTTTAATAAGGGGGATAGTAGAAAGAGGTGTTGGAACAGGATGAACGGTGTATCCTCCTTTATCTAGAAGAATTGCTCATAGAGGCAGATCAGTAGACTTAGCTATTTTCTCG…
7301682	GBCMA12262-16	BOLD:ADD2729	KR905783.1	Mined from GenBank, NCBI			Amphipoda	Niphargidae		Niphargus	Niphargus trullipes																			8845870	COI-5P		ACTTTATATTTTATTCTAGGGGCTTGATCTAGTGTTTTAGGTACAGCTATAAGACTTATTATTCGAACTGAGTTAAGATCTCCTGGTAATTTTATTGGCGATGACCAACTATATAATGTAATAGTAACAGCTCATGCATTTGTAATAATTTTTTTTATAGTTATACCTATTATAATTGGGGGCTTTGGAAACTGGCTTATACCTTTAATATTAGGAAGACCTGATATAGCTTTTCCACGAATAAATAATATAAGATTTTGACTTTTACCTCCATCATTAACCCTTCTTTTAATAAGGGGGATAGTAGAAAGAGGTGTTGGAACAGGATGAACGGTGTATCCTCCTTTATCTAGAAGAATTGCTCATAGAGGCAGATCAGTAGACTTAGCTATTTTCTCG…
8474742	GBCM9969-17	BOLD:ADD1126	KR905784	Mined from GenBank, NCBI			Amphipoda	Niphargidae		Niphargus	Niphargus polymorphus																			9712933	COI-5P	KR905784	ACTTTATATTTTATTTTAGGAGCTTGATCTAGTGTTTTAGGTACAGCTATAAGACTTATTATTCGAACTGAGTTAAGATCTCCTGGAAATTTTATTGGTGATGATCAATTATACAATGTTATAGTAACAGCTCATGCATTTGTAATGATTTTTTTCATAGTAATACCTATTATAATTGGGGGGTTTGGAAACTGACTTATACCACTAATATTAGGGAGACCTGACATGGCCTTTCCGCGAATAAATAACATAAGATTTTGACTTTTACCTCCTTCACTTACACTTCTTTTAATAAGAGGTATAGTTGAAAGAGGTGTTGGAACAGGATGAACTGTATATCCTCCTTTATCTAGAAGAATTGCTCACAGAGGTAGATCAGTAGACTTAGCTATTTTCTCA…
7301683	GBCMA12263-16	BOLD:ADD1126	KR905784.1	Mined from GenBank, NCBI			Amphipoda	Niphargidae		Niphargus	Niphargus polymorphus																			8845871	COI-5P		ACTTTATATTTTATTTTAGGAGCTTGATCTAGTGTTTTAGGTACAGCTATAAGACTTATTATTCGAACTGAGTTAAGATCTCCTGGAAATTTTATTGGTGATGATCAATTATACAATGTTATAGTAACAGCTCATGCATTTGTAATGATTTTTTTCATAGTAATACCTATTATAATTGGGGGGTTTGGAAACTGACTTATACCACTAATATTAGGGAGACCTGACATGGCCTTTCCGCGAATAAATAACATAAGATTTTGACTTTTACCTCCTTCACTTACACTTCTTTTAATAAGAGGTATAGTTGAAAGAGGTGTTGGAACAGGATGAACTGTATATCCTCCTTTATCTAGAAGAATTGCTCACAGAGGTAGATCAGTAGACTTAGCTATTTTCTCA…
10055560	GBCM12051-19	BOLD:ADD0817	KR905785	Mined from GenBank, NCBI			Amphipoda	Niphargidae		Niphargus	Niphargus rejici																			11724774	COI-5P	KR905785	ACTCTATATTTTATTTTAGGTGCCTGAGCTAGTGTATTAGGTACAGCAATAAGACTTATTATTCGTACTGAATTAAGCTCGCCAGGTAATTTTATTGGAGATGACCAACTATACAATGTTATAGTGACAGCTCACGCATTTGTAATAATTTTCTTCATAGTTATACCGATTATAATTGGTGGTTTTGGTAATTGACTTATACCCTTAATACTAGGTAGACCTGATATAGCATTTCCACGTATAAATAACATAAGATTTTGACTCTTACCTCCCTCACTAACCTTACTTTTAATAAGAGGTATAGTCGAAAGAGGGGTAGGAACTGGCTGAACAGTCTATCCTCCTTTATCCAGAGGAATTGCTCACGGAGGAAGATCAGTTGATATAGCTATTTTTTCA…
7301684	GBCMA12264-16	BOLD:ADD0817	KR905785.1	Mined from GenBank, NCBI			Amphipoda	Niphargidae		Niphargus	Niphargus rejici																			8845872	COI-5P		ACTCTATATTTTATTTTAGGTGCCTGAGCTAGTGTATTAGGTACAGCAATAAGACTTATTATTCGTACTGAATTAAGCTCGCCAGGTAATTTTATTGGAGATGACCAACTATACAATGTTATAGTGACAGCTCACGCATTTGTAATAATTTTCTTCATAGTTATACCGATTATAATTGGTGGTTTTGGTAATTGACTTATACCCTTAATACTAGGTAGACCTGATATAGCATTTCCACGTATAAATAACATAAGATTTTGACTCTTACCTCCCTCACTAACCTTACTTTTAATAAGAGGTATAGTCGAAAGAGGGGTAGGAACTGGCTGAACAGTCTATCCTCCTTTATCCAGAGGAATTGCTCACGGAGGAAGATCAGTTGATATAGCTATTTTTTCA…
8470887	GBCM6114-17	BOLD:ADD3643	KR905786	Mined from GenBank, NCBI			Amphipoda	Niphargidae		Niphargus	Niphargus sp. NA050																			9712934	COI-5P	KR905786	ACCTTGTATTTTATCCTGGGAGCTTGAGCTAGTGTACTAGGTACAGCTATAAGAGTAATTATTCGAACTGAGCTGAGTTCTCCAGGTAATTTTATTGGAGATGACCAATTATATAACGTAATAGTAACAGCCCACGCATTTGTAATAATTTTTTTCATAGTTATACCCATTATAATTGGAGGTTTTGGTAATTGACTAATACCTTTAATATTAGGTAGACCTGATATAGCATTTCCTCGCATAAATAATATAAGATTTTGACTATTACCCCCTTCACTAACATTACTTTTAATAAGAGGGATAGTTGAAAGAGGAGTAGGTACAGGCTGAACAGTATACCCTCCTCTGTCTAGAGGGATCGCTCATGGGGGCAGATCAGTAGATTTAGCAATTTTTTCA…
7301685	GBCMA12265-16	BOLD:ADD3643	KR905786.1	Mined from GenBank, NCBI			Amphipoda	Niphargidae		Niphargus	Niphargus sp.																			8845873	COI-5P		ACCTTGTATTTTATCCTGGGAGCTTGAGCTAGTGTACTAGGTACAGCTATAAGAGTAATTATTCGAACTGAGCTGAGTTCTCCAGGTAATTTTATTGGAGATGACCAATTATATAACGTAATAGTAACAGCCCACGCATTTGTAATAATTTTTTTCATAGTTATACCCATTATAATTGGAGGTTTTGGTAATTGACTAATACCTTTAATATTAGGTAGACCTGATATAGCATTTCCTCGCATAAATAATATAAGATTTTGACTATTACCCCCTTCACTAACATTACTTTTAATAAGAGGGATAGTTGAAAGAGGAGTAGGTACAGGCTGAACAGTATACCCTCCTCTGTCTAGAGGGATCGCTCATGGGGGCAGATCAGTAGATTTAGCAATTTTTTCA…
10055433	GBCM11924-19	BOLD:ADD3832	KR905787	Mined from GenBank, NCBI			Amphipoda	Niphargidae		Niphargus	Niphargus arbiter																			11724775	COI-5P	KR905787	GTACATTATATTTTATCTGAGGTGCATGGGCTAGTATATTAGGCACAGCTATGAGAGTTATTATCGGAACTAAACTAAGTGTTCCACGTAATTTTATTGGAGATGACCAATTATACAATGTTATAATTACAGCCCATTCATTTGTAATAATCTTCTTTATAGTTATACCAATTATAATTGTTGGTTTTGCTAACTGACTTATACCTTTAATACTAGGAAGACCTGATATAGCCTTTCCACGTATAAACAATATAAGATTTTGACTTTTACCTCCCTCACTTACATTACGTTTAATAAGAGGTATAGTCGAAAGAGGAGTGGRAACTGGGTGGACAGTATACCCTYCTTTATCTAGAGGAATAACCTACGGAGGTAGATTAGTAGACCTAGCTATTTTTT…
7301686	GBCMA12266-16	BOLD:ADD3832	KR905787.1	Mined from GenBank, NCBI			Amphipoda	Niphargidae		Niphargus	Niphargus arbiter																			8845874	COI-5P		ACATTATATTTTATCTGAGGTGCATGGGCTAGTATATTAGGCACAGCTATGAGAGTTATTATCGGAACTAAACTAAGTGTTCCACGTAATTTTATTGGAGATGACCAATTATACAATGTTATAATTACAGCCCATTCATTTGTAATAATCTTCTTTATAGTTATACCAATTATAATTGTTGGTTTTGCTAACTGACTTATACCTTTAATACTAGGAAGACCTGATATAGCCTTTCCACGTATAAACAATATAAGATTTTGACTTTTACCTCCCTCACTTACATTACGTTTAATAAGAGGTATAGTCGAAAGAGGAGTGGRAACTGGGTGGACAGTATACCCTYCTTTATCTAGAGGAATAACCTACGGAGGTAGATTAGTAGACCTAGCTATTTTTTCA…
10055439	GBCM11930-19	BOLD:ADD0818	KR905788	Mined from GenBank, NCBI			Amphipoda	Niphargidae		Niphargus	Niphargus salonitanus																			11724776	COI-5P	KR905788	AGTGTTCTAGGAACAGCTATAAGACTAATTATCCGAACTGAACTAAGTTCCCCAGGAAATTTTATCGGAGACGATCAATTATATAACGTAATAGTAACAGCTCACGCATTTATTATAATTTTTTTTATAGTTATACCTATTATAATCGGTGGATTTGGAAATTGACTAATACCTTTAATACTAGGTAGTCCCGACATAGCCTTTCCTCGTATAAACAATATAAGATTTTGATTATTACCTCCCTCACTCACACTACTATTAATAAGAGGCATAATCGAAAGAGGAGTGGGTACAGGTTGAACCGTGTATCCGCCCTTATCTAGAGGAATAGCCCACGGGGGTAGATCTGTAGATTTAGCTATTTTTTCACTACACCTAGCCGGTGCCTCCTCTATCCTA…
7301687	GBCMA12267-16	BOLD:ADD0818	KR905788.1	Mined from GenBank, NCBI			Amphipoda	Niphargidae		Niphargus	Niphargus salonitanus																			8845875	COI-5P		AGTGTTCTAGGAACAGCTATAAGACTAATTATCCGAACTGAACTAAGTTCCCCAGGAAATTTTATCGGAGACGATCAATTATATAACGTAATAGTAACAGCTCACGCATTTATTATAATTTTTTTTATAGTTATACCTATTATAATCGGTGGATTTGGAAATTGACTAATACCTTTAATACTAGGTAGTCCCGACATAGCCTTTCCTCGTATAAACAATATAAGATTTTGATTATTACCTCCCTCACTCACACTACTATTAATAAGAGGCATAATCGAAAGAGGAGTGGGTACAGGTTGAACCGTGTATCCGCCCTTATCTAGAGGAATAGCCCACGGGGGTAGATCTGTAGATTTAGCTATTTTTTCACTACACCTAGCCGGTGCCTCCTCTATCCTA…
8470604	GBCM5831-17	BOLD:ADD0916	KR905789	Mined from GenBank, NCBI			Amphipoda	Niphargidae		Niphargus	Niphargus elegans	Niphargus elegans zagrebensis																		9712935	COI-5P	KR905789	GGAGCCTGATCAAGTGTATTAGGTACAGCTATAAGAGTTATTATTCGGACTGAATTAAGGTCCCCAGGTAATTTTATTGGAGATGACCAATTATATAATGTTATGGTTACAGCACATGCTTTTGTAATAATTTTTTTTATGGTTATACCTATTATAATTGGTGGTTTTGGTAATTGATTATTACCTTTAATATTAGGTAGCCCTGATATAGCCTTTCCACGTATAAATAATATAAGATTTTGACTTTTACCTCCATCATTAACTTTATTATTAATGAGTGGTATAGTAGAGAGAGGTGTAGGAACTGGTTGAACTGTTTATCCTCCTTTATCTAGAGGAGTAGCCCATAGAGGTAGATCTGTAGATTTAGCTATTTTTTCTCTTCATTTAGCAGGGGCC…
7301688	GBCMA12268-16	BOLD:ADD0916	KR905789.1	Mined from GenBank, NCBI			Amphipoda	Niphargidae		Niphargus	Niphargus elegans	Niphargus elegans zagrebensis																		8845876	COI-5P		GGAGCCTGATCAAGTGTATTAGGTACAGCTATAAGAGTTATTATTCGGACTGAATTAAGGTCCCCAGGTAATTTTATTGGAGATGACCAATTATATAATGTTATGGTTACAGCACATGCTTTTGTAATAATTTTTTTTATGGTTATACCTATTATAATTGGTGGTTTTGGTAATTGATTATTACCTTTAATATTAGGTAGCCCTGATATAGCCTTTCCACGTATAAATAATATAAGATTTTGACTTTTACCTCCATCATTAACTTTATTATTAATGAGTGGTATAGTAGAGAGAGGTGTAGGAACTGGTTGAACTGTTTATCCTCCTTTATCTAGAGGAGTAGCCCATAGAGGTAGATCTGTAGATTTAGCTATTTTTTCTCTTCATTTAGCAGGGGCC…
8473302	GBCM8529-17	BOLD:ADD0884	KR905790	Mined from GenBank, NCBI			Amphipoda	Niphargidae		Niphargus	Niphargus illidzensis	Niphargus illidzensis dalmatinus																		9712936	COI-5P	KR905790	ACGTTATATTTTATTTTAGGGGCTTGGTCTAGGGTTTTAGGAACAGCAATAAGAGTTATTATTCGAACAGAATTAAGATCTCCCGGTAATTTTATTGGTGATGATCAATTATATAACGTTATAGTTACAGCTCATGCATTTATTATAATTTTTTTTATGGTTATACCTATTATAATTGGAGGTTTTGGTAACTGATTATTACCTTTAATATTAGGGAGGCCTGATATAGCTTTTCCTCGAATAAATAATATAAGATTCTGACTTTTACCTCCATCATTAACTTTATTATTAATAAGAGGTATAGTTGAAAGAGGGGTAGGTACAGGTTGAACTGTTTACCCTCCTTTATCAAGAGGAGTAGCACACAGAGGTAGATCTGTAGATCTTGCTATTTTTTCT…
7301689	GBCMA12269-16	BOLD:ADD0884	KR905790.1	Mined from GenBank, NCBI			Amphipoda	Niphargidae		Niphargus	Niphargus illidzensis	Niphargus illidzensis dalmatinus																		8845877	COI-5P		ACGTTATATTTTATTTTAGGGGCTTGGTCTAGGGTTTTAGGAACAGCAATAAGAGTTATTATTCGAACAGAATTAAGATCTCCCGGTAATTTTATTGGTGATGATCAATTATATAACGTTATAGTTACAGCTCATGCATTTATTATAATTTTTTTTATGGTTATACCTATTATAATTGGAGGTTTTGGTAACTGATTATTACCTTTAATATTAGGGAGGCCTGATATAGCTTTTCCTCGAATAAATAATATAAGATTCTGACTTTTACCTCCATCATTAACTTTATTATTAATAAGAGGTATAGTTGAAAGAGGGGTAGGTACAGGTTGAACTGTTTACCCTCCTTTATCAAGAGGAGTAGCACACAGAGGTAGATCTGTAGATCTTGCTATTTTTTCT…
8470516	GBCM5743-17	BOLD:ADD1300	KR905791	Mined from GenBank, NCBI			Amphipoda	Niphargidae		Niphargus	Niphargus elegans																			9712937	COI-5P	KR905791	ACGTTATATTTTATTTTAGGAGCTTGGTCTAGGGTTTTAGGTACAGCAATAAGAGTTATTATTCGAACAGAATTAAGGTCTCCTGGAAACTTTATTGGTGATGATCAATTATATAATGTTATAGTTACAGCCCATGCATTCATTATAATTTTTTTTATAGTTATACCTATTATAATTGGAGGTTTTGGTAATTGATTATTACCTTTAATATTAGGTAGCCCTGATATAGCCTTCCCTCGTATAAATAATATAAGATTCTGACTTTTACCTCCATCATTAACTTTATTATTAATAAGAGGTATAGTTGAAAGAGGAGTAGGAACAGGATGGACTGTTTATCCTCCTTTGTCAAGAGGTGTGGCGCATAGAGGTAGATCTGTTGATCTTGCTATTTTTTCT…
7301690	GBCMA12270-16	BOLD:ADD1300	KR905791.1	Mined from GenBank, NCBI			Amphipoda	Niphargidae		Niphargus	Niphargus elegans																			8845878	COI-5P		ACGTTATATTTTATTTTAGGAGCTTGGTCTAGGGTTTTAGGTACAGCAATAAGAGTTATTATTCGAACAGAATTAAGGTCTCCTGGAAACTTTATTGGTGATGATCAATTATATAATGTTATAGTTACAGCCCATGCATTCATTATAATTTTTTTTATAGTTATACCTATTATAATTGGAGGTTTTGGTAATTGATTATTACCTTTAATATTAGGTAGCCCTGATATAGCCTTCCCTCGTATAAATAATATAAGATTCTGACTTTTACCTCCATCATTAACTTTATTATTAATAAGAGGTATAGTTGAAAGAGGAGTAGGAACAGGATGGACTGTTTATCCTCCTTTGTCAAGAGGTGTGGCGCATAGAGGTAGATCTGTTGATCTTGCTATTTTTTCT…
10055559	GBCM12050-19	BOLD:ADD1082	KR905792	Mined from GenBank, NCBI			Amphipoda	Niphargidae		Niphargus	Niphargus vinodolensis																			11724777	COI-5P	KR905792	ACATTATATTTTATTTTAGGTGCTTGATCTAGTGTTTTAGGTACAGCAATAAGGGTTATTATTCGTACAGAACTTAGATCCCCGGGTAATTTTATCGGGGATGATCAATTATACAATGTTATAGTTACAGCCCATGCTTTTATTATAATCTTTTTTATAGTAATACCTATTATAATTGGTGGTTTTGGTAATTGGCTATTACCTTTAATATTAGGTAGACCTGATATAGCCTTTCCTCGTATAAATAATATAAGATTTTGGCTTTTACCCCCCTCACTTACTTTATTATTAATAAGTGGAATAGTAGAGAGCGGGGTAGGGACTGGTTGAACTGTTTACCCTCCTTTATCTAGTGGCGTGGCGCATAGTGGTAGGTCTGTTGATTTAGCTATTTTTTCT…
7301691	GBCMA12271-16	BOLD:ADD1082	KR905792.1	Mined from GenBank, NCBI			Amphipoda	Niphargidae		Niphargus	Niphargus vinodolensis																			8845879	COI-5P		ACATTATATTTTATTTTAGGTGCTTGATCTAGTGTTTTAGGTACAGCAATAAGGGTTATTATTCGTACAGAACTTAGATCCCCGGGTAATTTTATCGGGGATGATCAATTATACAATGTTATAGTTACAGCCCATGCTTTTATTATAATCTTTTTTATAGTAATACCTATTATAATTGGTGGTTTTGGTAATTGGCTATTACCTTTAATATTAGGTAGACCTGATATAGCCTTTCCTCGTATAAATAATATAAGATTTTGGCTTTTACCCCCCTCACTTACTTTATTATTAATAAGTGGAATAGTAGAGAGCGGGGTAGGGACTGGTTGAACTGTTTACCCTCCTTTATCTAGTGGCGTGGCGCATAGTGGTAGGTCTGTTGATTTAGCTATTTTTTCT…
8472216	GBCM7443-17	BOLD:ADD3195	KR905793	Mined from GenBank, NCBI			Amphipoda	Niphargidae		Niphargus	Niphargus tridentinus																			9712938	COI-5P	KR905793	GTAGTAGGTACAGCAATAAGAGTTATTATCCGAACTGAATTAAGAGCTCCGGGTGATTTTATTGGAGATGACCAATTATATAATGTTATGGTAACAGCTCATGCATTTGTAATAATTTTTTTTATAGTAATACCCATTATAATCGGTGGTTTTGGTAATTGATTATTACCTTTGATACTAGGTAGACCTGATATAGCTTTCCCGCGTATAAATAATATAAGATTTTGACTCTTACCTCCTTCTCTTACGCTGCTTTTAATAAGAGGAATAGTGGAGAGGGGGGTTGGAACTGGCTGAACAGTATATCCTCCTTTATCTAGAGGTATTGCTCATGGAGGTAGATCTGTAGATTTAGCTATTTTTTCTTTACATCTAGCAGGAGCATCCTCTATCTTAGGT…
7301692	GBCMA12272-16	BOLD:ADD3195	KR905793.1	Mined from GenBank, NCBI			Amphipoda	Niphargidae		Niphargus	Niphargus tridentinus																			8845880	COI-5P		GTAGTAGGTACAGCAATAAGAGTTATTATCCGAACTGAATTAAGAGCTCCGGGTGATTTTATTGGAGATGACCAATTATATAATGTTATGGTAACAGCTCATGCATTTGTAATAATTTTTTTTATAGTAATACCCATTATAATCGGTGGTTTTGGTAATTGATTATTACCTTTGATACTAGGTAGACCTGATATAGCTTTCCCGCGTATAAATAATATAAGATTTTGACTCTTACCTCCTTCTCTTACGCTGCTTTTAATAAGAGGAATAGTGGAGAGGGGGGTTGGAACTGGCTGAACAGTATATCCTCCTTTATCTAGAGGTATTGCTCATGGAGGTAGATCTGTAGATTTAGCTATTTTTTCTTTACATCTAGCAGGAGCATCCTCTATCTTAGGT…
10055562	GBCM12053-19	BOLD:ADD1124	KR905794	Mined from GenBank, NCBI			Amphipoda	Niphargidae		Niphargus	Niphargus lessiniensis																			11724778	COI-5P	KR905794	ACTTTATATTTTATTTTAGGGGCATGATCCAGATTAGTAGGAACAGCTATAAGTGTTATTATCCGAACTGAACTAAGAGCCCCGGGTGATTTTATTGGAGATGACCAATTATATAATGTTGTAGTTACAGCTCATGCATTTGTAATAATTTTCTTTATAGTAATACCAATTATAATTGGTGGTTTTGGTAATTGGTTACTACCTCTTATATTAGGTAGTCCTGACATAGCTTTCCCCCGAATAAATAATATAAGATTTTGATTATTACCCCCTTCTCTTACATTACTTTTAATAAGAGGTATAGTAGAAAGAGGTGTTGGTACTGGTTGAACCGTGTATCCTCCTTTATCTAGTAGAATCGCTCATGGGGGTAGCTCTGTAGACTTAGCAATTTTTTCT…
7301693	GBCMA12273-16	BOLD:ADD1124	KR905794.1	Mined from GenBank, NCBI			Amphipoda	Niphargidae		Niphargus	Niphargus lessiniensis																			8845881	COI-5P		ACTTTATATTTTATTTTAGGGGCATGATCCAGATTAGTAGGAACAGCTATAAGTGTTATTATCCGAACTGAACTAAGAGCCCCGGGTGATTTTATTGGAGATGACCAATTATATAATGTTGTAGTTACAGCTCATGCATTTGTAATAATTTTCTTTATAGTAATACCAATTATAATTGGTGGTTTTGGTAATTGGTTACTACCTCTTATATTAGGTAGTCCTGACATAGCTTTCCCCCGAATAAATAATATAAGATTTTGATTATTACCCCCTTCTCTTACATTACTTTTAATAAGAGGTATAGTAGAAAGAGGTGTTGGTACTGGTTGAACCGTGTATCCTCCTTTATCTAGTAGAATCGCTCATGGGGGTAGCTCTGTAGACTTAGCAATTTTTTCT…
8471278	GBCM6505-17	BOLD:ADD1127	KR905795	Mined from GenBank, NCBI			Amphipoda	Niphargidae		Niphargus	Niphargus puteanus																			9712939	COI-5P	KR905795	ACATTGTATTTTATTTTAGGGGCCTGATCTAGAGTTCTAGGCACAGCTATGAGAGTTATTATCCGTACTGAATTAAGGTCCCCTGGTAATTTCATTGGTGACGATCAGTTATATAATGTAATAGTGACAGCCCATGCACTTGTAATAATTTTTTTTATAGTTATACCTATTATAATTGGTGGGTTTGGTAATTGACTTTTACCATTAATATTAGGTAGACCTGATATAGCCTTTCCTCGAATAAATAATATAAGGTTCTGGCTACTACCTCCTTCACTTACCTTATTATTAATAAGAGGTATAGTAGAAAGAGGTGTAGGAACTGGGTGAACAGTTTACCCTCCTTTATCTAGAGGTGTGGCCCATAGAGGAAGGTCTGTTGACTTAGCTATTTTTTCC…
7301694	GBCMA12274-16	BOLD:ADD1127	KR905795.1	Mined from GenBank, NCBI			Amphipoda	Niphargidae		Niphargus	Niphargus puteanus																			8845882	COI-5P		ACATTGTATTTTATTTTAGGGGCCTGATCTAGAGTTCTAGGCACAGCTATGAGAGTTATTATCCGTACTGAATTAAGGTCCCCTGGTAATTTCATTGGTGACGATCAGTTATATAATGTAATAGTGACAGCCCATGCACTTGTAATAATTTTTTTTATAGTTATACCTATTATAATTGGTGGGTTTGGTAATTGACTTTTACCATTAATATTAGGTAGACCTGATATAGCCTTTCCTCGAATAAATAATATAAGGTTCTGGCTACTACCTCCTTCACTTACCTTATTATTAATAAGAGGTATAGTAGAAAGAGGTGTAGGAACTGGGTGAACAGTTTACCCTCCTTTATCTAGAGGTGTGGCCCATAGAGGAAGGTCTGTTGACTTAGCTATTTTTTCC…
8473801	GBCM9028-17	BOLD:ADD3800	KR905796	Mined from GenBank, NCBI			Amphipoda	Niphargidae		Niphargus	Niphargus balcanicus																			9712940	COI-5P	KR905796	TTTTATTTTAGGAGCTTGATCAAGAGTATTAGGAACAGCCATAAGACTAATTATTCGTACTGAGTTAAGGTCCCCAGGGAATTTTATTGGGGATGATCAATTATATAACGTAATAGTAACAGCTCATGCATTTGTAATGATTTTTTTTATAGTAATGCCTATTATAATTGGTGGATTTGGTAATTGACTTATACCTTTAATATTAGGTAGTCCTGATATAGCATTTCCACGTATAAATAATATAAGATTCTGATTATTACCTCCATCATTAACTCTTCTTTTAATAAGAGGTATAGTAGAAAGAGGTGTGGGAACAGGATGAACTGTTTACCCTCCTTTATCAAGAAGAATAGCTCATGGAGGTAGATCAGTAGACTTAGCTATTTTTTCTCTACATTT…
7301695	GBCMA12275-16	BOLD:ADD3800	KR905796.1	Mined from GenBank, NCBI			Amphipoda	Niphargidae		Niphargus	Niphargus balcanicus																			8845883	COI-5P		TTTATTTTAGGAGCTTGATCAAGAGTATTAGGAACAGCCATAAGACTAATTATTCGTACTGAGTTAAGGTCCCCAGGGAATTTTATTGGGGATGATCAATTATATAACGTAATAGTAACAGCTCATGCATTTGTAATGATTTTTTTTATAGTAATGCCTATTATAATTGGTGGATTTGGTAATTGACTTATACCTTTAATATTAGGTAGTCCTGATATAGCATTTCCACGTATAAATAATATAAGATTCTGATTATTACCTCCATCATTAACTCTTCTTTTAATAAGAGGTATAGTAGAAAGAGGTGTGGGAACAGGATGAACTGTTTACCCTCCTTTATCAAGAAGAATAGCTCATGGAGGTAGATCAGTAGACTTAGCTATTTTTTCTCTACATTTA…
8471913	GBCM7140-17	BOLD:ADD3620	KR905797	Mined from GenBank, NCBI			Amphipoda	Niphargidae		Niphargus	Niphargus brachytelson																			9712941	COI-5P	KR905797	ACACTATATTTTATTTTAGGGGCTTGGTCAAGTGTTCTAGGCACAGCTATGAGTGTTATTATTCGTACAGAATTAAGTTCTCCAGGTAATTTTATCGGTGATGACCAACTATATAACGTTATAGTTACAGCTCATGCTTTTGTTATAATCTTTTTTATAGTAATACCTATCATAATTGGTGGATTTGGTAATTGATTATTACCTTTAATACTAGGTAGGCCTGATATAGCTTTTCCACGTATGAATAATATGAGATTTTGACTTTTACCTCCTTCACTAACTTTATTATTAATAAGTGGTATAGTAGAAAGAGGAGTAGGTACAGGATGAACTGTCTACCCTCCATTATCCAGAGGAGTAGCACACAGAGGAAGATCTGTTGATTTGGCTATTTTTTCT…
7301696	GBCMA12276-16	BOLD:ADD3620	KR905797.1	Mined from GenBank, NCBI			Amphipoda	Niphargidae		Niphargus	Niphargus brachytelson																			8845884	COI-5P		ACACTATATTTTATTTTAGGGGCTTGGTCAAGTGTTCTAGGCACAGCTATGAGTGTTATTATTCGTACAGAATTAAGTTCTCCAGGTAATTTTATCGGTGATGACCAACTATATAACGTTATAGTTACAGCTCATGCTTTTGTTATAATCTTTTTTATAGTAATACCTATCATAATTGGTGGATTTGGTAATTGATTATTACCTTTAATACTAGGTAGGCCTGATATAGCTTTTCCACGTATGAATAATATGAGATTTTGACTTTTACCTCCTTCACTAACTTTATTATTAATAAGTGGTATAGTAGAAAGAGGAGTAGGTACAGGATGAACTGTCTACCCTCCATTATCCAGAGGAGTAGCACACAGAGGAAGATCTGTTGATTTGGCTATTTTTTCT…
8474903	GBCM10130-17	BOLD:ADD1299	KR905798	Mined from GenBank, NCBI			Amphipoda	Niphargidae		Niphargus	Niphargus factor																			9712942	COI-5P	KR905798	ACTTTATATTTTATCTTAGGAGCCTGATCTAGAATACTAGGGACAGCTATAAGACTTATTATTCGAACTGAACTAAGCGCCCCAGGAAATTTTATTGGAGATGACCAACTGTACAACGTTATAGTAACAGCTCATGCATTCGTAATAATTTTCTTTATAGTTATACCTATTATAATTGGAGGATTTGGTAACTGATTAATACCACTTATATTAGGAAGTCCAGATATAGCTTTCCCGCGAATAAACAACATAAGATTTTGACTTTTACCTCCATCACTAACACTCCTTTTAATAAGAGGTATAGTAGAAAGAGGTGTAGGCACTGGTTGAACTGTTTACCCCCCACTATCAAGCATAATTGCCCACAGAGGTAGATCAGTAGACTTAGCAATTTTTTCA…
7301697	GBCMA12277-16	BOLD:ADD1299	KR905798.1	Mined from GenBank, NCBI			Amphipoda	Niphargidae		Niphargus	Niphargus factor																			8845885	COI-5P		ACTTTATATTTTATCTTAGGAGCCTGATCTAGAATACTAGGGACAGCTATAAGACTTATTATTCGAACTGAACTAAGCGCCCCAGGAAATTTTATTGGAGATGACCAACTGTACAACGTTATAGTAACAGCTCATGCATTCGTAATAATTTTCTTTATAGTTATACCTATTATAATTGGAGGATTTGGTAACTGATTAATACCACTTATATTAGGAAGTCCAGATATAGCTTTCCCGCGAATAAACAACATAAGATTTTGACTTTTACCTCCATCACTAACACTCCTTTTAATAAGAGGTATAGTAGAAAGAGGTGTAGGCACTGGTTGAACTGTTTACCCCCCACTATCAAGCATAATTGCCCACAGAGGTAGATCAGTAGACTTAGCAATTTTTTCA…
8473589	GBCM8816-17	BOLD:ADD1304	KR905799	Mined from GenBank, NCBI			Amphipoda	Niphargidae		Niphargus	Niphargus grandii																			9712943	COI-5P	KR905799	GGAGCTTGGTCAAGAGTATTAGGGACAGCCATAAGATTAATTATCCGTACTGAATTAAGATCACCAGGTAATTTTATTGGAGATGATCAACTTTATAATGTAATAGTTACAGCTCATGCTTTTGTTATAATTTTCTTTATAGTAATACCTATTATAATTGGTGGTTTTGGGAATTGACTTCTCCCTCTTATATTAGGTAGCCCTGATATAGCTTTCCCTCGTATAAATAATATAAGATTTTGATTATTACCCCCTTCGTTAACTCTTCTACTTATAAGAGGAATAGTTGAAAGAGGTGTTGGAACTGGTTGAACTGTCTACCCCCCTTTATCTAGTGGGCTAGCCCATAGAGGTAGATCTGTAGATCTAGCTATTTTTTCACTTCATCTAGCAGGAGCA…
7301698	GBCMA12278-16	BOLD:ADD1304	KR905799.1	Mined from GenBank, NCBI			Amphipoda	Niphargidae		Niphargus	Niphargus grandii																			8845886	COI-5P		GGAGCTTGGTCAAGAGTATTAGGGACAGCCATAAGATTAATTATCCGTACTGAATTAAGATCACCAGGTAATTTTATTGGAGATGATCAACTTTATAATGTAATAGTTACAGCTCATGCTTTTGTTATAATTTTCTTTATAGTAATACCTATTATAATTGGTGGTTTTGGGAATTGACTTCTCCCTCTTATATTAGGTAGCCCTGATATAGCTTTCCCTCGTATAAATAATATAAGATTTTGATTATTACCCCCTTCGTTAACTCTTCTACTTATAAGAGGAATAGTTGAAAGAGGTGTTGGAACTGGTTGAACTGTCTACCCCCCTTTATCTAGTGGGCTAGCCCATAGAGGTAGATCTGTAGATCTAGCTATTTTTTCACTTCATCTAGCAGGAGCA…
10055561	GBCM12052-19	BOLD:ADD1303	KR905800	Mined from GenBank, NCBI			Amphipoda	Niphargidae		Niphargus	Niphargus hadzii																			11724779	COI-5P	KR905800	ACACTATATTTTATTTTAGGTGCTTGATCTAGAGTACTAGGTACAGCTATAAGAGTAATTATTCGAACTGAATTAAGATCTCCTGGTAATTTTATTGGAGACGACCAATTATATAATGTTATAGTAACAGCTCATGCTTTTGTAATAATTTTTTTTATAGTAATACCTATCATAATTGGTGGATTTGGTAATTGATTATTACCTTTAATATTAGGTAGCCCTGATATAGCATTTCCCCGTATAAATAATATAAGATTTTGACTTTTACCCCCTTCATTAACATTACTTTTAATAAGGGGTATAGTAGAAAGAGGAGTAGGAACAGGATGAACAGTATATCCTCCTCTTTCTAGAGGAGCAGCACATAGAGGAAGATCTGTTGATCTTGCTATTTTTTCT…
7301699	GBCMA12279-16	BOLD:ADD1303	KR905800.1	Mined from GenBank, NCBI			Amphipoda	Niphargidae		Niphargus	Niphargus hadzii																			8845887	COI-5P		ACACTATATTTTATTTTAGGTGCTTGATCTAGAGTACTAGGTACAGCTATAAGAGTAATTATTCGAACTGAATTAAGATCTCCTGGTAATTTTATTGGAGACGACCAATTATATAATGTTATAGTAACAGCTCATGCTTTTGTAATAATTTTTTTTATAGTAATACCTATCATAATTGGTGGATTTGGTAATTGATTATTACCTTTAATATTAGGTAGCCCTGATATAGCATTTCCCCGTATAAATAATATAAGATTTTGACTTTTACCCCCTTCATTAACATTACTTTTAATAAGGGGTATAGTAGAAAGAGGAGTAGGAACAGGATGAACAGTATATCCTCCTCTTTCTAGAGGAGCAGCACATAGAGGAAGATCTGTTGATCTTGCTATTTTTTCT…
8476065	GBCM11292-17	BOLD:ADD0816	KR905802	Mined from GenBank, NCBI			Amphipoda	Niphargidae		Niphargus	Niphargus illidzensis																			9712945	COI-5P	KR905802	ACATTATATTTTATTTTAGGAGGTTGATCAAGAATACTAGGAACAGCTATAAGAGTAATTATTCGCACTGAGTTAAGATCCCCTGGTAATTTTATTGGAGATGACCAATTATACAACGTAATGGTAACAGCCCATGCTTTTATTATAATTTTTTTTATAGTTATACCTATTATAATTGGTGGATTTGGTAACTGACTTTTACCATTAATATTAGGTAGACCGGATATAGCCTTTCCACGAATAAATAATATAAGATTTTGACTTTTACCACCATCTCTTACCTTATTACTAATAAGAGGTATAGTAGAAAGAGGGGTAGGTACTGGATGAACTGTCTATCCTCCGCTATCAAGAGGAGTTGCTCATAGAGGTAGATCAGTAGATCTAGCTATTTTTTCT…
7301701	GBCMA12281-16	BOLD:ADD0816	KR905802.1	Mined from GenBank, NCBI			Amphipoda	Niphargidae		Niphargus	Niphargus illidzensis																			8845889	COI-5P		ACATTATATTTTATTTTAGGAGGTTGATCAAGAATACTAGGAACAGCTATAAGAGTAATTATTCGCACTGAGTTAAGATCCCCTGGTAATTTTATTGGAGATGACCAATTATACAACGTAATGGTAACAGCCCATGCTTTTATTATAATTTTTTTTATAGTTATACCTATTATAATTGGTGGATTTGGTAACTGACTTTTACCATTAATATTAGGTAGACCGGATATAGCCTTTCCACGAATAAATAATATAAGATTTTGACTTTTACCACCATCTCTTACCTTATTACTAATAAGAGGTATAGTAGAAAGAGGGGTAGGTACTGGATGAACTGTCTATCCTCCGCTATCAAGAGGAGTTGCTCATAGAGGTAGATCAGTAGATCTAGCTATTTTTTCT…
8474821	GBCM10048-17	BOLD:ADD1298	KR905803	Mined from GenBank, NCBI			Amphipoda	Niphargidae		Niphargus	Niphargus karamani																			9712946	COI-5P	KR905803	ACATTATATTTTATCTTAGGAGCTTGATCAAGTGTACTAGGGACTGCCATGAGAGTAATTATTCGAACCGAACTAAGTTCGCCAGGCAACTTTATCGGAGATGACCAACTTTATAATGTTATAGTAACTGCCCACGCATTTGTTATAATTTTCTTTATAGTAATACCTATTATAATCGGGGGTTTTGGTAACTGACTCCTCCCCTTAATATTAGGTAGCCCTGACATAGCATTTCCTCGTATAAATAATATAAGATTTTGACTTCTCCCTCCTTCACTTACCTTACTTTTAATAAGAGGTATAGTAGAAAGAGGAGTAGGAACTGGTTGAACAGTCTACCCTCCTTTATCAAGAGGAATAGCCCACGGGGGTAGCTCAGTAGATCTAGCTATTTTTTCA…
7301702	GBCMA12282-16	BOLD:ADD1298	KR905803.1	Mined from GenBank, NCBI			Amphipoda	Niphargidae		Niphargus	Niphargus karamani																			8845890	COI-5P		ACATTATATTTTATCTTAGGAGCTTGATCAAGTGTACTAGGGACTGCCATGAGAGTAATTATTCGAACCGAACTAAGTTCGCCAGGCAACTTTATCGGAGATGACCAACTTTATAATGTTATAGTAACTGCCCACGCATTTGTTATAATTTTCTTTATAGTAATACCTATTATAATCGGGGGTTTTGGTAACTGACTCCTCCCCTTAATATTAGGTAGCCCTGACATAGCATTTCCTCGTATAAATAATATAAGATTTTGACTTCTCCCTCCTTCACTTACCTTACTTTTAATAAGAGGTATAGTAGAAAGAGGAGTAGGAACTGGTTGAACAGTCTACCCTCCTTTATCAAGAGGAATAGCCCACGGGGGTAGCTCAGTAGATCTAGCTATTTTTTCA…
8472232	GBCM7459-17	BOLD:ADD1305	KR905804	Mined from GenBank, NCBI			Amphipoda	Niphargidae		Niphargus	Niphargus kenki																			9712947	COI-5P	KR905804	GGTGCTTGATCTAGAGTAGTAGGAACAGCCATAAGTGTAATTATTCGAACTGAGTTAAGATCACCCGGTAACTTTATTGGAGATGACCAACTATATAATGTTATAGTAACAGCTCATGCATTTATTATAATTTTTTTTATAGTTATACCTATTATAATTGGTGGATTTGGTAATTGATTAATACCTTTAATATTAGGTAGACCAGATATAGCTTTCCCTCGTATAAATAACATAAGGTTTTGACTTTTACCCCCATCATTAACATTACTTTTAATAAGAGGTATAGTAGAAAGAGGTGTAGGTACAGGTTGAACAGTATATCCTCCTTTATCAAGAGGAGTAGCACACAGAGGTAGATCCGTTGATTTAGCTATTTTTTCCTTGCATTTAGCCGGAGCT…
7301703	GBCMA12283-16	BOLD:ADD1305	KR905804.1	Mined from GenBank, NCBI			Amphipoda	Niphargidae		Niphargus	Niphargus kenki																			8845891	COI-5P		GGTGCTTGATCTAGAGTAGTAGGAACAGCCATAAGTGTAATTATTCGAACTGAGTTAAGATCACCCGGTAACTTTATTGGAGATGACCAACTATATAATGTTATAGTAACAGCTCATGCATTTATTATAATTTTTTTTATAGTTATACCTATTATAATTGGTGGATTTGGTAATTGATTAATACCTTTAATATTAGGTAGACCAGATATAGCTTTCCCTCGTATAAATAACATAAGGTTTTGACTTTTACCCCCATCATTAACATTACTTTTAATAAGAGGTATAGTAGAAAGAGGTGTAGGTACAGGTTGAACAGTATATCCTCCTTTATCAAGAGGAGTAGCACACAGAGGTAGATCCGTTGATTTAGCTATTTTTTCCTTGCATTTAGCCGGAGCT…
10055569	GBCM12060-19	BOLD:ADD3913	KR905805	Mined from GenBank, NCBI			Amphipoda	Niphargidae		Niphargus	Niphargus longiflagellum																			11724780	COI-5P	KR905805	ACATTATATTTTATCCTAGGAGCCTGATCTAGAGTATTAGGTACAGCTATAAGAGTTATTATTCGTACTGAACTTAGATCTCCAGGTAATTTTATCGGAGATGATCAACTATATAATGTTATAGTTACAGCCCATGCACTTGTAATAATTTTTTTTATAGTCATGCCTATTATAATTGGTGGTTTTGGTAACTGATTAATACCTTTAATACTAGGAAGTCCTGATATAGCTTTCCCCCGTATAAATAATATAAGATTTTGACTTTTACCTCCTTCACTTACTCTTCTATTAATAAGAGGTATAGTTGAAAGAGGAGTAGGTACCGGATGAACAGTTTATCCCCCATTATCTAGTGTAATTGCGCACGGAGGAAGATCAGTAGATATAGCAATTTTTTCA…
7301704	GBCMA12284-16	BOLD:ADD3913	KR905805.1	Mined from GenBank, NCBI			Amphipoda	Niphargidae		Niphargus	Niphargus longiflagellum																			8845892	COI-5P		ACATTATATTTTATCCTAGGAGCCTGATCTAGAGTATTAGGTACAGCTATAAGAGTTATTATTCGTACTGAACTTAGATCTCCAGGTAATTTTATCGGAGATGATCAACTATATAATGTTATAGTTACAGCCCATGCACTTGTAATAATTTTTTTTATAGTCATGCCTATTATAATTGGTGGTTTTGGTAACTGATTAATACCTTTAATACTAGGAAGTCCTGATATAGCTTTCCCCCGTATAAATAATATAAGATTTTGACTTTTACCTCCTTCACTTACTCTTCTATTAATAAGAGGTATAGTTGAAAGAGGAGTAGGTACCGGATGAACAGTTTATCCCCCATTATCTAGTGTAATTGCGCACGGAGGAAGATCAGTAGATATAGCAATTTTTTCA…
8473441	GBCM8668-17	BOLD:ADD0932	KR905806	Mined from GenBank, NCBI			Amphipoda	Niphargidae		Niphargus	Niphargus lourensis																			9712948	COI-5P	KR905806	TGGTCTAGTGTTTTAGGGACAGCAATAAGAGTAATCATTCGAACTGAATTAAGTTCTCCAGGTAATTTTATTGGGGATGACCAATTATATAACGTTGTAGTGACAGCTCATGCCTTTGTAATAATTTTTTTTATAGTTATGCCTATTATAATTGGTGGATTCGGAAACTGATTGATACCTTTAATATTAGGGAGACCCGATATAGCATTTCCACGTATAAACAATATAAGATTTTGACTTTTACCTCCATCACTTACTTTACTTTTAATAAGTGCTATAGTAGAAAGAGGAGTAGGTACTGGTTGAACAGTTTATCCTCCTTTATCCAGTAGAGTAGCTCATAGAGGAAGATCAGTTGACCTTGCAATTTTTTCTTTACACCTAGCAGGTGCTTCCTCA…
7301705	GBCMA12285-16	BOLD:ADD0932	KR905806.1	Mined from GenBank, NCBI			Amphipoda	Niphargidae		Niphargus	Niphargus lourensis																			8845893	COI-5P		TGGTCTAGTGTTTTAGGGACAGCAATAAGAGTAATCATTCGAACTGAATTAAGTTCTCCAGGTAATTTTATTGGGGATGACCAATTATATAACGTTGTAGTGACAGCTCATGCCTTTGTAATAATTTTTTTTATAGTTATGCCTATTATAATTGGTGGATTCGGAAACTGATTGATACCTTTAATATTAGGGAGACCCGATATAGCATTTCCACGTATAAACAATATAAGATTTTGACTTTTACCTCCATCACTTACTTTACTTTTAATAAGTGCTATAGTAGAAAGAGGAGTAGGTACTGGTTGAACAGTTTATCCTCCTTTATCCAGTAGAGTAGCTCATAGAGGAAGATCAGTTGACCTTGCAATTTTTTCTTTACACCTAGCAGGTGCTTCCTCA…
10055568	GBCM12059-19	BOLD:ADD3914	KR905807	Mined from GenBank, NCBI			Amphipoda	Niphargidae		Niphargus	Niphargus lunaris																			11724781	COI-5P	KR905807	ACATTATATTTTATTTTAGGAGCTTGATCTAGTGTATTAGGTACGGCTATAAGACTTATTATTCGAACAGAATTAAGTACACCAGGAAATTTTATTGGAGATGACCAATTATATAATGTTATAGTTACAGCTCATGCATTTGTAATAATTTTTTTTATAGTAATACCTATTATAATTGGAGGTTTTGGTAATTGATTGATACCTTTAATACTAGGAAGACCAGATATAGCTTTTCCGCGTATAAATAACATAAGATTTTGACTTTTACCTCCTTCTCTTACATTACTATTAATAAGAGGTATAGTTGAAAGAGGTGTTGGAACTGGGTGAACTGTATATCCTCCTTTGTCTAGAATAATTGCACATAGAGGAAGATCTGTAGATTTAGCTATTTTTTCT…
7301706	GBCMA12286-16	BOLD:ADD3914	KR905807.1	Mined from GenBank, NCBI			Amphipoda	Niphargidae		Niphargus	Niphargus lunaris																			8845894	COI-5P		ACATTATATTTTATTTTAGGAGCTTGATCTAGTGTATTAGGTACGGCTATAAGACTTATTATTCGAACAGAATTAAGTACACCAGGAAATTTTATTGGAGATGACCAATTATATAATGTTATAGTTACAGCTCATGCATTTGTAATAATTTTTTTTATAGTAATACCTATTATAATTGGAGGTTTTGGTAATTGATTGATACCTTTAATACTAGGAAGACCAGATATAGCTTTTCCGCGTATAAATAACATAAGATTTTGACTTTTACCTCCTTCTCTTACATTACTATTAATAAGAGGTATAGTTGAAAGAGGTGTTGGAACTGGGTGAACTGTATATCCTCCTTTGTCTAGAATAATTGCACATAGAGGAAGATCTGTAGATTTAGCTATTTTTTCT…
10055506	GBCM11997-19	BOLD:ADD1129	KR905808	Mined from GenBank, NCBI			Amphipoda	Niphargidae		Niphargus	Niphargus orcinus																			11724782	COI-5P	KR905808	GGGGCTTGATCTAGAGTATTAGGCACAGCTATAAGGGTTATTATTCGAACTGAATTAAGATCACCAGGAAATTTCATTGGAGATGATCAATTATATAATGTTATAGTTACAGCCCATGCATTTGTTATAATTTTTTTTATAGTTATACCAATTATAATTGGTGGTTTTGGAAATTGACTTATACCACTTATGCTAGGAAGACCTGATATGGCTTTTCCACGTTTAAATAATATAAGATTCTGACTTCTACCCCCCTCACTTACTTTACTTTTAATAAGAGGTATAGTAGAAAGAGGAGTAGGAACTGGATGAACAGTATATCCTCCTTTATCAAGAAGAATTGCCCACGGAGGCAGATCAGTAGATTTAGCAATTTTTTCATTACATTTAGCTGGTGCT…
7301707	GBCMA12287-16	BOLD:ADD1129	KR905808.1	Mined from GenBank, NCBI			Amphipoda	Niphargidae		Niphargus	Niphargus orcinus																			8845895	COI-5P		GGGGCTTGATCTAGAGTATTAGGCACAGCTATAAGGGTTATTATTCGAACTGAATTAAGATCACCAGGAAATTTCATTGGAGATGATCAATTATATAATGTTATAGTTACAGCCCATGCATTTGTTATAATTTTTTTTATAGTTATACCAATTATAATTGGTGGTTTTGGAAATTGACTTATACCACTTATGCTAGGAAGACCTGATATGGCTTTTCCACGTTTAAATAATATAAGATTCTGACTTCTACCCCCCTCACTTACTTTACTTTTAATAAGAGGTATAGTAGAAAGAGGAGTAGGAACTGGATGAACAGTATATCCTCCTTTATCAAGAAGAATTGCCCACGGAGGCAGATCAGTAGATTTAGCAATTTTTTCATTACATTTAGCTGGTGCT…
8471147	GBCM6374-17	BOLD:ADD1130	KR905809	Mined from GenBank, NCBI			Amphipoda	Niphargidae		Niphargus	Niphargus pachytelson																			9712949	COI-5P	KR905809	ACATTATATTTTATTCTAGGGGCTTGAGCTAGTGTGTTAGGTACAGCTATAAGAGTTATTATTCGAACTGAATTAAGGTCACCAGGTAACTTTATTGGAGACGATCAACTATATAATGTTATAGTAACAGCCCACGCATTTGTAATAATTTTCTTTATAGTTATACCAATTATAATCGGTGGTTTTGGTAATTGACTTATACCTTTAATATTAGGAAGACCTGATATAGCATTTCCACGTATAAATAATATAAGATTTTGACTTTTACCTCCGTCACTTACCTTACTTCTAATAAGAGGTATAGTTGAAAGAGGAGTAGGAACTGGGTGAACAGTATACCCTCCGTTATCTAGAGGAATTGCTCACGGAGGAAGATCAGTAGATATAGCTATTTTTTCA…
7301708	GBCMA12288-16	BOLD:ADD1130	KR905809.1	Mined from GenBank, NCBI			Amphipoda	Niphargidae		Niphargus	Niphargus pachytelson																			8845896	COI-5P		ACATTATATTTTATTCTAGGGGCTTGAGCTAGTGTGTTAGGTACAGCTATAAGAGTTATTATTCGAACTGAATTAAGGTCACCAGGTAACTTTATTGGAGACGATCAACTATATAATGTTATAGTAACAGCCCACGCATTTGTAATAATTTTCTTTATAGTTATACCAATTATAATCGGTGGTTTTGGTAATTGACTTATACCTTTAATATTAGGAAGACCTGATATAGCATTTCCACGTATAAATAATATAAGATTTTGACTTTTACCTCCGTCACTTACCTTACTTCTAATAAGAGGTATAGTTGAAAGAGGAGTAGGAACTGGGTGAACAGTATACCCTCCGTTATCTAGAGGAATTGCTCACGGAGGAAGATCAGTAGATATAGCTATTTTTTCA…
8475452	GBCM10679-17	BOLD:ADD1131	KR905810	Mined from GenBank, NCBI			Amphipoda	Niphargidae		Niphargus	Niphargus podpecanus																			9712950	COI-5P	KR905810	ACATTGTATTTTATTTTAGGGGCTTGGTCTAGTGTTTTAGGTACAGCTATAAGAGTTATTATTCGTACTGAATTAAGATCTCCTGGTAATTTTATTGGTGATGATCAATTATATAATGTTATAGTTACAGCTCATGCTTTTGTAATAATTTTTTTTATAGTGATACCAATTATAATTGGTGGTTTTGGTAATTGATTACTACCTTTAATATTAGGTAGCCCTGATATAGCCTTTCCCCGTATAAATAATATAAGATTTTGACTTTTACCACCTTCATTAACTTTACTATTAATAAGAGGTATAGTAGAAAGAGGGGTAGGAACTGGTTGAACGGTTTATCCTCCTTTATCTAGGGGAGTGGCACATAGAGGAAGATCTGTTGATCTTGCTATTTTTTCT…
7301709	GBCMA12289-16	BOLD:ADD1131	KR905810.1	Mined from GenBank, NCBI			Amphipoda	Niphargidae		Niphargus	Niphargus podpecanus																			8845897	COI-5P		ACATTGTATTTTATTTTAGGGGCTTGGTCTAGTGTTTTAGGTACAGCTATAAGAGTTATTATTCGTACTGAATTAAGATCTCCTGGTAATTTTATTGGTGATGATCAATTATATAATGTTATAGTTACAGCTCATGCTTTTGTAATAATTTTTTTTATAGTGATACCAATTATAATTGGTGGTTTTGGTAATTGATTACTACCTTTAATATTAGGTAGCCCTGATATAGCCTTTCCCCGTATAAATAATATAAGATTTTGACTTTTACCACCTTCATTAACTTTACTATTAATAAGAGGTATAGTAGAAAGAGGGGTAGGAACTGGTTGAACGGTTTATCCTCCTTTATCTAGGGGAGTGGCACATAGAGGAAGATCTGTTGATCTTGCTATTTTTTCT…
8472585	GBCM7812-17	BOLD:ADD2789	KR905811	Mined from GenBank, NCBI			Amphipoda	Niphargidae		Niphargus	Niphargus rhenorhodanensis																			9712951	COI-5P	KR905811	ACATTATACTTTATTTTAGGTGCTTGATCTAGTGTATTAGGCACCGCCATAAGAGTTATTATTCGTACTGAATTAAGCTCTCCAGGTAATTTTATTGGAGATGATCAACTTTATAATGTTATAGTTACAGCTCATGCATTTGTAATAATTTTCTTTATAGTAATACCAATTATAATTGGCGGGTTTGGTAACTGACTTTTACCTTTAATACTAGGTAGGCCTGATATAGCCTTTCCACGTATAAATAATATAAGATTTTGACTTTTACCTCCTTCACTTACCCTACTTTTAATAAGTGGTATAGTTGAAAGAGGAGTAGGAACTGGATGAACAGTATATCCTCCTTTATCTAGAGGAATTGCCCACGGGGGAAGATCTGTAGATATAGCTATTTTTTCT…
7301710	GBCMA12290-16	BOLD:ADD2789	KR905811.1	Mined from GenBank, NCBI			Amphipoda	Niphargidae		Niphargus	Niphargus rhenorhodanensis																			8845898	COI-5P		ACATTATACTTTATTTTAGGTGCTTGATCTAGTGTATTAGGCACCGCCATAAGAGTTATTATTCGTACTGAATTAAGCTCTCCAGGTAATTTTATTGGAGATGATCAACTTTATAATGTTATAGTTACAGCTCATGCATTTGTAATAATTTTCTTTATAGTAATACCAATTATAATTGGCGGGTTTGGTAACTGACTTTTACCTTTAATACTAGGTAGGCCTGATATAGCCTTTCCACGTATAAATAATATAAGATTTTGACTTTTACCTCCTTCACTTACCCTACTTTTAATAAGTGGTATAGTTGAAAGAGGAGTAGGAACTGGATGAACAGTATATCCTCCTTTATCTAGAGGAATTGCCCACGGGGGAAGATCTGTAGATATAGCTATTTTTTCT…
8475767	GBCM10994-17	BOLD:ADD3197	KR905812	Mined from GenBank, NCBI			Amphipoda	Niphargidae		Niphargus	Niphargus sanctinaumi																			9712952	COI-5P	KR905812	ACATTATATTTTTTATTAGGAGCCTGATCAAGAGTATTAGGTACAGCAATAAGAGTAATTATCCGTACTGAATTAAGAGCTCCAGGTAATTTTATTGGTGATGACCAACTATACAATGTAATAGTAACAGCTCATGCATTCGTAATAATTTTCTTCATAGTAATACCAATTATAATTGGTGGCTTTGGTAACTGACTTCTACCTTTAATACTAGGTAGGCCTGATATGGCTTTCCCACGAATAAATAATATAAGATTCTGACTTTTACCCCCTTCACTTACCTTGCTTTTAATAAGAGGAATGGTAGAAAGAGGAGTAGGTACAGGATGAACTGTCTATCCCCCTTTATCAAGAAGAATTGCTCACGGAGGTAGTTCTGTTGATATAGCTATTTTTTCC…
7301711	GBCMA12291-16	BOLD:ADD3197	KR905812.1	Mined from GenBank, NCBI			Amphipoda	Niphargidae		Niphargus	Niphargus sanctinaumi																			8845899	COI-5P		ACATTATATTTTTTATTAGGAGCCTGATCAAGAGTATTAGGTACAGCAATAAGAGTAATTATCCGTACTGAATTAAGAGCTCCAGGTAATTTTATTGGTGATGACCAACTATACAATGTAATAGTAACAGCTCATGCATTCGTAATAATTTTCTTCATAGTAATACCAATTATAATTGGTGGCTTTGGTAACTGACTTCTACCTTTAATACTAGGTAGGCCTGATATGGCTTTCCCACGAATAAATAATATAAGATTCTGACTTTTACCCCCTTCACTTACCTTGCTTTTAATAAGAGGAATGGTAGAAAGAGGAGTAGGTACAGGATGAACTGTCTATCCCCCTTTATCAAGAAGAATTGCTCACGGAGGTAGTTCTGTTGATATAGCTATTTTTTCC…
8474283	GBCM9510-17	BOLD:ADD0952	KR905813	Mined from GenBank, NCBI			Amphipoda	Niphargidae		Niphargus	Niphargus slovenicus																			9712953	COI-5P	KR905813	ACATTATATTTCATTCTAGGGGCTTGATCAAGAGTATTAGGGACCGCTATAAGAGTTATTATCCGAACTGAATTAAGATCTCCGGGTAATTTTATTGGAGATGACCAATTATATAATGTAATAGTAACAGCCCATGCTTTTGTAATAATTTTTTTCATAGTAATACCTATCATAATCGGTGGTTTTGGTAATTGATTATTACCTTTAATATTAGGTAGACCAGATATAGCATTTCCACGAATAAATAACATAAGATTCTGACTTTTACCTCCTTCTCTTACTCTATTATTAATAAGAGGTATGGTGGAAAGAGGTGTAGGAACAGGATGAACCGTTTATCCTCCTTTATCTAGTGGAGCAGCCCATAGGGGTAGATCAGTAGACTTAGCTATTTTTTCA…
7301712	GBCMA12292-16	BOLD:ADD0952	KR905813.1	Mined from GenBank, NCBI			Amphipoda	Niphargidae		Niphargus	Niphargus slovenicus																			8845900	COI-5P		ACATTATATTTCATTCTAGGGGCTTGATCAAGAGTATTAGGGACCGCTATAAGAGTTATTATCCGAACTGAATTAAGATCTCCGGGTAATTTTATTGGAGATGACCAATTATATAATGTAATAGTAACAGCCCATGCTTTTGTAATAATTTTTTTCATAGTAATACCTATCATAATCGGTGGTTTTGGTAATTGATTATTACCTTTAATATTAGGTAGACCAGATATAGCATTTCCACGAATAAATAACATAAGATTCTGACTTTTACCTCCTTCTCTTACTCTATTATTAATAAGAGGTATGGTGGAAAGAGGTGTAGGAACAGGATGAACCGTTTATCCTCCTTTATCTAGTGGAGCAGCCCATAGGGGTAGATCAGTAGACTTAGCTATTTTTTCA…
8473193	GBCM8420-17	BOLD:ADD3402	KR905814	Mined from GenBank, NCBI			Amphipoda	Niphargidae		Niphargus	Niphargus spoeckeri																			9712954	COI-5P	KR905814	GGTGCTTGATCTAGAGTACTAGGTACAGCTATGAGAGTAATTATTCGAACTGAATTAAGATCTCCAGGTAATTTTATTGGAGACGATCAATTGTATAATGTTATAGTAACAGCACATGCTTTTGTAATAAAAAAAAAAATAGTAATACCTATCATAATTGGTGGGTTTGGTAATTGATTGTTACCTTTAATATTAGGTAGACCTGATATAGCATTTCCCCGTATAAATAATATAAGATTTTGACTTTTACCTCCTTCATTAACATTACTTTTAATAAGTGGTATAGTAGAAAGAGGGGTGGGTACAGGATGAACAGTGTACCCTCCTCTTTCTAGAGGAATAGCCCATAGAGGAAGATCTGTTGATCTTGCTATTTTTTCTCTTCATTTAGCAGGAGCT…
7301713	GBCMA12293-16	BOLD:ADD3402	KR905814.1	Mined from GenBank, NCBI			Amphipoda	Niphargidae		Niphargus	Niphargus spoeckeri																			8845901	COI-5P		GGTGCTTGATCTAGAGTACTAGGTACAGCTATGAGAGTAATTATTCGAACTGAATTAAGATCTCCAGGTAATTTTATTGGAGACGATCAATTGTATAATGTTATAGTAACAGCACATGCTTTTGTAATAAAAAAAAAAATAGTAATACCTATCATAATTGGTGGGTTTGGTAATTGATTGTTACCTTTAATATTAGGTAGACCTGATATAGCATTTCCCCGTATAAATAATATAAGATTTTGACTTTTACCTCCTTCATTAACATTACTTTTAATAAGTGGTATAGTAGAAAGAGGGGTGGGTACAGGATGAACAGTGTACCCTCCTCTTTCTAGAGGAATAGCCCATAGAGGAAGATCTGTTGATCTTGCTATTTTTTCTCTTCATTTAGCAGGAGCT…
10055557	GBCM12048-19	BOLD:ADD2596	KR905815	Mined from GenBank, NCBI			Amphipoda	Niphargidae		Niphargus	Niphargus stygius																			11724783	COI-5P	KR905815	ACATTATATTTTATTCTAGGAGCGTGATCTAGAGTATTAGGAACAGCTATAAGAGTTATTATTCGTACCGAATTAAGTTCCCCCGGTAACTTTATTGGTGATGACCAATTATATAATGTTATAGTAACAGCTCATGCATTTGTCATAATCTTTTTTATAGTAATACCTATTATAATTGGTGGTTTTGGTAATTGACTTTTACCATTAATATTAGGAAGACCTGATATGGCTTTTCCACGAATAAATAATATAAGATTTTGACTTTTACCCCCCTCACTAACATTACTTTTGATAAGAGGTATAGTAGAAAGAGGAGTAGGTACCGGGTGAACAGTTTATCCCCCTTTATCTAGAGGAATTGCTCATGGAGGTAGATCAGTAGATTTAGCTATTTTTTCG…
7301714	GBCMA12294-16	BOLD:ADD2596	KR905815.1	Mined from GenBank, NCBI			Amphipoda	Niphargidae		Niphargus	Niphargus stygius																			8845902	COI-5P		ACATTATATTTTATTCTAGGAGCGTGATCTAGAGTATTAGGAACAGCTATAAGAGTTATTATTCGTACCGAATTAAGTTCCCCCGGTAACTTTATTGGTGATGACCAATTATATAATGTTATAGTAACAGCTCATGCATTTGTCATAATCTTTTTTATAGTAATACCTATTATAATTGGTGGTTTTGGTAATTGACTTTTACCATTAATATTAGGAAGACCTGATATGGCTTTTCCACGAATAAATAATATAAGATTTTGACTTTTACCCCCCTCACTAACATTACTTTTGATAAGAGGTATAGTAGAAAGAGGAGTAGGTACCGGGTGAACAGTTTATCCCCCTTTATCTAGAGGAATTGCTCATGGAGGTAGATCAGTAGATTTAGCTATTTTTTCG…
8474005	GBCM9232-17	BOLD:ADD3038	KR905816	Mined from GenBank, NCBI			Amphipoda	Niphargidae		Niphargus	Niphargus dobrogicus																			9712955	COI-5P	KR905816	ACATTATATTTTATTTTAGGGGCCTGATCTAGAGTATTAGGCACTGCTATAAGAGTTATTATCCGAACTGAACTAAGGACCCCAGGTAATTTTATTGGAGACGACCAACTTTATAATGTTATAGTTACAGCCCATGCATTTGTAATAATCTTCTTTATAGTGATACCAATCATAATCGGAGGATTTGGTAATTGGCTTATACCCTTAATACTAGGCAGTCCTGATATGGCATTTCCTCGTATAAACAATATAAGATTTTGACTACTTCCTCCTTCACTTACTCTTCTCTTAATAAGAGGTATAGTAGAAAGAGGTGTTGGTACAGGATGGACAGTATACCCTCCTTTATCAAGAAGTATCGCCCACGGCGGAAGATCTGTGGATTTAGCAATTTTTTCA…
7301715	GBCMA12295-16	BOLD:ADD3038	KR905816.1	Mined from GenBank, NCBI			Amphipoda	Niphargidae		Niphargus	Niphargus dobrogicus																			8845903	COI-5P		ACATTATATTTTATTTTAGGGGCCTGATCTAGAGTATTAGGCACTGCTATAAGAGTTATTATCCGAACTGAACTAAGGACCCCAGGTAATTTTATTGGAGACGACCAACTTTATAATGTTATAGTTACAGCCCATGCATTTGTAATAATCTTCTTTATAGTGATACCAATCATAATCGGAGGATTTGGTAATTGGCTTATACCCTTAATACTAGGCAGTCCTGATATGGCATTTCCTCGTATAAACAATATAAGATTTTGACTACTTCCTCCTTCACTTACTCTTCTCTTAATAAGAGGTATAGTAGAAAGAGGTGTTGGTACAGGATGGACAGTATACCCTCCTTTATCAAGAAGTATCGCCCACGGCGGAAGATCTGTGGATTTAGCAATTTTTTCA…
8474343	GBCM9570-17	BOLD:ADD3196	KR905817	Mined from GenBank, NCBI			Amphipoda	Niphargidae		Niphargus	Niphargus vadimi																			9712956	COI-5P	KR905817	ACTCTTTATTTTATTCTTGGTGCCTGAGCTAGAGTTCTTGGCACAGCTATAAGAGTTATAATTCGAACAGAGTTAAGCGCCCCTGGTAATTTCATTGGAGACGACCAATTATACAACGTAATAGTAACAGCCCATGCATTTGTAATAATTTTTTTTATGGTAATGCCTATTATAATTGGTGGGTTTGGAAATTGACTATTACCATTAATATTAGGTAGACCTGATATAGCCTTCCCTCGAATAAATAATATAAGTTTCTGGCTACTTCCTCCTTCACTAACACTACTATTAATAAGAGGAATAGTAGAGAGAGGAGTGGGAACTGGTTGAACCGTATACCCGCCTTTATCTAGTGTAGTAGCCCATAGAGGAAGTTCAGTAGACCTGGCTATTTTTTCT…
7301716	GBCMA12296-16	BOLD:ADD3196	KR905817.1	Mined from GenBank, NCBI			Amphipoda	Niphargidae		Niphargus	Niphargus vadimi																			8845904	COI-5P		ACTCTTTATTTTATTCTTGGTGCCTGAGCTAGAGTTCTTGGCACAGCTATAAGAGTTATAATTCGAACAGAGTTAAGCGCCCCTGGTAATTTCATTGGAGACGACCAATTATACAACGTAATAGTAACAGCCCATGCATTTGTAATAATTTTTTTTATGGTAATGCCTATTATAATTGGTGGGTTTGGAAATTGACTATTACCATTAATATTAGGTAGACCTGATATAGCCTTCCCTCGAATAAATAATATAAGTTTCTGGCTACTTCCTCCTTCACTAACACTACTATTAATAAGAGGAATAGTAGAGAGAGGAGTGGGAACTGGTTGAACCGTATACCCGCCTTTATCTAGTGTAGTAGCCCATAGAGGAAGTTCAGTAGACCTGGCTATTTTTTCT…
8472942	GBCM8169-17	BOLD:ADD1302	KR905818	Mined from GenBank, NCBI			Amphipoda	Niphargidae		Niphargus	Niphargus dimorphus																			9712957	COI-5P	KR905818	ACCCTTTATTTTATTTTAGGGGCTTGAGCCAGAGTACTAGGCACTGCAATGAGGGTTATCATTCGCACAGAATTAAGGGCTCCAGGTAATCTTATCGGAGATGATCAGCTCTATAACGTTATGGTTACAGCTCATGCATTTGTAATAATCTTTTTTATAGTCATACCTATTATAATCGGGGGTTTTGGTAATTGACTTCTTCCGTTAATACTAGGTAGCCCTGATATAGCCTTTCCACGAATGAATAACATAAGGTTTTGATTATTACCTCCTTCATTAACCCTTCTATTAATAAGAGGTATAGTAGAAAGAGGGGTTGGAACTGGTTGAACTGTGTACCCCCCGCTATCAAGAGGTTCCGCTCATAGGGGTAGTTCCGTTGATCTGGCTATTTTTTCT…
7301717	GBCMA12297-16	BOLD:ADD1302	KR905818.1	Mined from GenBank, NCBI			Amphipoda	Niphargidae		Niphargus	Niphargus dimorphus																			8845905	COI-5P		ACCCTTTATTTTATTTTAGGGGCTTGAGCCAGAGTACTAGGCACTGCAATGAGGGTTATCATTCGCACAGAATTAAGGGCTCCAGGTAATCTTATCGGAGATGATCAGCTCTATAACGTTATGGTTACAGCTCATGCATTTGTAATAATCTTTTTTATAGTCATACCTATTATAATCGGGGGTTTTGGTAATTGACTTCTTCCGTTAATACTAGGTAGCCCTGATATAGCCTTTCCACGAATGAATAACATAAGGTTTTGATTATTACCTCCTTCATTAACCCTTCTATTAATAAGAGGTATAGTAGAAAGAGGGGTTGGAACTGGTTGAACTGTGTACCCCCCGCTATCAAGAGGTTCCGCTCATAGGGGTAGTTCCGTTGATCTGGCTATTTTTTCT…
8473802	GBCM9029-17	BOLD:ADD1301	KR905819	Mined from GenBank, NCBI			Amphipoda	Niphargidae		Niphargus	Niphargus cvijici																			9712958	COI-5P	KR905819	ACCTTATATTTTATTTTAGGGGCTTGATCAAGTGTACTAGGCACTGCGATAAGAGTCATTATTCGTACCGAATTAAGATCACCTGGTAATTTTATCGGAGATGACCAGCTTTACAATGTTATAGTAACAGCACACGCATTTGTGATAATTTTCTTTATAGTAATACCTATCATGATTGGTGGATTTGGTAATTGATTATTACCATTAATGCTAGGAAGTCCTGATATGGCCTTTCCTCGTATAAACAATATAAGATTTTGATTATTACCTCCCTCTTTAACTCTCCTTCTTATAAGCGGAATAGTAGAAAGAGGTGTAGGAACAGGCTGAACTGTCTACCCCCCTCTATCTAGTGGTATCGCACATGGTGGTAGATCTGTTGATCTCGCTATCTTTTCT…
7301718	GBCMA12298-16	BOLD:ADD1301	KR905819.1	Mined from GenBank, NCBI			Amphipoda	Niphargidae		Niphargus	Niphargus cvijici																			8845906	COI-5P		ACCTTATATTTTATTTTAGGGGCTTGATCAAGTGTACTAGGCACTGCGATAAGAGTCATTATTCGTACCGAATTAAGATCACCTGGTAATTTTATCGGAGATGACCAGCTTTACAATGTTATAGTAACAGCACACGCATTTGTGATAATTTTCTTTATAGTAATACCTATCATGATTGGTGGATTTGGTAATTGATTATTACCATTAATGCTAGGAAGTCCTGATATGGCCTTTCCTCGTATAAACAATATAAGATTTTGATTATTACCTCCCTCTTTAACTCTCCTTCTTATAAGCGGAATAGTAGAAAGAGGTGTAGGAACAGGCTGAACTGTCTACCCCCCTCTATCTAGTGGTATCGCACATGGTGGTAGATCTGTTGATCTCGCTATCTTTTCT…
10055519	GBCM12010-19	BOLD:ADD0815	KR905820	Mined from GenBank, NCBI			Amphipoda	Niphargidae		Niphargus	Niphargus hercegovinensis																			11724784	COI-5P	KR905820	ACTTTATATTTCATCTTAGGAGCTTGATCTAGTGTTTTAGGTACAGCTATAAGACTAATTATTCGAACTGAATTAAGATCTCCAGGTAATTTTATTGGGGATGATCAACTATACAATGTTATAGTAACAGCTCATGCATTTGTAATGATTTTTTTTATAGTAATACCTATTATAATTGGGGGGTTTGGTAACTGACTCATACCTTTAATACTAGGAAGCCCTGATATAGCCTTTCCACGAATAAATAACATAAGGTTTTGATTACTACCTCCTTCACTTACTCTTCTTTTAATAAGTGGTATAGTTGAAAGAGGTGTTGGAACAGGATGAACGGTGTACCCTCCTCTATCAAGAAGAATTGCTCATAGTGGTAGATCAGTTGATTTAGCTATTTTTTCG…
7301719	GBCMA12299-16	BOLD:ADD0815	KR905820.1	Mined from GenBank, NCBI			Amphipoda	Niphargidae		Niphargus	Niphargus hercegovinensis																			8845907	COI-5P		ACTTTATATTTCATCTTAGGAGCTTGATCTAGTGTTTTAGGTACAGCTATAAGACTAATTATTCGAACTGAATTAAGATCTCCAGGTAATTTTATTGGGGATGATCAACTATACAATGTTATAGTAACAGCTCATGCATTTGTAATGATTTTTTTTATAGTAATACCTATTATAATTGGGGGGTTTGGTAACTGACTCATACCTTTAATACTAGGAAGCCCTGATATAGCCTTTCCACGAATAAATAACATAAGGTTTTGATTACTACCTCCTTCACTTACTCTTCTTTTAATAAGTGGTATAGTTGAAAGAGGTGTTGGAACAGGATGAACGGTGTACCCTCCTCTATCAAGAAGAATTGCTCATAGTGGTAGATCAGTTGATTTAGCTATTTTTTCG…
8471148	GBCM6375-17	BOLD:ACQ6636	KR905822	Mined from GenBank, NCBI			Amphipoda	Niphargidae		Niphargus	Niphargus decui																			9712960	COI-5P	KR905822	ACTTTATATTTTATTCTAGGGGCGTGGGCTAGGGTTTTAGGCACAGCTATGAGACTTATTATCCGAACTGAACTAAGGGCCCCCGGGAATTTTATTGGCGATGACCAGCTTTATAATGTAATAGTTACAGCGCATGCTTTTGTAATAATTTTCTTCATAGTAATGCCTATTATAATTGGAGGATTTGGAAATTGATTACTTCCGCTTATACTAGGAAGTCCAGACATAGCCTTTCCACGTATAAACAACATAAGATTTTGACTACTGCCACCCTCGCTAACTCTGCTCTTAATAAGGGGTATAGTAGAAAGAGGGGTTGGAACAGGCTGAACTGTTTACCCTCCCCTATCAAGAGGTACTGCCCACAGAGGAGGATCAGTTGACTTAGCTATTTTTTCA…
7301721	GBCMA12301-16	BOLD:ACQ6636	KR905822.1	Mined from GenBank, NCBI			Amphipoda	Niphargidae		Niphargus	Niphargus decui																			8845909	COI-5P		ACTTTATATTTTATTCTAGGGGCGTGGGCTAGGGTTTTAGGCACAGCTATGAGACTTATTATCCGAACTGAACTAAGGGCCCCCGGGAATTTTATTGGCGATGACCAGCTTTATAATGTAATAGTTACAGCGCATGCTTTTGTAATAATTTTCTTCATAGTAATGCCTATTATAATTGGAGGATTTGGAAATTGATTACTTCCGCTTATACTAGGAAGTCCAGACATAGCCTTTCCACGTATAAACAACATAAGATTTTGACTACTGCCACCCTCGCTAACTCTGCTCTTAATAAGGGGTATAGTAGAAAGAGGGGTTGGAACAGGCTGAACTGTTTACCCTCCCCTATCAAGAGGTACTGCCCACAGAGGAGGATCAGTTGACTTAGCTATTTTTTCA…
8472940	GBCM8167-17	BOLD:ADD3198	KR905823	Mined from GenBank, NCBI			Amphipoda	Niphargidae		Niphargus	Niphargus tauricus																			9712961	COI-5P	KR905823	ACATTATACTTTATTTTAGGAGCCTGATCTAGAGTATTAGGCACTGCTATAAGAGTCATTATTCGAACTGAACTAAGAACCCCAGGTAATTTTATTGGGGATGACCAACTTTATAATGTTATAGTTACAGCGCATGCATTTGTAATAATCTTCTTTATAGTTATACCAATTATAATTGGAGGATTCGGTAACTGACTTATACCTTTAATACTAGGAAGACCTGATATGGCTTTCCCCCGTATAAACAACATAAGATTTTGACTTCTACCTCCTTCACTTACTCTTCTTTTAATAAGAGGTATAGTAGAAAGAGGAGTTGGTACGGGATGAACAGTCTACCCCCCTTTGTCAAGAGGTATTGCCCATGGAGGAAGATCAGTAGATTTAGCAATTTTCTCA…
7301722	GBCMA12302-16	BOLD:ADD3198	KR905823.1	Mined from GenBank, NCBI			Amphipoda	Niphargidae		Niphargus	Niphargus tauricus																			8845910	COI-5P		ACATTATACTTTATTTTAGGAGCCTGATCTAGAGTATTAGGCACTGCTATAAGAGTCATTATTCGAACTGAACTAAGAACCCCAGGTAATTTTATTGGGGATGACCAACTTTATAATGTTATAGTTACAGCGCATGCATTTGTAATAATCTTCTTTATAGTTATACCAATTATAATTGGAGGATTCGGTAACTGACTTATACCTTTAATACTAGGAAGACCTGATATGGCTTTCCCCCGTATAAACAACATAAGATTTTGACTTCTACCTCCTTCACTTACTCTTCTTTTAATAAGAGGTATAGTAGAAAGAGGAGTTGGTACGGGATGAACAGTCTACCCCCCTTTGTCAAGAGGTATTGCCCATGGAGGAAGATCAGTAGATTTAGCAATTTTCTCA…
8472683	GBCM7910-17	BOLD:ADD1132	KR905824	Mined from GenBank, NCBI			Amphipoda	Niphargidae		Niphargus	Niphargus podgoricensis																			9712962	COI-5P	KR905824	ACTTTATACTTTATTTTAGGAGCTTGATCTAGTGTTCTAGGAACAGCCATAAGACTTATCATTCGAACTGAATTAAGATCACCTGGTAATTTTATTGGAGATGATCAATTATACAACGTTATAGTTACAGCTCACGCCTTTGTAATGATTTTTTTTATAGTAATGCCAATTATAATTGGAGGATTCGGAAATTGACTTATACCATTAATACTAGGTAGACCGGATATAGCTTTTCCACGAATAAATAATATAAGATTTTGACTTTTACCACCATCATTAACACTTCTTTTAATAAGAGGAATAGTTGAAAGAGGTGTTGGGACAGGATGAACAGTATACCCTCCTTTATCTAGTAGAATTGCCCATAGAGGTAGATCAGTAGATTTAGCTATTTTCTCA…
7301723	GBCMA12303-16	BOLD:ADD1132	KR905824.1	Mined from GenBank, NCBI			Amphipoda	Niphargidae		Niphargus	Niphargus podgoricensis																			8845911	COI-5P		ACTTTATACTTTATTTTAGGAGCTTGATCTAGTGTTCTAGGAACAGCCATAAGACTTATCATTCGAACTGAATTAAGATCACCTGGTAATTTTATTGGAGATGATCAATTATACAACGTTATAGTTACAGCTCACGCCTTTGTAATGATTTTTTTTATAGTAATGCCAATTATAATTGGAGGATTCGGAAATTGACTTATACCATTAATACTAGGTAGACCGGATATAGCTTTTCCACGAATAAATAATATAAGATTTTGACTTTTACCACCATCATTAACACTTCTTTTAATAAGAGGAATAGTTGAAAGAGGTGTTGGGACAGGATGAACAGTATACCCTCCTTTATCTAGTAGAATTGCCCATAGAGGTAGATCAGTAGATTTAGCTATTTTCTCA…
8476305	GBCM11532-17	BOLD:ADD3915	KR905825	Mined from GenBank, NCBI			Amphipoda	Niphargidae		Niphargus	Niphargus multipennatus																			9712963	COI-5P	KR905825	ACATTATATTTTATTTTAGGGACTTGAGCTAGAGTTTTGGGGACAGCTATAAGCTTAATTATTCGCACTGAATTGAGAGTTCCTGGAAATTTTATTGGGGATGACCAACTTTATAATGTAATAGTAACAGCTCATGCTTTTATTATAATTTTTTTCATGGTTATACCAATTATAATTGGTGGTTTTGGTAATTGATTGCTTCCTTTAATGTTAGGCAGGCCTGATATAGCTTTTCCGCGAATAAATAATATAAGATTCTGGCTTCTTCCTCCATCATTAACACTACTTATTATAAGGGGTATAGTAGAGAGGGGAGTTGGTACAGGTTGAACTGTATATCCTCCTTTATCAAGTAATGTAGCCCATAGTGGGGCTTCTGTTGATTTAGCTATCTTCTCT…
7301724	GBCMA12304-16	BOLD:ADD3915	KR905825.1	Mined from GenBank, NCBI			Amphipoda	Niphargidae		Niphargus	Niphargus multipennatus																			8845912	COI-5P		ACATTATATTTTATTTTAGGGACTTGAGCTAGAGTTTTGGGGACAGCTATAAGCTTAATTATTCGCACTGAATTGAGAGTTCCTGGAAATTTTATTGGGGATGACCAACTTTATAATGTAATAGTAACAGCTCATGCTTTTATTATAATTTTTTTCATGGTTATACCAATTATAATTGGTGGTTTTGGTAATTGATTGCTTCCTTTAATGTTAGGCAGGCCTGATATAGCTTTTCCGCGAATAAATAATATAAGATTCTGGCTTCTTCCTCCATCATTAACACTACTTATTATAAGGGGTATAGTAGAGAGGGGAGTTGGTACAGGTTGAACTGTATATCCTCCTTTATCAAGTAATGTAGCCCATAGTGGGGCTTCTGTTGATTTAGCTATCTTCTCT…
8475043	GBCM10270-17	BOLD:ADD0759	KR905826	Mined from GenBank, NCBI			Amphipoda	Niphargidae		Niphargus	Niphargus vjetrenicensis	Niphargus vjetrenicensis bilecanus																		9712964	COI-5P	KR905826	ACTTTATATTTTATTTTAGGGGCTTGATCTAGTGTTTTAGGTACAGCTATAAGACTTATTATTCGAACTGAATTAAGATCTCCTGGTAATTTTATTGGCGATGACCAACTATATAATGTAATAGTAACAGCTCATGCATTTGTAATAATTTTTTTTATAGTTATACCTATTATAATTGGAGGCTTTGGAAACTGACTTATACCTTTAATATTAGGAAGACCTGATATAGCCTTTCCACGAATAAATAATATAAGATTTTGACTTTTACCACCATCATTAACCCTTCTTTTAATAAGTGGTATAGTAGAAAGAGGTGTTGGAACAGGATGAACTGTGTATCCTCCTTTGTCTAGAAGAATTGCTCATAGAGGTAGATCAGTAGACTTAGCTATTTTCTCA…
7301725	GBCMA12305-16	BOLD:ADD0759	KR905826.1	Mined from GenBank, NCBI			Amphipoda	Niphargidae		Niphargus	Niphargus vjetrenicensis	Niphargus vjetrenicensis bilecanus																		8845913	COI-5P		ACTTTATATTTTATTTTAGGGGCTTGATCTAGTGTTTTAGGTACAGCTATAAGACTTATTATTCGAACTGAATTAAGATCTCCTGGTAATTTTATTGGCGATGACCAACTATATAATGTAATAGTAACAGCTCATGCATTTGTAATAATTTTTTTTATAGTTATACCTATTATAATTGGAGGCTTTGGAAACTGACTTATACCTTTAATATTAGGAAGACCTGATATAGCCTTTCCACGAATAAATAATATAAGATTTTGACTTTTACCACCATCATTAACCCTTCTTTTAATAAGTGGTATAGTAGAAAGAGGTGTTGGAACAGGATGAACTGTGTATCCTCCTTTGTCTAGAAGAATTGCTCATAGAGGTAGATCAGTAGACTTAGCTATTTTCTCA…
8473803	GBCM9030-17	BOLD:ADD3613	KR905827	Mined from GenBank, NCBI			Amphipoda	Niphargidae		Niphargus	Niphargus zagorae																			9712965	COI-5P	KR905827	ACTTTGTATTTTATCTTAGGCGCTTGATCAAGAGTATTAGGTACAGCTATAAGACTTATTATCCGGACTGAATTAAGCTCGCCAGGTAACTTTATTGGTGATGACCAATTATATAACGTTATAGTTACAGCTCATGCATTTGTAATAATTTTTTTTATAGTGATACCTATTATAATTGGGGGTTTTGGAAATTGACTTTTACCATTAATATTAGGAAGACCTGATATAGCCTTCCCACGAATAAATAATATAAGATTTTGACTTTTGCCCCCCTCACTTACTTTACTTTTGATAAGAGGAATACTTGAAAGAGGAGTAGGAACTGGATGAACAGTTTACCCCCCATTATCCAGTAGAATAGGCCATAGAGGTATATCAGTAGATTTAGCAATTTTCTCT…
7301726	GBCMA12306-16	BOLD:ADD3613	KR905827.1	Mined from GenBank, NCBI			Amphipoda	Niphargidae		Niphargus	Niphargus zagorae																			8845914	COI-5P		ACTTTGTATTTTATCTTAGGCGCTTGATCAAGAGTATTAGGTACAGCTATAAGACTTATTATCCGGACTGAATTAAGCTCGCCAGGTAACTTTATTGGTGATGACCAATTATATAACGTTATAGTTACAGCTCATGCATTTGTAATAATTTTTTTTATAGTGATACCTATTATAATTGGGGGTTTTGGAAATTGACTTTTACCATTAATATTAGGAAGACCTGATATAGCCTTCCCACGAATAAATAATATAAGATTTTGACTTTTGCCCCCCTCACTTACTTTACTTTTGATAAGAGGAATACTTGAAAGAGGAGTAGGAACTGGATGAACAGTTTACCCCCCATTATCCAGTAGAATAGGCCATAGAGGTATATCAGTAGATTTAGCAATTTTCTCT…
8475453	GBCM10680-17	BOLD:ADD0758	KR905828	Mined from GenBank, NCBI			Amphipoda	Niphargidae		Niphargus	Niphargus stygius	Niphargus stygius likanus																		9712966	COI-5P	KR905828	ACATTATATTTTATTTTAGGTGCTTGGTCTAGTGTTTTAGGCACAGCTATAAGAGTTATTATTCGTACCGAGTTAAGATCACCTGGTAACTTTATTGGCGATGATCAATTATATAATGTAATAGTTACAGCTCATGCATTTATTATAATTTTTTTCATAGTTATACCTATTATAATTGGTGGTTTTGGTAATTGATTATTACCTTTAATGTTAGGTAGCCCTGATATGGCATTTCCTCGTATAAATAATATAAGATTTTGGTTATTACCTCCCTCGTTAACTTTATTATTAATAAGTGGAATAGTAGAGAGAGGGGTAGGTACAGGATGAACTGTTTACCCTCCTTTATCTAGGGGTGTAGCTCATAGAGGTAGGTCTGTCGATCTTGCTATTTTTTCA…
7301727	GBCMA12307-16	BOLD:ADD0758	KR905828.1	Mined from GenBank, NCBI			Amphipoda	Niphargidae		Niphargus	Niphargus stygius	Niphargus stygius likanus																		8845915	COI-5P		ACATTATATTTTATTTTAGGTGCTTGGTCTAGTGTTTTAGGCACAGCTATAAGAGTTATTATTCGTACCGAGTTAAGATCACCTGGTAACTTTATTGGCGATGATCAATTATATAATGTAATAGTTACAGCTCATGCATTTATTATAATTTTTTTCATAGTTATACCTATTATAATTGGTGGTTTTGGTAATTGATTATTACCTTTAATGTTAGGTAGCCCTGATATGGCATTTCCTCGTATAAATAATATAAGATTTTGGTTATTACCTCCCTCGTTAACTTTATTATTAATAAGTGGAATAGTAGAGAGAGGGGTAGGTACAGGATGAACTGTTTACCCTCCTTTATCTAGGGGTGTAGCTCATAGAGGTAGGTCTGTCGATCTTGCTATTTTTTCA…
8474485	GBCM9712-17	BOLD:ADD2357	KR905829	Mined from GenBank, NCBI			Amphipoda	Niphargidae		Carinurella	Carinurella paradoxa																			9712967	COI-5P	KR905829	ACATTATATTTTATCCTAGGAGCTTGAGCAAGAGTGCTAGGAACATCTATAAGCATTATTATTCGTACAGAACTAAGAGCCCCAGGTAACTTTATCGGGGATGACCAACTCTATAATGTAATGGTTACAGCCCATGCCTTTGTAATAATCTTCTTTATAGTTATACCTATTATAATTGGTGGTTTTGGTAACTGACTTCTTCCCTTAATATTGGGTAGCCCAGACATAGCCTTTCCTCGTATGAACAATATAAGATTTTGACTTTTACCCCCCTCCCTTACTTTATTACTTATAAGAGGAATAGTTGAAAGAGGGGTCGGTACAGGCTGAACAGTCTACCCTCCATTATCTAGGGGCACTGCCCATAGAGGAGGGTCAGTTGACTTAGCCATCTTCTCT…
7301728	GBCMA12308-16	BOLD:ADD2357	KR905829.1	Mined from GenBank, NCBI			Amphipoda	Niphargidae		Carinurella	Carinurella paradoxa																			8845916	COI-5P		ACATTATATTTTATCCTAGGAGCTTGAGCAAGAGTGCTAGGAACATCTATAAGCATTATTATTCGTACAGAACTAAGAGCCCCAGGTAACTTTATCGGGGATGACCAACTCTATAATGTAATGGTTACAGCCCATGCCTTTGTAATAATCTTCTTTATAGTTATACCTATTATAATTGGTGGTTTTGGTAACTGACTTCTTCCCTTAATATTGGGTAGCCCAGACATAGCCTTTCCTCGTATGAACAATATAAGATTTTGACTTTTACCCCCCTCCCTTACTTTATTACTTATAAGAGGAATAGTTGAAAGAGGGGTCGGTACAGGCTGAACAGTCTACCCTCCATTATCTAGGGGCACTGCCCATAGAGGAGGGTCAGTTGACTTAGCCATCTTCTCT…
8474006	GBCM9233-17	BOLD:ACQ7346	KR905830	Mined from GenBank, NCBI			Amphipoda	Niphargidae		Niphargus	Niphargus sp. NB122																			9712968	COI-5P	KR905830	ACATTATATTTTATTCTAGGGGCTTGATCAAGTGTATTAGGAACAGCCATAAGAGTTATTATCCGAACTGAATTAAGCTCACCAGGAAATTTCATCGGAGACGATCAACTTTATAACGTAATAGTTACAGCTCATGCCTTTGTTATAATTTTCTTTATAGTTATACCAATTATAATTGGTGGTTTTGGTAACTGACTTATACCTTTAATACTAGGTAGCCCTGATATAGCATTTCCCCGTATAAATAATATAAGATTTTGATTATTACCCCCTTCTCTTACATTACTACTAATAAGAGGTATAGTAGAAAGAGGTGTAGGTACAGGATGAACTGTTTACCCTCCATTATCAAGAAGAATTGCACATGGAGGAAGATCTGTTGATTTAGCTATTTTTTCA…
7301729	GBCMA12309-16	BOLD:ACQ7346	KR905830.1	Mined from GenBank, NCBI			Amphipoda	Niphargidae		Niphargus	Niphargus sp.																			8845917	COI-5P		ACATTATATTTTATTCTAGGGGCTTGATCAAGTGTATTAGGAACAGCCATAAGAGTTATTATCCGAACTGAATTAAGCTCACCAGGAAATTTCATCGGAGACGATCAACTTTATAACGTAATAGTTACAGCTCATGCCTTTGTTATAATTTTCTTTATAGTTATACCAATTATAATTGGTGGTTTTGGTAACTGACTTATACCTTTAATACTAGGTAGCCCTGATATAGCATTTCCCCGTATAAATAATATAAGATTTTGATTATTACCCCCTTCTCTTACATTACTACTAATAAGAGGTATAGTAGAAAGAGGTGTAGGTACAGGATGAACTGTTTACCCTCCATTATCAAGAAGAATTGCACATGGAGGAAGATCTGTTGATTTAGCTATTTTTTCA…
8474905	GBCM10132-17	BOLD:ADD3800	KR905831	Mined from GenBank, NCBI			Amphipoda	Niphargidae		Niphargus	Niphargus sp. NB125																			9712969	COI-5P	KR905831	TTTTATTTTAGGAGCTTGATCAAGAGTATTAGGAACAGCCATAAGACTAATTATTCGTACTGAGTTAAGGTCCCCAGGGAATTTTATTGGGGATGATCAATTATATAACGTAATAGTAACAGCTCATGCATTTGTAATGATTTTTTTTATAGTAATGCCTATTATAATTGGTGGATTTGGTAATTGACTTATACCTTTAATATTAGGTAGTCCTGATATAGCATTTCCACGTATAAATAATATAAGATTCTGATTATTACCTCCATCATTAACTCTTCTTTTAATAAGAGGTATAGTAGAAAGAGGTGTGGGAACAGGATGAACTGTTTACCCTCCTTTATCAAGAAGAATAGCTCATGGAGGTAGATCAGTAGACTTAGCTATTTTTTCTCTACATTT…
7301730	GBCMA12310-16	BOLD:ADD3800	KR905831.1	Mined from GenBank, NCBI			Amphipoda	Niphargidae		Niphargus	Niphargus sp.																			8845918	COI-5P		TTTATTTTAGGAGCTTGATCAAGAGTATTAGGAACAGCCATAAGACTAATTATTCGTACTGAGTTAAGGTCCCCAGGGAATTTTATTGGGGATGATCAATTATATAACGTAATAGTAACAGCTCATGCATTTGTAATGATTTTTTTTATAGTAATGCCTATTATAATTGGTGGATTTGGTAATTGACTTATACCTTTAATATTAGGTAGTCCTGATATAGCATTTCCACGTATAAATAATATAAGATTCTGATTATTACCTCCATCATTAACTCTTCTTTTAATAAGAGGTATAGTAGAAAGAGGTGTGGGAACAGGATGAACTGTTTACCCTCCTTTATCAAGAAGAATAGCTCATGGAGGTAGATCAGTAGACTTAGCTATTTTTTCTCTACATTTA…
8470514	GBCM5741-17	BOLD:ADD3151	KT027378	Mined from GenBank, NCBI			Amphipoda	Niphargidae		Niphargus	Niphargus bajuvaricus																			9713173	COI-5P	KT027378	GTATTAGGTACAGCTATAAGTATTATTATCCGCACCGGATTAAGATCTCCTGGTAACTTTATTGGAGATGATCAATTATATAATGTTATAGTAACAGCTCATGCTTTTGTAATAATTTTCTTTATAGTTATACCTATTATAATTGGGGGKTTTGGTAATTGATTATTACCCTTAATACTAGGAAGACCTGATATAGCATTCCCTCGAATAAATAATATAAGATTTTGATTATTACCACCTTCATTAACTCTACTCCTTATAAGAGGTATAGTTGAAAGAGGAGTAGGGACAGGTTGAACTGTTTATCCCCCCNTATCAAGAGGAGCTGCTCATAGAGGTAGTTCTGTAGATCTAGCAATTTTTTCTCTTCACTTAGCTGGAGCTTCCTCTATCCTAGGT…
7299113	GBCMA11029-16	BOLD:ADD3151	KT027378.1	Mined from GenBank, NCBI			Amphipoda	Niphargidae		Niphargus	Niphargus bajuvaricus																			8838505	COI-5P		GTATTAGGTACAGCTATAAGTATTATTATCCGCACCGGATTAAGATCTCCTGGTAACTTTATTGGAGATGATCAATTATATAATGTTATAGTAACAGCTCATGCTTTTGTAATAATTTTCTTTATAGTTATACCTATTATAATTGGGGGKTTTGGTAATTGATTATTACCCTTAATACTAGGAAGACCTGATATAGCATTCCCTCGAATAAATAATATAAGATTTTGATTATTACCACCTTCATTAACTCTACTCCTTATAAGAGGTATAGTTGAAAGAGGAGTAGGGACAGGTTGAACTGTTTATCCCCCCNTATCAAGAGGAGCTGCTCATAGAGGTAGTTCTGTAGATCTAGCAATTTTTTCTCTTCACTTAGCTGGAGCTTCCTCTATCCTAGGT…
8475760	GBCM10987-17	BOLD:AAA4302	KT075215	Mined from GenBank, NCBI			Amphipoda	Gammaridae		Gammarus	Gammarus tigrinus						Germany		North Rhine-Westphalia											9713201	COI-5P	KT075215	GACCCTTTATTTTATCTTAGGTGCTTGAGCAAGTGCCTTAGGCACTTCTTTAAGAGTTATTATCCGTACAGAGCTAAGGGCCCCAGGTAACTTAATTGGAGATGACCAATTATACAACGTTATAGTTACAGCCCACGCTTTTGTTATAATTTTCTTTATAGTTATACCTATTATAATCGGAGGATTTGGCAATTGATTGGTCCCTTTAATACTAGGTAGACCAGATATAGCTTTTCCGCGAATGAACAATATAAGATTTTGACTTCTGCCTCCTTCTCTTACTCTTTTATTAATAAGAGGAATAGTTGAAAGAGGAGTGGGGACTGGTTGAACTGTCTATCCTCCCCTAGCAGCCACAGTAGCTCATAGGGGCGGAGCAGTAGATCTAGCCATCTTTTC…
7299115	GBCMA11030-16	BOLD:AAA4302	KT075215.1	Mined from GenBank, NCBI			Amphipoda	Gammaridae		Gammarus	Gammarus tigrinus																			8838506	COI-5P		ACCCTTTATTTTATCTTAGGTGCTTGAGCAAGTGCCTTAGGCACTTCTTTAAGAGTTATTATCCGTACAGAGCTAAGGGCCCCAGGTAACTTAATTGGAGATGACCAATTATACAACGTTATAGTTACAGCCCACGCTTTTGTTATAATTTTCTTTATAGTTATACCTATTATAATCGGAGGATTTGGCAATTGATTGGTCCCTTTAATACTAGGTAGACCAGATATAGCTTTTCCGCGAATGAACAATATAAGATTTTGACTTCTGCCTCCTTCTCTTACTCTTTTATTAATAAGAGGAATAGTTGAAAGAGGAGTGGGGACTGGTTGAACTGTCTATCCTCCCCTAGCAGCCACAGTAGCTCATAGGGGCGGAGCAGTAGATCTAGCCATCTTTTCC…
8473188	GBCM8415-17	BOLD:AAA4302	KT075216	Mined from GenBank, NCBI			Amphipoda	Gammaridae		Gammarus	Gammarus tigrinus						Germany		North Rhine-Westphalia											9713202	COI-5P	KT075216	GACCCTTTATTTTATCTTAGGTGCTTGAGCAAGTGCCTTAGGCACTTCTTTAAGAGTTATTATCCGTACAGAGCTAAGGGCCCCAGGTAACTTAATTGGAGATGACCAATTATACAACGTTATAGTTACAGCCCACGCTTTTGTTATAATTTTCTTTATAGTTATACCTATTATAATCGGAGGATTTGGCAATTGATTGGTCCCTTTAATACTAGGTAGACCAGATATAGCTTTTCCGCGAATGAACAATATAAGATTTTGACTTCTGCCTCCTTCTCTTACTCTTTTATTAATAAGAGGAATAGTTGAAAGAGGAGTGGGGACTGGTTGAACTGTCTATCCTCCCCTAGCAGCCACAGTAGCTCATAGGGGCGGAGCAGTAGATCTAGCCATCTTTTC…
7299117	GBCMA11031-16	BOLD:AAA4302	KT075216.1	Mined from GenBank, NCBI			Amphipoda	Gammaridae		Gammarus	Gammarus tigrinus																			8838507	COI-5P		ACCCTTTATTTTATCTTAGGTGCTTGAGCAAGTGCCTTAGGCACTTCTTTAAGAGTTATTATCCGTACAGAGCTAAGGGCCCCAGGTAACTTAATTGGAGATGACCAATTATACAACGTTATAGTTACAGCCCACGCTTTTGTTATAATTTTCTTTATAGTTATACCTATTATAATCGGAGGATTTGGCAATTGATTGGTCCCTTTAATACTAGGTAGACCAGATATAGCTTTTCCGCGAATGAACAATATAAGATTTTGACTTCTGCCTCCTTCTCTTACTCTTTTATTAATAAGAGGAATAGTTGAAAGAGGAGTGGGGACTGGTTGAACTGTCTATCCTCCCCTAGCAGCCACAGTAGCTCATAGGGGCGGAGCAGTAGATCTAGCCATCTTTTCC…
10056771	GBCM13262-19	BOLD:AAA4302	KT075217	Mined from GenBank, NCBI			Amphipoda	Gammaridae		Gammarus	Gammarus tigrinus						Germany													11737136	COI-5P	KT075217	GACCCTTTATTTTATTTTAGGTGCTTGAGCAAGTGCCTTAGGCACTTCTTTAAGAGTTATTATCCGTACAGAGCTAAGGGCCCCAGGTAACTTAATTGGAGATGACCAATTATACAACGTTATAGTTACAGCCCACGCTTTTGTTATAATTTTCTTTATAGTTATACCTATTATAATCGGAGGATTTGGCAATTGATTGGTCCCTTTAATACTAGGTAGACCAGATATAGCTTTTCCGCGAATGAACAATATAAGATTTTGACTTCTGCCTCCTTCTCTTACTCTTTTATTAATAAGAGGAATAGTTGAAAGAGGAGTGGGGACTGGTTGAACTGTCTATCCTCCCCTAGCAGCCACAGTAGCTCATAGGGGCGGAGCAGTAGATCTAGCCATCTTTTC…
7299118	GBCMA11032-16	BOLD:AAA4302	KT075217.1	Mined from GenBank, NCBI			Amphipoda	Gammaridae		Gammarus	Gammarus tigrinus																			8838508	COI-5P		ACCCTTTATTTTATTTTAGGTGCTTGAGCAAGTGCCTTAGGCACTTCTTTAAGAGTTATTATCCGTACAGAGCTAAGGGCCCCAGGTAACTTAATTGGAGATGACCAATTATACAACGTTATAGTTACAGCCCACGCTTTTGTTATAATTTTCTTTATAGTTATACCTATTATAATCGGAGGATTTGGCAATTGATTGGTCCCTTTAATACTAGGTAGACCAGATATAGCTTTTCCGCGAATGAACAATATAAGATTTTGACTTCTGCCTCCTTCTCTTACTCTTTTATTAATAAGAGGAATAGTTGAAAGAGGAGTGGGGACTGGTTGAACTGTCTATCCTCCCCTAGCAGCCACAGTAGCTCATAGGGGCGGAGCAGTAGATCTAGCCATCTTTTCT…
8474959	GBCM10186-17	BOLD:AAA4302	KT075218	Mined from GenBank, NCBI			Amphipoda	Gammaridae		Gammarus	Gammarus tigrinus						Germany		North Rhine-Westphalia											9713203	COI-5P	KT075218	GACCCTTTATTTTATCTTAGGTGCTTGAGCAAGTGCCTTAGGCACTTCTTTAAGAGTTATTATCCGTACAGAGCTAAGGGCCCCAGGTAACTTAATTGGAGATGACCAATTATACAACGTTATAGTTACAGCCCACGCTTTTGTTATAATTTTCTTTATAGTTATACCTATTATAATCGGAGGATTTGGCAATTGATTGGTCCCTTTAATACTAGGTAGACCAGATATAGCTTTTCCGCGAATGAACAATATAAGATTTTGACTTCTCCCTCCTTCTCTTACTCTTCTATTAATAAGAGGAATAGTTGAAAGAGGAGTGGGGACTGGTTGAACTGTCTATCCTCCCCTAGCAGCCACAGTAGCTCATAGGGGCGGAGCAGTAGATCTAGCCATCTTTTC…
7299119	GBCMA11033-16	BOLD:AAA4302	KT075218.1	Mined from GenBank, NCBI			Amphipoda	Gammaridae		Gammarus	Gammarus tigrinus																			8838509	COI-5P		ACCCTTTATTTTATCTTAGGTGCTTGAGCAAGTGCCTTAGGCACTTCTTTAAGAGTTATTATCCGTACAGAGCTAAGGGCCCCAGGTAACTTAATTGGAGATGACCAATTATACAACGTTATAGTTACAGCCCACGCTTTTGTTATAATTTTCTTTATAGTTATACCTATTATAATCGGAGGATTTGGCAATTGATTGGTCCCTTTAATACTAGGTAGACCAGATATAGCTTTTCCGCGAATGAACAATATAAGATTTTGACTTCTCCCTCCTTCTCTTACTCTTCTATTAATAAGAGGAATAGTTGAAAGAGGAGTGGGGACTGGTTGAACTGTCTATCCTCCCCTAGCAGCCACAGTAGCTCATAGGGGCGGAGCAGTAGATCTAGCCATCTTTTCC…
8472790	GBCM8017-17	BOLD:ADP7774	KT075219	Mined from GenBank, NCBI			Amphipoda	Gammaridae		Gammarus	Gammarus tigrinus						Germany		North Rhine-Westphalia											9713204	COI-5P	KT075219	GACCCTTTATTTTATCTTAGGTGCTTGAGCAAGTGCCTTAGGCACTTCTTTAAGAGTTATTATCCGTACAGAACTAAGGGCCCCAGGTAACTTAATTGGGGATGACCAATTATACAACGTCATAGTTACAGCCCACGCTTTTGTTATAATTTTCTTTATAGTTATACCTATTATAATCGGAGGATTTGGCAATTGACTGGTCCCTTTAATATTAGGTAGACCAGATATAGCTTTTCCACGAATGAACAATATAAGATTTTGACTTCTCCCTCCTTCTCTTACTCTTCTATTAATAAGAGGAATAGTTGAAAGAGGAGTGGGGACTGGTTGAACTGTCTATCCACCCCTAGCAGCTACAGTAGCTCATAGGGGTGGAGCAGTAGATCTAGCCATCTTTTC…
7299120	GBCMA11034-16	BOLD:ADP7774	KT075219.1	Mined from GenBank, NCBI			Amphipoda	Gammaridae		Gammarus	Gammarus tigrinus																			8838510	COI-5P		ACCCTTTATTTTATCTTAGGTGCTTGAGCAAGTGCCTTAGGCACTTCTTTAAGAGTTATTATCCGTACAGAACTAAGGGCCCCAGGTAACTTAATTGGGGATGACCAATTATACAACGTCATAGTTACAGCCCACGCTTTTGTTATAATTTTCTTTATAGTTATACCTATTATAATCGGAGGATTTGGCAATTGACTGGTCCCTTTAATATTAGGTAGACCAGATATAGCTTTTCCACGAATGAACAATATAAGATTTTGACTTCTCCCTCCTTCTCTTACTCTTCTATTAATAAGAGGAATAGTTGAAAGAGGAGTGGGGACTGGTTGAACTGTCTATCCACCCCTAGCAGCTACAGTAGCTCATAGGGGTGGAGCAGTAGATCTAGCCATCTTTTCC…
10056813	GBCM13304-19	BOLD:AAA4302	KT075220	Mined from GenBank, NCBI			Amphipoda	Gammaridae		Gammarus	Gammarus tigrinus						Germany													11737137	COI-5P	KT075220	GACCCTTTATTTTATCTTAGGTGCTTGAGCAAGTGCCTTAGGCACTTCTTTAAGAGTTATTATCCGTACAGAGCTAAGGGCCCCAGGTAACTTAATTGGAGATGACCAATTATACAACGTTATAGTTACAGCCCACGCTTTTGTTATAATTTTCTTTATAGTTATACCTATTATAATCGGAGGATTTGGCAATTGATTGGTCCCTTTAATACTAGGTAGACCAGATATAGCTTTTCCGCGAATGAACAATATAAGATTTTGACTTCTGCCTCCTTCTCTTACTCTTTTATTAATAAGAGGAATAGTTGAAAGAGGAGTGGGGACTGGTTGAACTGTCTATCCTCCCCTAGCAGCCACAGTAGCTCATAGGGGCGGAGCAGTAGATCTAGCCATCTTTTC…
7299121	GBCMA11035-16	BOLD:AAA4302	KT075220.1	Mined from GenBank, NCBI			Amphipoda	Gammaridae		Gammarus	Gammarus tigrinus																			8838511	COI-5P		ACCCTTTATTTTATCTTAGGTGCTTGAGCAAGTGCCTTAGGCACTTCTTTAAGAGTTATTATCCGTACAGAGCTAAGGGCCCCAGGTAACTTAATTGGAGATGACCAATTATACAACGTTATAGTTACAGCCCACGCTTTTGTTATAATTTTCTTTATAGTTATACCTATTATAATCGGAGGATTTGGCAATTGATTGGTCCCTTTAATACTAGGTAGACCAGATATAGCTTTTCCGCGAATGAACAATATAAGATTTTGACTTCTGCCTCCTTCTCTTACTCTTTTATTAATAAGAGGAATAGTTGAAAGAGGAGTGGGGACTGGTTGAACTGTCTATCCTCCCCTAGCAGCCACAGTAGCTCATAGGGGCGGAGCAGTAGATCTAGCCATCTTTTCC…
8471368	GBCM6595-17	BOLD:AAY1309	KT075221	Mined from GenBank, NCBI			Amphipoda	Gammaridae		Gammarus	Gammarus roeselii						Germany		North Rhine-Westphalia											9713205	COI-5P	KT075221	GACTTTGTACTTTATTCTAGGTGCCTGGGCTAGAGCCGTAGGCACATCACTAAGACTAATTATCCGGTCAGAGCTAAGCACACCAGGTAATCTAATTGAAGATGACCAACTATATAATGTAATAGTTACAGCCCATGCTTTCGTTATAATTTTCTTTATAGTTATACCAATCATAATCGGGGGATTTGGCAACTGACTAGTGCCATTGATATTGGGTAGCCCTGATATAGCCTTTCCACGTATAAATAATATAAGATTTTGGCTGTTACCCCCTTCTCTTTCTTTACTCTTACTGAGCGGGTTAGTCGAAAGTGGAGTGGGTACGGGGTGAACAGTTTATCCACCATTAGCCGGANCTACAGCTCACAGTGGTAGGGCTGTAGACTTAGCTATTTTCTC…
7299122	GBCMA11036-16	BOLD:AAY1309	KT075221.1	Mined from GenBank, NCBI			Amphipoda	Gammaridae		Gammarus	Gammarus roeselii																			8838512	COI-5P		ACTTTGTACTTTATTCTAGGTGCCTGGGCTAGAGCCGTAGGCACATCACTAAGACTAATTATCCGGTCAGAGCTAAGCACACCAGGTAATCTAATTGAAGATGACCAACTATATAATGTAATAGTTACAGCCCATGCTTTCGTTATAATTTTCTTTATAGTTATACCAATCATAATCGGGGGATTTGGCAACTGACTAGTGCCATTGATATTGGGTAGCCCTGATATAGCCTTTCCACGTATAAATAATATAAGATTTTGGCTGTTACCCCCTTCTCTTTCTTTACTCTTACTGAGCGGGTTAGTCGAAAGTGGAGTGGGTACGGGGTGAACAGTTTATCCACCATTAGCCGGANCTACAGCTCACAGTGGTAGGGCTGTAGACTTAGCTATTTTCTCA…
8472225	GBCM7452-17	BOLD:AAY1309	KT075222	Mined from GenBank, NCBI			Amphipoda	Gammaridae		Gammarus	Gammarus roeselii						Germany		North Rhine-Westphalia											9713206	COI-5P	KT075222	GACTTTGTACTTTTTTCTAGGTGCCTGGGCTAGAGCCGTAGGCACATCACTAAGACTAATTATCCGGTCAGAGCTAAGCACACCAGGTAATCTAATTGAAGATGACCAACTATATAATGTAATAGTTACAGCCCATGCTTTCGTTATAATTTTCTTTATAGTTATACCAATCATAATCGGGGGATTTGGCAACTGACTAGTGCCATTGATATTGGGTAGCCCTGATATAGCCTTTCCACGTATAAATAATATAAGATTTTGGCTGTTACCCCCTTCTCTTTCTTTACTCTTACTGAGCGGGTTAGTCGAAAGTGGAGTGGGTACGGGGTGAACAGTTTATCCACCATTAGCCGGAGCTACAGCTCACAGTGGTAGGGCTGTAGACTTAGCTATTTTCTC…
[truncated: 779 more rows]
