# Supplementary material for: Global gap-analysis of amphipod barcode library
Source: PeerJ. 2021 Nov 4;9:e12352. doi: 10.7717/peerj.12352 (PMC8572522; doi:10.7717/peerj.12352)
Supplement: Supplemental Information 2 — The colors of the cell of recordID indicates the environment: green - marine (including brakishwater and fully marine taxa), red - freshwater (including freshwater and brakishwater taxa), yellow - terrestrial, blue - environment not recorded. [file peerj-09-12352-s002.xlsx]

## Sheet: Source data
Additional file 2. The list of records analysed (after removal of doubled records). The colors of the cell of recordID indicates the environment: green - marine (including brakishwater and fully marine taxa), red - freshwater (including freshwater and brakishwater taxa), yellow - terrestrial, blue - environment not recorded.
record_id	processid	bin_uri	sampleid	institution_storing	identification_provided_by	identification_method	Order	Family	Subfamily	Genus	Species	name24	collectors	collection_note	site_code	sampling_protocol	country	province_state	region	sector	exactsite	lat	lon	coord_source	coord_accuracy	depth	depth_accuracy	elev	elev_accuracy	sequenceID	markercode26	genbank_accession	nucleotides
635050	CCMAL005-07	BOLD:AAA1262	07PROBE-05046	Centre for Biodiversity Genomics	Christina M. Carr		Amphipoda	Gammaridae		Gammarus	Gammarus oceanicus		Arctic Ecology		BIOUG:Churchill		Canada	Manitoba	Churchill	14 km SW Churchill, Button Bay		58.805	-94.214			5				2718934	COI-5P	MG319684	TACACTATATTTTATTTTAGGAGCTTGGTCTAGAGTTGTAGGTACTTCTCTAAGAGTTATTATTCGCTCAGAGTTAAGCGCTCCTGGTAATTTAATTGGAGACGACCAGTTATATAATGTAATAGTGACAGCTCACGCTTTCATTATAATTTTTTTTATAGTAATACCTATTATAATCGGAGGGTTTGGTAACTGGCTAGTACCCTTAATACTAGGCAGACCAGATATAGCCTTCCCCCGTATAAACAACATAAGATTTTGACTTCTCCCTCCTTCATTAACTTTATTACTTATAAGAGGATTAGTAGAAAGAGGTGTGGGTACAGGGTGAACTGTCTACCCCCCCCTAGCCGGTGCTACAGCCCATAGAGGGGGCGCGGTTGACTTAGCTATTTTTTC…
635053	CCMAL008-07	BOLD:AAA1262	07PROBE-05049	Centre for Biodiversity Genomics	Christina M. Carr		Amphipoda	Gammaridae		Gammarus	Gammarus oceanicus		Arctic Ecology		BIOUG:Churchill		Canada	Manitoba	Churchill	14 km SW Churchill, Button Bay		58.805	-94.214			5				2718933	COI-5P	MG320737	----CTATATTTTATTTTAGGAGCTTGGTCTAGAGTTGTAGGTACTTCTCTAAGAGTTATTATTCGCTCAGAGTTAAGCGCTCCTGGTAATTTAATTGGAGACGACCAGTTATATAATGTAATAGTGACAGCTCACGCTTTCATTATAATTTTTTTTATAGTAATACCTATTATAATCGGAGGGTTTGGTAACTGGCTAGTACCCTTAATACTAGGCAGACCAGATATAGCCTTCCCCCGTATAAACAACATAAGATTTTGACTTCTCCCTCCTTCATTAACTTTATTACTTATAAGAGGATTAGTAGAAAGAGGTGTGGGTACAGGGTGAACTGTCTACCCCCCCCTAGCCGGTGCTACAGCCCATAGAGGGGGCGCGGTTGACTTAGCTATTTTTTC…
635055	CCMAL010-07	BOLD:AAA1262	07PROBE-05051	Centre for Biodiversity Genomics	Christina M. Carr		Amphipoda	Gammaridae		Gammarus	Gammarus oceanicus		Arctic Ecology		BIOUG:Churchill		Canada	Manitoba	Churchill	14 km SW Churchill, Button Bay		58.805	-94.214			5				2718932	COI-5P	MG319345	TACACTATATTTTATTTTAGGAGCTTGGTCTAGAGTTGTAGGTACTTCTCTAAGAGTTATTATTCGCTCAGAGTTAAGCGCTCCTGGTAATTTAATTGGAGACGACCAGTTATATAATGTAATAGTGACAGCTCACGCTTTCATTATAATTTTTTTTATAGTAATACCTATTATAATCGGAGGGTTTGGTAACTGGCTAGTACCCTTAATACTAGGCAGACCAGATATAGCCTTCCCCCGTATAAACAACATAAGATTTTGACTTCTCCCTCCTTCATTAACTTTATTACTTATAAGAGGATTAGTAGAAAGAGGTGTGGGTACAGGGTGAACTGTCTACCCCCCCCTAGCCGGTGCTACAGCCCATAGAGGGGGCGCGGTTGACTTAGCTATTTTTTC…
635058	CCMAL013-07	BOLD:AAA1262	07PROBE-05183	Centre for Biodiversity Genomics	Christina M. Carr		Amphipoda	Gammaridae		Gammarus	Gammarus oceanicus		D.Steinke		BIOUG:Churchill		Canada	Manitoba	Churchill	16 km E Churchill, Bird Cove, Rock Bluff C	Bluff C	58.773	-93.839			3				2718931	COI-5P	MG316456	TACACTATATTTTATTTTAGGAGCTTGGTCTAGAGTTGTAGGTACTTCTCTAAGAGTTATTATTCGCTCAGAGTTAAGCGCTCCTGGTAATTTAATTGGAGACGACCAGTTATATAATGTAATAGTGACAGCTCACGCTTTCATTATAATTTTTTTTATAGTAATACCTATTATAATCGGAGGGTTTGGTAACTGGCTAGTACCCTTAATACTAGGCAGACCAGATATAGCCTTCCCCCGTATAAACAACATAAGATTTTGACTTCTCCCTCCTTCATTAACTTTATTACTTATAAGAGGATTAGTAGAAAGAGGTGTGGGTACAGGGTGAACTGTCTACCCCCCCCTAGCCGGTGCTACAGCCCATAGAGGGGGCGCGGTTGACTTAGCTATTTTTTC…
635059	CCMAL014-07	BOLD:AAA1262	07PROBE-05184	Centre for Biodiversity Genomics	Christina M. Carr		Amphipoda	Gammaridae		Gammarus	Gammarus oceanicus		D.Steinke		BIOUG:Churchill		Canada	Manitoba	Churchill	16 km E Churchill, Bird Cove, Rock Bluff C	Bluff C	58.773	-93.839			3				2718930	COI-5P	MG318782	TACACTATATTTTATTTTAGGAGCTTGGTCTAGAGTTGTAGGTACTTCTCTAAGAGTTATTATTCGCTCAGAGTTAAGCGCTCCTGGTAATTTAATTGGAGACGACCAGTTATATAATGTAATAGTGACAGCTCACGCTTTCATTATAATTTTTTTTATAGTAATACCTATTATAATCGGAGGGTTTGGTAACTGGCTAGTACCCTTAATACTAGGCAGACCAGATATAGCCTTCCCCCGTATAAACAACATAAGATTTTGACTTCTCCCTCCTTCATTAACTTTATTACTTATAAGAGGATTAGTAGAAAGAGGTGTGGGTACAGGGTGAACTGTCTACCCCCCCCTAGCCGGTGCTACAGCCCATAGAGGGGGCGCGGTTGACTTAGCTATTTTTTC…
635067	CCMAL022-07	BOLD:AAA1262	07PROBE-05205	Centre for Biodiversity Genomics	Christina M. Carr		Amphipoda	Gammaridae		Gammarus	Gammarus oceanicus		D.Steinke		BIOUG:Churchill		Canada	Manitoba	Churchill	16 km E Churchill, Bird Cove, Rock Bluff C	Bluff C	58.773	-93.839			2				2718929	COI-5P	MG318514	TACACTATATTTTATTTTAGGAGCTTGGTCTAGAGTTGTAGGTACTTCTCTAAGAGTTATTATTCGCTCAGAGTTAAGCGCTCCTGGTAATTTAATTGGAGACGACCAGTTATATAATGTAATAGTGACAGCTCACGCTTTCATTATAATTTTTTTTATAGTAATACCTATTATAATCGGAGGGTTTGGTAACTGGCTAGTACCCTTAATACTAGGCAGACCAGATATAGCCTTCCCCCGTATAAACAACATAAGATTTTGACTTCTCCCTCCTTCATTAACTTTATTACTTATAAGAGGATTAGTAGAAAGAGGTGTGGGTACAGGGTGAACTGTCTACCCCCCCCTAGCCGGTGCTACAGCCCATAGAGGGGGCGCGGTTGACTTAGCTATTTTTTC…
635068	CCMAL023-07	BOLD:AAA1262	07PROBE-05206	Centre for Biodiversity Genomics	Christina M. Carr		Amphipoda	Gammaridae		Gammarus	Gammarus oceanicus		D.Steinke		BIOUG:Churchill		Canada	Manitoba	Churchill	16 km E Churchill, Bird Cove, Rock Bluff C	Bluff C	58.773	-93.839			2				2718928	COI-5P	MG316134	TACACTATATTTTATTTTAGGAGCTTGGTCTAGAGTTGTAGGTACTTCTCTAAGAGTTATTATTCGCTCAGAGTTAAGCGCTCCTGGTAATTTAATTGGAGACGACCAGTTATATAATGTAATAGTGACAGCTCACGCTTTCATTATAATTTTTTTTATAGTAATACCTATTATAATCGGAGGGTTTGGTAACTGGCTAGTACCCTTAATACTAGGCAGACCAGATATAGCCTTCCCCCGTATAAACAACATAAGATTTTGACTTCTCCCTCCTTCATTAACTTTATTACTTATAAGAGGATTAGTAGAAAGAGGTGTGGGTACAGGGTGAACTGTCTACCCCCCCCTAGCCGGTGCTACAGCCCATAGAGGGGGCGCGGTTGACTTAGCTATTTTTTC…
635069	CCMAL024-07	BOLD:AAA1262	07PROBE-05207	Centre for Biodiversity Genomics	Christina M. Carr		Amphipoda	Gammaridae		Gammarus	Gammarus oceanicus		D.Steinke		BIOUG:Churchill		Canada	Manitoba	Churchill	16 km E Churchill, Bird Cove, Rock Bluff C	Bluff C	58.773	-93.839			2				2718927	COI-5P	MG320971	TACACTATATTTTATTTTAGGAGCTTGGTCTAGAGTTGTAGGTACTTCTCTAAGAGTTATTATTCGCTCAGAGTTAAGCGCTCCTGGTAATTTAATTGGAGACGACCAGTTATATAATGTAATAGTGACAGCTCACGCTTTCATTATAATTTTTTTTATAGTAATACCTATTATAATCGGAGGGTTTGGTAACTGGCTAGTACCCTTAATACTAGGCAGACCAGATATAGCCTTCCCCCGTATAAACAACATAAGATTTTGACTTCTCCCTCCTTCATTAACTTTATTACTTATAAGAGGATTAGTAGAAAGAGGTGTGGGTACAGGGTGAACTGTCTACCCCCCCCTAGCCGGTGCTACAGCCCATAGAGGGGGCGCGGTTGACTTAGCTATTTTTTC…
635070	CCMAL025-07	BOLD:AAA1262	07PROBE-05208	Centre for Biodiversity Genomics	Christina M. Carr		Amphipoda	Gammaridae		Gammarus	Gammarus oceanicus		D.Steinke		BIOUG:Churchill		Canada	Manitoba	Churchill	16 km E Churchill, Bird Cove, Rock Bluff C	Bluff C	58.773	-93.839			2				2718926	COI-5P	MG310907	TACACTATATTTTATTTTAGGAGCTTGGTCTAGAGTTGTAGGTACTTCTCTAAGAGTTATTATTCGCTCAGAGTTAAGCGCTCCTGGTAATTTAATTGGAGACGACCAGTTATATAATGTAATAGTGACAGCTCACGCTTTCATTATAATTTTTTTTATAGTAATACCTATTATAATCGGAGGGTTTGGTAACTGGCTAGTACCCTTAATACTAGGCAGACCAGATATAGCCTTCCCCCGTATAAACAACATAAGATTTTGACTTCTCCCTCCTTCATTAACTTTATTACTTATAAGAGGATTAGTAGAAAGAGGTGTGGGTACAGGGTGAACTGTCTACCCCCCCCTAGCCGGTGCTACAGCCCATAGAGGGGGCGCGGTTGACTTAGCTATTTTTTC…
635072	CCMAL027-07	BOLD:AAA1262	07PROBE-05210	Centre for Biodiversity Genomics	Christina M. Carr		Amphipoda	Gammaridae		Gammarus	Gammarus oceanicus		D.Steinke		BIOUG:Churchill		Canada	Manitoba	Churchill	16 km E Churchill, Bird Cove, Rock Bluff C	Bluff C	58.773	-93.839			6				2718925	COI-5P	MG310804	TACACTATATTTTATTTTAGGAGCTTGGTCTAGAGTTGTAGGTACTTCTCTAAGAGTTATTATTCGCTCAGAGTTAAGCGCTCCTGGTAATTTAATTGGAGACGACCAGTTATATAATGTAATAGTGACAGCTCACGCTTTCATTATAATTTTTTTTATAGTAATACCTATTATAATCGGAGGGTTTGGTAACTGGCTAGTACCCTTAATACTAGGCAGACCAGATATAGCCTTCCCCCGTATAAACAACATAAGATTTTGACTTCTCCCTCCTTCATTAACTTTATTACTTATAAGAGGATTAGTAGAAAGAGGTGTGGGTACAGGGTGAACTGTCTACCCCCCCCTAGCCGGTGCTACAGCCCATAGAGGGGGCGCGGTTGACTTAGCTATTTTTTC…
635073	CCMAL028-07	BOLD:AAA1262	07PROBE-05211	Centre for Biodiversity Genomics	Christina M. Carr		Amphipoda	Gammaridae		Gammarus	Gammarus oceanicus		D.Steinke		BIOUG:Churchill		Canada	Manitoba	Churchill	16 km E Churchill, Bird Cove, Rock Bluff C	Bluff C	58.773	-93.839			6				2718924	COI-5P	MG318976	TACACTATATTTTATTTTAGGAGCTTGGTCTAGAGTTGTAGGTACTTCTCTAAGAGTTATTATTCGCTCAGAGTTAAGCGCTCCTGGTAATTTAATTGGAGACGACCAGTTATATAATGTAATAGTGACAGCTCACGCTTTCATTATAATTTTTTTTATAGTAATACCTATTATAATCGGAGGGTTTGGTAACTGGCTAGTACCCTTAATACTAGGCAGACCAGATATAGCCTTCCCCCGTATAAACAACATAAGATTTTGACTTCTCCCTCCTTCATTAACTTTATTACTTATAAGAGGATTAGTAGAAAGAGGTGTGGGTACAGGGTGAACTGTCTACCCCCCCCTAGCCGGTGCTACAGCCCATAGAGGGGGCGCGGTTGACTTAGCTATTTTTTC…
635074	CCMAL029-07	BOLD:AAA1262	07PROBE-05212	Centre for Biodiversity Genomics	Christina M. Carr		Amphipoda	Gammaridae		Gammarus	Gammarus oceanicus		D.Steinke		BIOUG:Churchill		Canada	Manitoba	Churchill	16 km E Churchill, Bird Cove, Rock Bluff C	Bluff C	58.773	-93.839			6				2718923	COI-5P	MG313301	TACACTATATTTTATTTTAGGAGCTTGGTCTAGAGTTGTAGGTACTTCTCTAAGAGTTATTATTCGCTCAGAGTTAAGCGCTCCTGGTAATTTAATTGGAGACGACCAGTTATATAATGTAATAGTGACAGCTCACGCTTTCATTATAATTTTTTTTATAGTAATACCTATTATAATCGGAGGGTTTGGTAACTGGCTAGTACCCTTAATACTAGGCAGACCAGATATAGCCTTCCCCCGTATAAACAACATAAGATTTTGACTTCTCCCTCCTTCATTAACTTTATTACTTATAAGAGGATTAGTAGAAAGAGGTGTGGGTACAGGGTGAACTGTCTACCCCCCCCTAGCCGGTGCTACAGCCCATAGAGGGGGCGCGGTTGACTTAGCTATTTTTTC…
635081	CCMAL036-07	BOLD:AAA1262	07PROBE-05232	Centre for Biodiversity Genomics	Christina M. Carr		Amphipoda	Gammaridae		Gammarus	Gammarus oceanicus		D.Steinke		BIOUG:Churchill		Canada	Manitoba	Churchill	16 km E Churchill, Bird Cove, Rock Bluff C	Bluff C	58.773	-93.842			12				2718922	COI-5P	MG316711	TACACTATATTTTATTTTAGGAGCTTGGTCTAGAGTTGTAGGTACTTCTCTAAGAGTTATTATTCGCTCAGAGTTAAGCGCTCCTGGTAATTTAATTGGAGACGACCAGTTATATAATGTAATAGTGACAGCTCACGCTTTCATTATAATTTTTTTTATAGTAATACCTATTATAATCGGAGGGTTTGGTAACTGGCTAGTACCCTTAATACTAGGCAGACCAGATATAGCCTTCCCCCGTATAAACAACATAAGATTTTGACTTCTCCCTCCTTCATTAACTTTATTACTTATAAGAGGATTAGTAGAAAGAGGTGTGGGTACAGGGTGAACTGTCTACCCCCCCCTAGCCGGTGCTACAGCCCATAGAGGGGGCGCGGTTGACTTAGCTATTTTTTC…
635084	CCMAL039-07	BOLD:AAA1262	07PROBE-05238	Centre for Biodiversity Genomics	Christina M. Carr		Amphipoda	Gammaridae		Gammarus	Gammarus oceanicus		D.Steinke		BIOUG:Churchill		Canada	Manitoba	Churchill	16 km E Churchill, Bird Cove, Rock Bluff C	Bluff C	58.773	-93.842			12				2718921	COI-5P	MG312426	TACACTATATTTTATTTTAGGAGCTTGGTCTAGAGTTGTAGGTACTTCTCTAAGAGTTATTATTCGCTCAGAGTTAAGCGCTCCTGGTAATTTAATTGGAGACGACCAGTTATATAATGTAATAGTGACAGCTCACGCTTTCATTATAATTTTTTTTATAGTAATACCTATTATAATCGGAGGGTTTGGTAACTGGCTAGTACCCTTAATACTAGGCAGACCAGATATAGCCTTCCCCCGTATAAACAACATAAGATTTTGACTTCTCCCTCCTTCATTAACTTTATTACTTATAAGAGGATTAGTAGAAAGAGGTGTGGGTACAGGGTGAACTGTCTACCCCCCCCTAGCCGGTGCTACAGCCCATAGAGGGGGCGCGGTTGACTTAGCTATTTTTTC…
635087	CCMAL042-07	BOLD:AAA1262	07PROBE-05245	Centre for Biodiversity Genomics	Christina M. Carr		Amphipoda	Gammaridae		Gammarus	Gammarus oceanicus		D.Steinke		BIOUG:Churchill		Canada	Manitoba	Churchill	16 km E Churchill, Bird Cove, Rock Bluff C	Bluff C	58.773	-93.842			8				2718920	COI-5P	MG314671	TACACTATATTTTATTTTAGGAGCTTGGTCTAGAGTTGTAGGTACTTCTCTAAGAGTTATTATTCGCTCAGAGTTAAGCGCTCCTGGTAATTTAATTGGAGACGACCAGTTATATAATGTAATAGTGACAGCTCACGCTTTCATTATAATTTTTTTTATAGTAATACCTATTATAATCGGAGGGTTTGGTAACTGGCTAGTACCCTTAATACTAGGCAGACCAGATATAGCCTTCCCCCGTATAAACAACATAAGATTTTGACTTCTCCCTCCTTCATTAACTTTATTACTTATAAGAGGATTAGTAGAAAGAGGTGTGGGTACAGGGTGAACTGTCTACCCCCCCCTAGCCGGTGCTACAGCCCATAGAGGGGGCGCGGTTGACTTAGCTATTTTTTC…
635092	CCMAL047-07	BOLD:AAA1262	07PROBE-05257	Centre for Biodiversity Genomics	Christina M. Carr		Amphipoda	Gammaridae		Gammarus	Gammarus oceanicus		D.Steinke		BIOUG:Churchill		Canada	Manitoba	Churchill	16 km E Churchill, Bird Cove, Rock Bluff C	Bluff C	58.772	-93.846			3				2718919	COI-5P	MG318995	TACACTATATTTTATTTTAGGAGCTTGGTCTAGAGTTGTAGGTACTTCTCTAAGAGTTATTATTCGCTCAGAGTTAAGCGCTCCTGGTAATTTAATTGGAGACGACCAGTTATATAATGTAATAGTGACAGCTCACGCTTTCATTATAATTTTTTTTATAGTAATACCTATTATAATCGGAGGGTTTGGTAACTGGCTAGTACCCTTAATACTAGGCAGACCAGATATAGCCTTCCCCCGTATAAACAACATAAGATTTTGACTTCTCCCTCCTTCATTAACTTTATTACTTATAAGAGGATTAGTAGAAAGAGGTGTGGGTACAGGGTGAACTGTCTACCCCCCCCTAGCCGGTGCTACAGCCCATAGAGGGGGCGCGGTTGACTTAGCTATTTTTTC…
635093	CCMAL048-07	BOLD:AAA1262	07PROBE-05258	Centre for Biodiversity Genomics	Christina M. Carr		Amphipoda	Gammaridae		Gammarus	Gammarus oceanicus		D.Steinke		BIOUG:Churchill		Canada	Manitoba	Churchill	16 km E Churchill, Bird Cove, Rock Bluff C	Bluff C	58.772	-93.846			3				2718918	COI-5P	MG315798	TACACTATATTTTATTTTAGGAGCTTGGTCTAGAGTTGTAGGTACTTCTCTAAGAGTTATTATTCGCTCAGAGTTAAGCGCTCCTGGTAATTTAATTGGAGACGACCAGTTATATAATGTAATAGTGACAGCTCACGCTTTCATTATAATTTTTTTTATAGTAATACCTATTATAATCGGAGGGTTTGGTAACTGGCTAGTACCCTTAATACTAGGCAGACCAGATATAGCCTTCCCCCGTATAAACAACATAAGATTTTGACTTCTCCCTCCTTCATTAACTTTATTACTTATAAGAGGATTAGTAGAAAGAGGTGTGGGTACAGGGTGAACTGTCTACCCCCCCCTAGCCGGTGCTACAGCCCATAGAGGGGGCGCGGTTGACTTAGCTATTTTTTC…
635094	CCMAL049-07	BOLD:AAA1262	07PROBE-05259	Centre for Biodiversity Genomics	Christina M. Carr		Amphipoda	Gammaridae		Gammarus	Gammarus oceanicus		D.Steinke		BIOUG:Churchill		Canada	Manitoba	Churchill	16 km E Churchill, Bird Cove, Rock Bluff C	Bluff C	58.772	-93.846			3				2718917	COI-5P	MG314265	TACACTATATTTTATTTTAGGAGCTTGGTCTAGAGTTGTAGGTACTTCTCTAAGAGTTATTATTCGCTCAGAGTTAAGCGCTCCTGGTAATTTAATTGGAGACGACCAGTTATATAATGTAATAGTGACAGCTCACGCTTTCATTATAATTTTTTTTATAGTAATACCTATTATAATCGGAGGGTTTGGTAACTGGCTAGTACCCTTAATACTAGGCAGACCAGATATAGCCTTCCCCCGTATAAACAACATAAGATTTTGACTTCTCCCTCCTTCATTAACTTTATTACTTATAAGAGGATTAGTAGAAAGAGGTGTGGGTACAGGGTGAACTGTCTACCCCCCCCTAGCCGGTGCTACAGCCCATAGAGGGGGCGCGGTTGACTTAGCTATTTTTTC…
635096	CCMAL051-07	BOLD:AAA1262	07PROBE-05266	Centre for Biodiversity Genomics	Christina M. Carr		Amphipoda	Gammaridae		Gammarus	Gammarus oceanicus		D.Steinke		BIOUG:Churchill		Canada	Manitoba	Churchill	16 km E Churchill, Bird Cove, Rock Bluff C	Bluff C	58.772	-93.846			3				2718916	COI-5P	MG319416	TACACTATATTTTATTTTAGGAGCTTGGTCTAGAGTTGTAGGTACTTCTCTAAGAGTTATTATTCGCTCAGAGTTAAGCGCTCCTGGTAATTTAATTGGAGACGACCAGTTATATAATGTAATAGTGACAGCTCACGCTTTCATTATAATTTTTTTTATAGTAATACCTATTATAATCGGAGGGTTTGGTAACTGGCTAGTACCCTTAATACTAGGCAGACCAGATATAGCCTTCCCCCGTATAAACAACATAAGATTTTGACTTCTCCCTCCTTCATTAACTTTATTACTTATAAGAGGATTAGTAGAAAGAGGTGTGGGTACAGGGTGAACTGTCTACCCCCCCCTAGCCGGTGCTACAGCCCATAGAGGGGGCGCGGTTGACTTAGCTATTTTTTC…
635100	CCMAL055-07	BOLD:AAA1262	07PROBE-05286	Centre for Biodiversity Genomics	Christina M. Carr		Amphipoda	Gammaridae		Gammarus	Gammarus oceanicus		D.Steinke		BIOUG:Churchill		Canada	Manitoba	Churchill	16 km E Churchill, Bird Cove		58.766	-93.891			8				2718915	COI-5P	MG318618	TACACTATATTTTATTTTAGGAGCTTGGTCTAGAGTTGTAGGTACTTCTCTAAGAGTTATTATTCGCTCAGAGTTAAGCGCTCCTGGTAATTTAATTGGAGACGACCAGTTATATAATGTAATAGTGACAGCTCACGCTTTCATTATAATTTTTTTTATAGTAATACCTATTATAATCGGAGGGTTTGGTAACTGGCTAGTACCCTTAATACTAGGCAGACCAGATATAGCCTTCCCCCGTATAAACAACATAAGATTTTGACTTCTCCCTCCTTCATTAACTTTATTACTTATAAGAGGATTAGTAGAAAGAGGTGTGGGTACAGGGTGAACTGTCTACCCCCCCCTAGCCGGTGCTACAGCCCATAGAGGGGGCGCGGTTGACTTAGCTATTTTTTC…
635141	CCMAL096-07	BOLD:AAA1262	07PROBE-05578	Centre for Biodiversity Genomics	Christina M. Carr		Amphipoda	Gammaridae		Gammarus	Gammarus oceanicus		Arctic Ecology		BIOUG:Churchill		Canada	Manitoba	Churchill	14 km E Churchill, Golf Balls Intertidal	Golf Ball Beach Intertidal Zone	58.776	-93.943							2718914	COI-5P	MG315814	TACACTATATTTTATTTTAGGAGCTTGGTCTAGAGTTGTAGGTACTTCTCTAAGAGTTATTATTCGCTCAGAGTTAAGCGCTCCTGGTAATTTAATTGGAGACGACCAGTTATATAATGTAATAGTGACAGCTCACGCTTTCATTATAATTTTTTTTATAGTAATACCTATTATAATCGGAGGGTTTGGTAACTGGCTAGTACCCTTAATACTAGGCAGACCAGATATAGCCTTCCCCCGTATAAACAACATAAGATTTTGACTTCTCCCTCCTTCATTAACTTTATTACTTATAAGAGGATTAGTAGAAAGAGGTGTGGGTACAGGGTGAACTGTCTACCCCCCCCTAGCCGGTGCTACAGCCCATAGAGGGGGCGCGGTTGACTTAGCTATTTTTTC…
635142	CCMAL097-07	BOLD:AAA1262	07PROBE-05579	Centre for Biodiversity Genomics	Christina M. Carr		Amphipoda	Gammaridae		Gammarus	Gammarus oceanicus		Arctic Ecology		BIOUG:Churchill		Canada	Manitoba	Churchill	14 km E Churchill, Golf Balls Intertidal	Golf Ball Beach Intertidal Zone	58.776	-93.943							2718913	COI-5P	MG314030	TACACTATATTTTATTTTAGGAGCTTGGTCTAGAGTTGTAGGTACTTCTCTAAGAGTTATTATTCGCTCAGAGTTAAGCGCTCCTGGTAATTTAATTGGAGACGACCAGTTATATAATGTAATAGTGACAGCTCACGCTTTCATTATAATTTTTTTTATAGTAATACCTATTATAATCGGAGGGTTTGGTAACTGGCTAGTACCCTTAATACTAGGCAGACCAGATATAGCCTTCCCCCGTATAAACAACATAAGATTTTGACTTCTCCCTCCTTCATTAACTTTATTACTTATAAGAGGATTAGTAGAAAGAGGTGTGGGTACAGGGTGAACTGTCTACCCCCCCCTAGCCGGTGCTACAGCCCATAGAGGGGGCGCGGTTGACTTAGCTATTTTTTC…
635143	CCMAL098-07	BOLD:AAA1262	07PROBE-05580	Centre for Biodiversity Genomics	Christina M. Carr		Amphipoda	Gammaridae		Gammarus	Gammarus oceanicus		Arctic Ecology		BIOUG:Churchill		Canada	Manitoba	Churchill	14 km E Churchill, Golf Balls Intertidal	Golf Ball Beach Intertidal Zone	58.776	-93.943							2718912	COI-5P	MG311606	TACACTATATTTTATTTTAGGAGCTTGGTCTAGAGTTGTAGGTACTTCTCTAAGAGTTATTATTCGCTCAGAGTTAAGCGCTCCTGGTAATTTAATTGGAGACGACCAGTTATATAATGTAATAGTGACAGCTCACGCTTTCATTATAATTTTTTTTATAGTAATACCTATTATAATCGGAGGGTTTGGTAACTGGCTAGTACCCTTAATACTAGGCAGACCAGATATAGCCTTCCCCCGTATAAACAACATAAGATTTTGACTTCTCCCTCCTTCATTAACTTTATTACTTATAAGAGGATTAGTAGAAAGAGGTGTGGGTACAGGGTGAACTGTCTACCCCCCCCTAGCCGGTGCTACAGCCCATAGAGGGGGCGCGGTTGACTTAGCTATTTTTTC…
635144	CCMAL099-07	BOLD:AAA1262	07PROBE-05581	Centre for Biodiversity Genomics	Christina M. Carr		Amphipoda	Gammaridae		Gammarus	Gammarus oceanicus		Arctic Ecology		BIOUG:Churchill		Canada	Manitoba	Churchill	14 km E Churchill, Golf Balls Intertidal	Golf Ball Beach Intertidal Zone	58.776	-93.943							2718911	COI-5P	MG314903	TACACTATATTTTATTTTAGGAGCTTGGTCTAGAGTTGTAGGTACTTCTCTAAGAGTTATTATTCGCTCAGAGTTAAGCGCTCCTGGTAATTTAATTGGAGACGACCAGTTATATAATGTAATAGTGACAGCTCACGCTTTCATTATAATTTTTTTTATAGTAATACCTATTATAATCGGAGGGTTTGGTAACTGGCTAGTACCCTTAATACTAGGCAGACCAGATATAGCCTTCCCCCGTATAAACAACATAAGATTTTGACTTCTCCCTCCTTCATTAACTTTATTACTTATAAGAGGATTAGTAGAAAGAGGTGTGGGTACAGGGTGAACTGTCTACCCCCCCCTAGCCGGTGCTACAGCCCATAGAGGGGGCGCGGTTGACTTAGCTATTTTTTC…
635145	CCMAL100-07	BOLD:AAA1262	07PROBE-05582	Centre for Biodiversity Genomics	Christina M. Carr		Amphipoda	Gammaridae		Gammarus	Gammarus oceanicus		Arctic Ecology		BIOUG:Churchill		Canada	Manitoba	Churchill	14 km E Churchill, Golf Balls Intertidal	Golf Ball Beach Intertidal Zone	58.776	-93.943							2718910	COI-5P	MG317326	TACACTATATTTTATTTTAGGAGCTTGGTCTAGAGTTGTAGGTACTTCTCTAAGAGTTATTATTCGCTCAGAGTTAAGCGCTCCTGGTAATTTAATTGGAGACGACCAGTTATATAATGTAATAGTGACAGCTCACGCTTTCATTATAATTTTTTTTATAGTAATACCTATTATAATCGGAGGGTTTGGTAACTGGCTAGTACCCTTAATACTAGGCAGACCAGATATAGCCTTCCCCCGTATAAACAACATAAGATTTTGACTTCTCCCTCCTTCATTAACTTTATTACTTATAAGAGGATTAGTAGAAAGAGGTGTGGGTACAGGGTGAACTGTCTACCCCCCCCTAGCCGGTGCTACAGCCCATAGAGGGGGCGCGGTTGACTTAGCTATTTTTTC…
635146	CCMAL101-07	BOLD:AAA1262	07PROBE-05583	Centre for Biodiversity Genomics	Christina M. Carr		Amphipoda	Gammaridae		Gammarus	Gammarus oceanicus		Arctic Ecology		BIOUG:Churchill		Canada	Manitoba	Churchill	14 km E Churchill, Golf Balls Intertidal	Golf Ball Beach Intertidal Zone	58.776	-93.943							2718909	COI-5P	MG313956	TACACTATATTTTATTTTAGGAGCTTGGTCTAGAGTTGTAGGTACTTCTCTAAGAGTTATTATTCGCTCAGAGTTAAGCGCTCCTGGTAATTTAATTGGAGACGACCAGTTATATAATGTAATAGTGACAGCTCACGCTTTCATTATAATTTTTTTTATAGTAATACCTATTATAATCGGAGGGTTTGGTAACTGGCTAGTACCCTTAATACTAGGCAGACCAGATATAGCCTTCCCCCGTATAAACAACATAAGATTTTGACTTCTCCCTCCTTCATTAACTTTATTACTTATAAGAGGATTAGTAGAAAGAGGTGTGGGTACAGGGTGAACTGTCTACCCCCCCCTAGCCGGTGCTACAGCCCATAGAGGGGGCGCGGTTGACTTAGCTATTTTTTC…
635148	CCMAL103-07	BOLD:AAA1262	07PROBE-05585	Centre for Biodiversity Genomics	Christina M. Carr		Amphipoda	Gammaridae		Gammarus	Gammarus oceanicus		Arctic Ecology		BIOUG:Churchill		Canada	Manitoba	Churchill	14 km E Churchill, Golf Balls Intertidal	Golf Ball Beach Intertidal Zone	58.776	-93.943							2718908	COI-5P	MG312512	TACACTATATTTTATTTTAGGAGCTTGGTCTAGAGTTGTAGGTACTTCTCTAAGAGTTATTATTCGCTCAGAGTTAAGCGCTCCTGGTAATTTAATTGGAGACGACCAGTTATATAATGTAATAGTGACAGCTCACGCTTTCATTATAATTTTTTTTATAGTAATACCTATTATAATCGGAGGGTTTGGTAACTGGCTAGTACCCTTAATACTAGGCAGACCAGATATAGCCTTCCCCCGTATAAACAACATAAGATTTTGACTTCTCCCTCCTTCATTAACTTTATTACTTATAAGAGGATTAGTAGAAAGAGGTGTGGGTACAGGGTGAACTGTCTACCCCCCCCTAGCCGGTGCTACAGCCCATAGAGGGGGCGCGGTTGACTTAGCTATTTTTTC…
635149	CCMAL104-07	BOLD:AAA1262	07PROBE-05586	Centre for Biodiversity Genomics	Christina M. Carr		Amphipoda	Gammaridae		Gammarus	Gammarus oceanicus		Arctic Ecology		BIOUG:Churchill		Canada	Manitoba	Churchill	14 km E Churchill, Golf Balls Intertidal	Golf Ball Beach Intertidal Zone	58.776	-93.943							2718907	COI-5P	MG316929	TACACTATATTTTATTTTAGGAGCTTGGTCTAGAGTTGTAGGTACTTCTCTAAGAGTTATTATTCGCTCAGAGTTAAGCGCTCCTGGTAATTTAATTGGAGACGACCAGTTATATAATGTAATAGTGACAGCTCACGCTTTCATTATAATTTTTTTTATAGTAATACCTATTATAATCGGAGGGTTTGGTAACTGGCTAGTACCCTTAATACTAGGCAGACCAGATATAGCCTTCCCCCGTATAAACAACATAAGATTTTGACTTCTCCCTCCTTCATTAACTTTATTACTTATAAGAGGATTAGTAGAAAGAGGTGTGGGTACAGGGTGAACTGTCTACCCCCCCCTAGCCGGTGCTACAGCCCATAGAGGGGGCGCGGTTGACTTAGCTATTTTTTC…
635150	CCMAL105-07	BOLD:AAA1262	07PROBE-05587	Centre for Biodiversity Genomics	Christina M. Carr		Amphipoda	Gammaridae		Gammarus	Gammarus oceanicus		Arctic Ecology		BIOUG:Churchill		Canada	Manitoba	Churchill	14 km E Churchill, Golf Balls Intertidal	Golf Ball Beach Intertidal Zone	58.776	-93.943							2718906	COI-5P	MG314008	TACACTATATTTTATTTTAGGAGCTTGGTCTAGAGTTGTAGGTACTTCTCTAAGAGTTATTATTCGCTCAGAGTTAAGCGCTCCTGGTAATTTAATTGGAGACGACCAGTTATATAATGTAATAGTGACAGCTCACGCTTTCATTATAATTTTTTTTATAGTAATACCTATTATAATCGGAGGGTTTGGTAACTGGCTAGTACCCTTAATACTAGGCAGACCAGATATAGCCTTCCCCCGTATAAACAACATAAGATTTTGACTTCTCCCTCCTTCATTAACTTTATTACTTATAAGAGGATTAGTAGAAAGAGGTGTGGGTACAGGGTGAACTGTCTACCCCCCCCTAGCCGGTGCTACAGCCCATAGAGGGGGCGCGGTTGACTTAGCTATTTTTTC…
635153	CCMAL108-07	BOLD:AAA1262	07PROBE-05590	Centre for Biodiversity Genomics	Christina M. Carr		Amphipoda	Gammaridae		Gammarus	Gammarus oceanicus		Arctic Ecology		BIOUG:Churchill		Canada	Manitoba	Churchill	14 km E Churchill, Golf Balls Intertidal	Golf Ball Beach Intertidal Zone	58.776	-93.943							2718905	COI-5P	MG317877	TACACTATATTTTATTTTAGGAGCTTGGTCTAGAGTTGTAGGTACTTCTCTAAGAGTTATTATTCGCTCAGAGTTAAGCGCTCCTGGTAATTTAATTGGAGACGACCAGTTATATAATGTAATAGTGACAGCTCACGCTTTCATTATAATTTTTTTTATAGTAATACCTATTATAATCGGAGGGTTTGGTAACTGGCTAGTACCCTTAATACTAGGCAGACCAGATATAGCCTTCCCCCGTATAAACAACATAAGATTTTGACTTCTCCCTCCTTCATTAACTTTATTACTTATAAGAGGATTAGTAGAAAGAGGTGTGGGTACAGGGTGAACTGTCTACCCCCCCCTAGCCGGTGCTACAGCCCATAGAGGGGGCGCGGTTGACTTAGCTATTTTTTC…
635155	CCMAL110-07	BOLD:AAA1262	07PROBE-05592	Centre for Biodiversity Genomics	Christina M. Carr		Amphipoda	Gammaridae		Gammarus	Gammarus oceanicus		Arctic Ecology		BIOUG:Churchill		Canada	Manitoba	Churchill	14 km E Churchill, Golf Balls Intertidal	Golf Ball Beach Intertidal Zone	58.776	-93.943							2718904	COI-5P	MG315690	TACACTATATTTTATTTTAGGAGCTTGGTCTAGAGTTGTAGGTACTTCTCTAAGAGTTATTATTCGCTCAGAGTTAAGCGCTCCTGGTAATTTAATTGGAGACGACCAGTTATATAATGTAATAGTGACAGCTCACGCTTTCATTATAATTTTTTTTATAGTAATACCTATTATAATCGGAGGGTTTGGTAACTGGCTAGTACCCTTAATACTAGGCAGACCAGATATAGCCTTCCCCCGTATAAACAACATAAGATTTTGACTTCTCCCTCCTTCATTAACTTTATTACTTATAAGAGGATTAGTAGAAAGAGGTGTGGGTACAGGGTGAACTGTCTACCCCCCCCTAGCCGGTGCTACAGCCCATAGAGGGGGCGCGGTTGACTTAGCTATTTTTTC…
635158	CCMAL113-07	BOLD:AAA1262	07PROBE-05595	Centre for Biodiversity Genomics	Christina M. Carr		Amphipoda	Gammaridae		Gammarus	Gammarus oceanicus		Arctic Ecology		BIOUG:Churchill		Canada	Manitoba	Churchill	14 km E Churchill, Golf Balls Intertidal	Golf Ball Beach Intertidal Zone	58.776	-93.943							2718903	COI-5P	MG311093	TACACTATATTTTATTTTAGGAGCTTGGTCTAGAGTTGTAGGTACTTCTCTAAGAGTTATTATTCGCTCAGAGTTAAGCGCTCCTGGTAATTTAATTGGAGACGACCAGTTATATAATGTAATAGTGACAGCTCACGCTTTCATTATAATTTTTTTTATAGTAATACCTATTATAATCGGAGGGTTTGGTAACTGGCTAGTACCCTTAATACTAGGCAGACCAGATATAGCCTTCCCCCGTATAAACAACATAAGATTTTGACTTCTCCCTCCTTCATTAACTTTATTACTTATAAGAGGATTAGTAGAAAGAGGTGTGGGTACAGGGTGAACTGTCTACCCCCCCCTAGCCGGTGCTACAGCCCATAGAGGGGGCGCGGTTGACTTAGCTATTTTTTC…
635160	CCMAL115-07	BOLD:AAA1262	07PROBE-05597	Centre for Biodiversity Genomics	Christina M. Carr		Amphipoda	Gammaridae		Gammarus	Gammarus oceanicus		Arctic Ecology		BIOUG:Churchill		Canada	Manitoba	Churchill	14 km E Churchill, Golf Balls Intertidal	Golf Ball Beach Intertidal Zone	58.776	-93.943							2718902	COI-5P	MG320520	TACACTATATTTTATTTTAGGAGCTTGGTCTAGAGTTGTAGGTACTTCTCTAAGAGTTATTATTCGCTCAGAGTTAAGCGCTCCTGGTAATTTAATTGGAGACGACCAGTTATATAATGTAATAGTGACAGCTCACGCTTTCATTATAATTTTTTTTATAGTAATACCTATTATAATCGGAGGGTTTGGTAACTGGCTAGTACCCTTAATACTAGGCAGACCAGATATAGCCTTCCCCCGTATAAACAACATAAGATTTTGACTTCTCCCTCCTTCATTAACTTTATTACTTATAAGAGGATTAGTAGAAAGAGGTGTGGGTACAGGGTGAACTGTCTACCCCCCCCTAGCCGGTGCTACAGCCCATAGAGGGGGCGCGGTTGACTTAGCTATTTTTTC…
635161	CCMAL116-07	BOLD:AAA1262	07PROBE-05598	Centre for Biodiversity Genomics	Christina M. Carr		Amphipoda	Gammaridae		Gammarus	Gammarus oceanicus		Arctic Ecology		BIOUG:Churchill		Canada	Manitoba	Churchill	14 km E Churchill, Golf Balls Intertidal	Golf Ball Beach Intertidal Zone	58.776	-93.943							2718901	COI-5P	MG318138	TACACTATATTTTATTTTAGGAGCTTGGTCTAGAGTTGTAGGTACTTCTCTAAGAGTTATTATTCGCTCAGAGTTAAGCGCTCCTGGTAATTTAATTGGAGACGACCAGTTATATAATGTAATAGTGACAGCTCACGCTTTCATTATAATTTTTTTTATAGTAATACCTATTATAATCGGAGGGTTTGGTAACTGGCTAGTACCCTTAATACTAGGCAGACCAGATATAGCCTTCCCCCGTATAAACAACATAAGATTTTGACTTCTCCCTCCTTCATTAACTTTATTACTTATAAGAGGATTAGTAGAAAGAGGTGTGGGTACAGGGTGAACTGTCTACCCCCCCCTAGCCGGTGCTACAGCCCATAGAGGGGGCGCGGTTGACTTAGCTATTTTTTC…
635162	CCMAL117-07	BOLD:AAA1262	07PROBE-05599	Centre for Biodiversity Genomics	Christina M. Carr		Amphipoda	Gammaridae		Gammarus	Gammarus oceanicus		Arctic Ecology		BIOUG:Churchill		Canada	Manitoba	Churchill	14 km E Churchill, Golf Balls Intertidal	Golf Ball Beach Intertidal Zone	58.776	-93.943							2718900	COI-5P	MG310634	TACACTATATTTTATTTTAGGAGCTTGGTCTAGAGTTGTAGGTACTTCTCTAAGAGTTATTATTCGCTCAGAGTTAAGCGCTCCTGGTAATTTAATTGGAGACGACCAGTTATATAATGTAATAGTGACAGCTCACGCTTTCATTATAATTTTTTTTATAGTAATACCTATTATAATCGGAGGGTTTGGTAACTGGCTAGTACCCTTAATACTAGGCAGACCAGATATAGCCTTCCCCCGTATAAACAACATAAGATTTTGACTTCTCCCTCCTTCATTAACTTTATTACTTATAAGAGGATTAGTAGAAAGAGGTGTGGGTACAGGGTGAACTGTCTACCCCCCCCTAGCCGGTGCTACAGCCCATAGAGGGGGCGCGGTTGACTTAGCTATTTTTTC…
635163	CCMAL118-07	BOLD:AAA1262	07PROBE-05600	Centre for Biodiversity Genomics	Christina M. Carr		Amphipoda	Gammaridae		Gammarus	Gammarus oceanicus		Arctic Ecology		BIOUG:Churchill		Canada	Manitoba	Churchill	14 km E Churchill, Golf Balls Intertidal	Golf Ball Beach Intertidal Zone	58.776	-93.943							2718899	COI-5P	MG319062	TACACTATATTTTATTTTAGGAGCTTGGTCTAGAGTTGTAGGTACTTCTCTAAGAGTTATTATTCGCTCAGAGTTAAGCGCTCCTGGTAATTTAATTGGAGACGACCAGTTATATAATGTAATAGTGACAGCTCACGCTTTCATTATAATTTTTTTTATAGTAATACCTATTATAATCGGAGGGTTTGGTAACTGGCTAGTACCCTTAATACTAGGCAGACCAGATATAGCCTTCCCCCGTATAAACAACATAAGATTTTGACTTCTCCCTCCTTCATTAACTTTATTACTTATAAGAGGATTAGTAGAAAGAGGTGTGGGTACAGGGTGAACTGTCTACCCCCCCCTAGCCGGTGCTACAGCCCATAGAGGGGGCGCGGTTGACTTAGCTATTTTTTC…
635164	CCMAL119-07	BOLD:AAA1262	07PROBE-05601	Centre for Biodiversity Genomics	Christina M. Carr		Amphipoda	Gammaridae		Gammarus	Gammarus oceanicus		Arctic Ecology		BIOUG:Churchill		Canada	Manitoba	Churchill	14 km E Churchill, Golf Balls Intertidal	Golf Ball Beach Intertidal Zone	58.776	-93.943							2718898	COI-5P	MG316696	TACACTATATTTTATTTTAGGAGCTTGGTCTAGAGTTGTAGGTACTTCTCTAAGAGTTATTATTCGCTCAGAGTTAAGCGCTCCTGGTAATTTAATTGGAGACGACCAGTTATATAATGTAATAGTGACAGCTCACGCTTTCATTATAATTTTTTTTATAGTAATACCTATTATAATCGGAGGGTTTGGTAACTGGCTAGTACCCTTAATACTAGGCAGACCAGATATAGCCTTCCCCCGTATAAACAACATAAGATTTTGACTTCTCCCTCCTTCATTAACTTTATTACTTATAAGAGGATTAGTAGAAAGAGGTGTGGGTACAGGGTGAACTGTCTACCCCCCCCTAGCCGGTGCTACAGCCCATAGAGGGGGCGCGGTTGACTTAGCTATTTTTTC…
635165	CCMAL120-07	BOLD:AAA1262	07PROBE-05602	Centre for Biodiversity Genomics	Christina M. Carr		Amphipoda	Gammaridae		Gammarus	Gammarus oceanicus		Arctic Ecology		BIOUG:Churchill		Canada	Manitoba	Churchill	14 km E Churchill, Golf Balls Intertidal	Golf Ball Beach Intertidal Zone	58.776	-93.943							2718897	COI-5P	MG320195	TACACTATATTTTATTTTAGGAGCTTGGTCTAGAGTTGTAGGTACTTCTCTAAGAGTTATTATTCGCTCAGAGTTAAGCGCTCCTGGTAATTTAATTGGAGACGACCAGTTATATAATGTAATAGTGACAGCTCACGCTTTCATTATAATTTTTTTTATAGTAATACCTATTATAATCGGAGGGTTTGGTAACTGGCTAGTACCCTTAATACTAGGCAGACCAGATATAGCCTTCCCCCGTATAAACAACATAAGATTTTGACTTCTCCCTCCTTCATTAACTTTATTACTTATAAGAGGATTAGTAGAAAGAGGTGTGGGTACAGGGTGAACTGTCTACCCCCCCCTAGCCGGTGCTACAGCCCATAGAGGGGGCGCGGTTGACTTAGCTATTTTTTC…
635168	CCMAL123-07	BOLD:AAA1262	07PROBE-05605	Centre for Biodiversity Genomics	Christina M. Carr		Amphipoda	Gammaridae		Gammarus	Gammarus oceanicus		Arctic Ecology		BIOUG:Churchill		Canada	Manitoba	Churchill	14 km E Churchill, Golf Balls Intertidal	Golf Ball Beach Intertidal Zone	58.776	-93.943							2718896	COI-5P	MG313671	TACACTATATTTTATTTTAGGAGCTTGGTCTAGAGTTGTAGGTACTTCTCTAAGAGTTATTATTCGCTCAGAGTTAAGCGCTCCTGGTAATTTAATTGGAGACGACCAGTTATATAATGTAATAGTGACAGCTCACGCTTTCATTATAATTTTTTTTATAGTAATACCTATTATAATCGGAGGGTTTGGTAACTGGCTAGTACCCTTAATACTAGGCAGACCAGATATAGCCTTCCCCCGTATAAACAACATAAGATTTTGACTTCTCCCTCCTTCATTAACTTTATTACTTATAAGAGGATTAGTAGAAAGAGGTGTGGGTACAGGGTGAACTGTCTACCCCCCCCTAGCCGGTGCTACAGCCCATAGAGGGGGCGCGGTTGACTTAGCTATTTTTTC…
635169	CCMAL124-07	BOLD:AAA1262	07PROBE-05606	Centre for Biodiversity Genomics	Christina M. Carr		Amphipoda	Gammaridae		Gammarus	Gammarus oceanicus		Arctic Ecology		BIOUG:Churchill		Canada	Manitoba	Churchill	14 km E Churchill, Golf Balls Intertidal	Golf Ball Beach Intertidal Zone	58.776	-93.943							2718895	COI-5P	MG312613	TACACTATATTTTATTTTAGGAGCTTGGTCTAGAGTTGTAGGTACTTCTCTAAGAGTTATTATTCGCTCAGAGTTAAGCGCTCCTGGTAATTTAATTGGAGACGACCAGTTATATAATGTAATAGTGACAGCTCACGCTTTCATTATAATTTTTTTTATAGTAATACCTATTATAATCGGAGGGTTTGGTAACTGGCTAGTACCCTTAATACTAGGCAGACCAGATATAGCCTTCCCCCGTATAAACAACATAAGATTTTGACTTCTCCCTCCTTCATTAACTTTATTACTTATAAGAGGATTAGTAGAAAGAGGTGTGGGTACAGGGTGAACTGTCTACCCCCCCCTAGCCGGTGCTACAGCCCATAGAGGGGGCGCGGTTGACTTAGCTATTTTTTC…
635170	CCMAL125-07	BOLD:AAA1262	07PROBE-05607	Centre for Biodiversity Genomics	Christina M. Carr		Amphipoda	Gammaridae		Gammarus	Gammarus oceanicus		Arctic Ecology		BIOUG:Churchill		Canada	Manitoba	Churchill	14 km E Churchill, Golf Balls Intertidal	Golf Ball Beach Intertidal Zone	58.776	-93.943							2718894	COI-5P	MG320359	TACACTATATTTTATTTTAGGAGCTTGGTCTAGAGTTGTAGGTACTTCTCTAAGAGTTATTATTCGCTCAGAGTTAAGCGCTCCTGGTAATTTAATTGGAGACGACCAGTTATATAATGTAATAGTGACAGCTCACGCTTTCATTATAATTTTTTTTATAGTAATACCTATTATAATCGGAGGGTTTGGTAACTGGCTAGTACCCTTAATACTAGGCAGACCAGATATAGCCTTCCCCCGTATAAACAACATAAGATTTTGACTTCTCCCTCCTTCATTAACTTTATTACTTATAAGAGGATTAGTAGAAAGAGGTGTGGGTACAGGGTGAACTGTCTACCCCCCCCTAGCCGGTGCTACAGCCCATAGAGGGGGCGCGGTTGACTTAGCTATTTTTTC…
635171	CCMAL126-07	BOLD:AAA1262	07PROBE-05608	Centre for Biodiversity Genomics	Christina M. Carr		Amphipoda	Gammaridae		Gammarus	Gammarus oceanicus		Arctic Ecology		BIOUG:Churchill		Canada	Manitoba	Churchill	14 km E Churchill, Golf Balls Intertidal	Golf Ball Beach Intertidal Zone	58.776	-93.943							2718893	COI-5P	MG318985	TACACTATATTTTATTTTAGGAGCTTGGTCTAGAGTTGTAGGTACTTCTCTAAGAGTTATTATTCGCTCAGAGTTAAGCGCTCCTGGTAATTTAATTGGAGACGACCAGTTATATAATGTAATAGTGACAGCTCACGCTTTCATTATAATTTTTTTTATAGTAATACCTATTATAATCGGAGGGTTTGGTAACTGGCTAGTACCCTTAATACTAGGCAGACCAGATATAGCCTTCCCCCGTATAAACAACATAAGATTTTGACTTCTCCCTCCTTCATTAACTTTATTACTTATAAGAGGATTAGTAGAAAGAGGTGTGGGTACAGGGTGAACTGTCTACCCCCCCCTAGCCGGTGCTACAGCCCATAGAGGGGGCGCGGTTGACTTAGCTATTTTTTC…
635172	CCMAL127-07	BOLD:AAA1262	07PROBE-05609	Centre for Biodiversity Genomics	Christina M. Carr		Amphipoda	Gammaridae		Gammarus	Gammarus oceanicus		Arctic Ecology		BIOUG:Churchill		Canada	Manitoba	Churchill	14 km E Churchill, Golf Balls Intertidal	Golf Ball Beach Intertidal Zone	58.776	-93.943							2718892	COI-5P	MG318573	TACACTATATTTTATTTTAGGAGCTTGGTCTAGAGTTGTAGGTACTTCTCTAAGAGTTATTATTCGCTCAGAGTTAAGCGCTCCTGGTAATTTAATTGGAGACGACCAGTTATATAATGTAATAGTGACAGCTCACGCTTTCATTATAATTTTTTTTATAGTAATACCTATTATAATCGGAGGGTTTGGTAACTGGCTAGTACCCTTAATACTAGGCAGACCAGATATAGCCTTCCCCCGTATAAACAACATAAGATTTTGACTTCTCCCTCCTTCATTAACTTTATTACTTATAAGAGGATTAGTAGAAAGAGGTGTGGGTACAGGGTGAACTGTCTACCCCCCCCTAGCCGGTGCTACAGCCCATAGAGGGGGCGCGGTTGACTTAGCTATTTTTTC…
635175	CCMAL130-07	BOLD:AAA1262	07PROBE-05612	Centre for Biodiversity Genomics	Christina M. Carr		Amphipoda	Gammaridae		Gammarus	Gammarus oceanicus		Arctic Ecology		BIOUG:Churchill		Canada	Manitoba	Churchill	16 km E Churchill, Bird Cove, Rock Bluff C		58.766	-93.871			6				2718888	COI-5P	MG313916	TACACTATATTTTATTTTAGGAGCTTGGTCTAGAGTTGTAGGTACTTCTCTAAGAGTTATTATTCGCTCAGAGTTAAGCGCTCCTGGTAATTTAATTGGAGACGACCAGTTATATAATGTAATAGTGACAGCTCACGCTTTCATTATAATTTTTTTTATAGTAATACCTATTATAATCGGAGGGTTTGGTAACTGGCTAGTACCCTTAATACTAGGCAGACCAGATATAGCCTTCCCCCGTATAAACAACATAAGATTTTGACTTCTCCCTCCTTCATTAACTTTATTACTTATAAGAGGATTAGTAGAAAGAGGTGTGGGTACAGGGTGAACTGTCTACCCCCCCCTAGCCGGTGCTACAGCCCATAGAGGGGGCGCGGTTGACTTAGCTATTTTTTC…
635176	CCMAL131-07	BOLD:AAA1262	07PROBE-05613	Centre for Biodiversity Genomics	Christina M. Carr		Amphipoda	Gammaridae		Gammarus	Gammarus oceanicus		Arctic Ecology		BIOUG:Churchill		Canada	Manitoba	Churchill	16 km E Churchill, Bird Cove, Rock Bluff C		58.766	-93.871			6				2718887	COI-5P	MG316542	TACACTATATTTTATTTTAGGAGCTTGGTCTAGAGTTGTAGGTACTTCTCTAAGAGTTATTATTCGCTCAGAGTTAAGCGCTCCTGGTAATTTAATTGGAGACGACCAGTTATATAATGTAATAGTGACAGCTCACGCTTTCATTATAATTTTTTTTATAGTAATACCTATTATAATCGGAGGGTTTGGTAACTGGCTAGTACCCTTAATACTAGGCAGACCAGATATAGCCTTCCCCCGTATAAACAACATAAGATTTTGACTTCTCCCTCCTTCATTAACTTTATTACTTATAAGAGGATTAGTAGAAAGAGGTGTGGGTACAGGGTGAACTGTCTACCCCCCCCTAGCCGGTGCTACAGCCCATAGAGGGGGCGCGGTTGACTTAGCTATTTTTTC…
635177	CCMAL132-07	BOLD:AAA1262	07PROBE-05614	Centre for Biodiversity Genomics	Christina M. Carr		Amphipoda	Gammaridae		Gammarus	Gammarus oceanicus		Arctic Ecology		BIOUG:Churchill		Canada	Manitoba	Churchill	16 km E Churchill, Bird Cove, Rock Bluff C		58.766	-93.871			6				2718886	COI-5P	MG318516	TACACTATATTTTATTTTAGGAGCTTGGTCTAGAGTTGTAGGTACTTCTCTAAGAGTTATTATTCGCTCAGAGTTAAGCGCTCCTGGTAATTTAATTGGAGACGACCAGTTATATAATGTAATAGTGACAGCTCACGCTTTCATTATAATTTTTTTTATAGTAATACCTATTATAATCGGAGGGTTTGGTAACTGGCTAGTACCCTTAATACTAGGCAGACCAGATATAGCCTTCCCCCGTATAAACAACATAAGATTTTGACTTCTCCCTCCTTCATTAACTTTATTACTTATAAGAGGATTAGTAGAAAGAGGTGTGGGTACAGGGTGAACTGTCTACCCCCCCCTAGCCGGTGCTACAGCCCATAGAGGGGGCGCGGTTGACTTAGCTATTTTTTC…
635178	CCMAL133-07	BOLD:AAA1262	07PROBE-05615	Centre for Biodiversity Genomics	Christina M. Carr		Amphipoda	Gammaridae		Gammarus	Gammarus oceanicus		Arctic Ecology		BIOUG:Churchill		Canada	Manitoba	Churchill	16 km E Churchill, Bird Cove, Rock Bluff C		58.766	-93.871			6				2718885	COI-5P	MG319791	TACACTATATTTTATTTTAGGAGCTTGGTCTAGAGTTGTAGGTACTTCTCTAAGAGTTATTATTCGCTCAGAGTTAAGCGCTCCTGGTAATTTAATTGGAGACGACCAGTTATATAATGTAATAGTGACAGCTCACGCTTTCATTATAATTTTTTTTATAGTAATACCTATTATAATCGGAGGGTTTGGTAACTGGCTAGTACCCTTAATACTAGGCAGACCAGATATAGCCTTCCCCCGTATAAACAACATAAGATTTTGACTTCTCCCTCCTTCATTAACTTTATTACTTATAAGAGGATTAGTAGAAAGAGGTGTGGGTACAGGGTGAACTGTCTACCCCCCCCTAGCCGGTGCTACAGCCCATAGAGGGGGCGCGGTTGACTTAGCTATTTTTTC…
635182	CCMAL137-07	BOLD:AAA1262	07PROBE-05619	Centre for Biodiversity Genomics	Christina M. Carr		Amphipoda	Gammaridae		Gammarus	Gammarus oceanicus		Arctic Ecology		BIOUG:Churchill		Canada	Manitoba	Churchill	16 km E Churchill, Bird Cove, Rock Bluff C		58.766	-93.871			6				2718884	COI-5P	MG319639	TACACTATATTTTATTTTAGGAGCTTGGTCTAGAGTTGTAGGTACTTCTCTAAGAGTTATTATTCGCTCAGAGTTAAGCGCTCCTGGTAATTTAATTGGAGACGACCAGTTATATAATGTAATAGTGACAGCTCACGCTTTCATTATAATTTTTTTTATAGTAATACCTATTATAATCGGAGGGTTTGGTAACTGGCTAGTACCCTTAATACTAGGCAGACCAGATATAGCCTTCCCCCGTATAAACAACATAAGATTTTGACTTCTCCCTCCTTCATTAACTTTATTACTTATAAGAGGATTAGTAGAAAGAGGTGTGGGTACAGGGTGAACTGTCTACCCCCCCCTAGCCGGTGCTACAGCCCATAGAGGGGGCGCGGTTGACTTAGCTATTTTTTC…
635186	CCMAL141-07	BOLD:AAA1262	07PROBE-05623	Centre for Biodiversity Genomics	Christina M. Carr		Amphipoda	Gammaridae		Gammarus	Gammarus oceanicus		Arctic Ecology		BIOUG:Churchill		Canada	Manitoba	Churchill	16 km E Churchill, Bird Cove, Rock Bluff C		58.766	-93.871			6				2718883	COI-5P	MG317945	TACACTATATTTTATTTTAGGAGCTTGGTCTAGAGTTGTAGGTACTTCTCTAAGAGTTATTATTCGCTCAGAGTTAAGCGCTCCTGGTAATTTAATTGGAGACGACCAGTTATATAATGTAATAGTGACAGCTCACGCTTTCATTATAATTTTTTTTATAGTAATACCTATTATAATCGGAGGGTTTGGTAACTGGCTAGTACCCTTAATACTAGGCAGACCAGATATAGCCTTCCCCCGTATAAACAACATAAGATTTTGACTTCTCCCTCCTTCATTAACTTTATTACTTATAAGAGGATTAGTAGAAAGAGGTGTGGGTACAGGGTGAACTGTCTACCCCCCCCTAGCCGGTGCTACAGCCCATAGAGGGGGCGCGGTTGACTTAGCTATTTTTTC…
635194	CCMAL149-07	BOLD:AAA1262	07PROBE-05631	Centre for Biodiversity Genomics	Christina M. Carr		Amphipoda	Gammaridae		Gammarus	Gammarus oceanicus		Arctic Ecology		BIOUG:Churchill		Canada	Manitoba	Churchill	8 km E Churchill, Polar Bear Alley	Janine Beach	58.768	-94							2718882	COI-5P	MG319472	TACACTATATTTTATTTTAGGAGCTTGGTCTAGAGTTGTAGGTACTTCTCTAAGAGTTATTATTCGCTCAGAGTTAAGCGCTCCTGGTAATTTAATTGGAGACGACCAGTTATATAATGTAATAGTGACAGCTCACGCTTTCATTATAATTTTTTTTATAGTAATACCTATTATAATCGGAGGGTTTGGTAACTGGCTAGTACCCTTAATACTAGGCAGACCAGATATAGCCTTCCCCCGTATAAACAACATAAGATTTTGACTTCTCCCTCCTTCATTAACTTTATTACTTATAAGAGGATTAGTAGAAAGAGGTGTGGGTACAGGGTGAACTGTCTACCCCCCCCTAGCCGGTGCTACAGCCCATAGAGGGGGCGCGGTTGACTTAGCTATTTTTTC…
635197	CCMAL152-07	BOLD:AAA1262	07PROBE-05634	Centre for Biodiversity Genomics	Christina M. Carr		Amphipoda	Gammaridae		Gammarus	Gammarus oceanicus		Arctic Ecology		BIOUG:Churchill		Canada	Manitoba	Churchill	8 km E Churchill, Polar Bear Alley	Janine Beach	58.768	-94							2718881	COI-5P	MG315839	TACACTATATTTTATTTTAGGAGCTTGGTCTAGAGTTGTAGGTACTTCTCTAAGAGTTATTATTCGCTCAGAGTTAAGCGCTCCTGGTAATTTAATTGGAGACGACCAGTTATATAATGTAATAGTGACAGCTCACGCTTTCATTATAATTTTTTTTATAGTAATACCTATTATAATCGGAGGGTTTGGTAACTGGCTAGTACCCTTAATACTAGGCAGACCAGATATAGCCTTCCCCCGTATAAACAACATAAGATTTTGACTTCTCCCTCCTTCATTAACTTTATTACTTATAAGAGGATTAGTAGAAAGAGGTGTGGGTACAGGGTGAACTGTCTACCCCCCCCTAGCCGGTGCTACAGCCCATAGAGGGGGCGCGGTTGACTTAGCTATTTTTTC…
635201	CCMAL156-07	BOLD:AAA1262	07PROBE-05638	Centre for Biodiversity Genomics	Christina M. Carr		Amphipoda	Gammaridae		Gammarus	Gammarus oceanicus		Arctic Ecology		BIOUG:Churchill		Canada	Manitoba	Churchill	8 km E Churchill, Polar Bear Alley	Janine Beach	58.768	-94							2718880	COI-5P	MG312061	TACACTATATTTTATTTTAGGAGCTTGGTCTAGAGTTGTAGGTACTTCTCTAAGAGTTATTATTCGCTCAGAGTTAAGCGCTCCTGGTAATTTAATTGGAGACGACCAGTTATATAATGTAATAGTGACAGCTCACGCTTTCATTATAATTTTTTTTATAGTAATACCTATTATAATCGGAGGGTTTGGTAACTGGCTAGTACCCTTAATACTAGGCAGACCAGATATAGCCTTCCCCCGTATAAACAACATAAGATTTTGACTTCTCCCTCCTTCATTAACTTTATTACTTATAAGAGGATTAGTAGAAAGAGGTGTGGGTACAGGGTGAACTGTCTACCCCCCCCTAGCCGGTGCTACAGCCCATAGAGGGGGCGCGGTTGACTTAGCTATTTTTTC…
635210	CCMAL165-07	BOLD:AAA1262	07PROBE-05647	Centre for Biodiversity Genomics	Christina M. Carr		Amphipoda	Gammaridae		Gammarus	Gammarus oceanicus		Arctic Ecology		BIOUG:Churchill		Canada	Manitoba	Churchill	8 km E Churchill, Polar Bear Alley	Janine Beach	58.768	-94							2718879	COI-5P	MG319153	TACACTATATTTTATTTTAGGAGCTTGGTCTAGAGTTGTAGGTACTTCTCTAAGAGTTATTATTCGCTCAGAGTTAAGCGCTCCTGGTAATTTAATTGGAGACGACCAGTTATATAATGTAATAGTGACAGCTCACGCTTTCATTATAATTTTTTTTATAGTAATACCTATTATAATCGGAGGGTTTGGTAACTGGCTAGTACCCTTAATACTAGGCAGACCAGATATAGCCTTCCCCCGTATAAACAACATAAGATTTTGACTTCTCCCTCCTTCATTAACTTTATTACTTATAAGAGGATTAGTAGAAAGAGGTGTGGGTACAGGGTGAACTGTCTACCCCCCCCTAGCCGGTGCTACAGCCCATAGAGGGGGCGCGGTTGACTTAGCTATTTTTTC…
635229	CCMAL184-07	BOLD:AAA1262	07PROBE-05666	Centre for Biodiversity Genomics	Christina M. Carr		Amphipoda	Gammaridae		Gammarus	Gammarus oceanicus		Arctic Ecology		BIOUG:Churchill		Canada	Manitoba	Churchill	16 km E Churchill, Bird Cove, Rock Bluff C	Intertidal Zone	58.766	-93.871							2718891	COI-5P	MG314148	TACACTATATTTTATTTTAGGAGCTTGGTCTAGAGTTGTAGGTACTTCTCTAAGAGTTATTATTCGCTCAGAGTTAAGCGCTCCTGGTAATTTAATTGGAGACGACCAGTTGTATAATGTAATAGTGACAGCTCACGCTTTCATTATAATTTTTTTTATAGTAATACCTATTATAATCGGAGGGTTTGGTAACTGGCTAGTACCCTTAATACTAGGCAGACCAGATATAGCCTTCCCCCGTATAAACAACATAAGATTTTGACTTCTCCCTCCTTCATTAACTTTATTACTTATAAGAGGATTAGTAGAAAGAGGTGTGGGTACAGGGTGAACTGTCTACCCCCCCCTAGCCGGTGCTACAGCCCATAGAGGGGGCGCGGTTGACTTAGCTATTTTTTC…
635230	CCMAL185-07	BOLD:AAA1262	07PROBE-05667	Centre for Biodiversity Genomics	Christina M. Carr		Amphipoda	Gammaridae		Gammarus	Gammarus oceanicus		Arctic Ecology		BIOUG:Churchill		Canada	Manitoba	Churchill	16 km E Churchill, Bird Cove, Rock Bluff C	Intertidal Zone	58.766	-93.871							2718890	COI-5P	MG316530	TACACTATATTTTATTTTAGGAGCTTGGTCTAGAGTTGTAGGTACTTCTCTAAGAGTTATTATTCGCTCAGAGTTAAGCGCTCCTGGTAATTTAATTGGAGACGACCAGTTATATAATGTAATAGTGACAGCTCACGCTTTCATTATAATTTTTTTTATAGTAATACCTATTATAATCGGAGGGTTTGGTAACTGGCTAGTACCCTTAATACTAGGCAGACCAGATATAGCCTTCCCCCGTATAAACAACATAAGATTTTGACTTCTCCCTCCTTCATTAACTTTATTACTTATAAGAGGATTAGTAGAAAGAGGTGTGGGTACAGGGTGAACTGTCTACCCCCCCCTAGCCGGTGCTACAGCCCATAGAGGGGGCGCGGTTGACTTAGCTATTTTTTC…
635233	CCMAL188-07	BOLD:AAA1262	07PROBE-05670	Centre for Biodiversity Genomics	Christina M. Carr		Amphipoda	Gammaridae		Gammarus	Gammarus oceanicus		Arctic Ecology		BIOUG:Churchill		Canada	Manitoba	Churchill	16 km E Churchill, Bird Cove, Rock Bluff C	Intertidal Zone	58.766	-93.871							2718889	COI-5P	MG318226	TACACTATATTTTATTTTAGGAGCTTGGTCTAGAGTTGTAGGTACTTCTCTAAGAGTTATTATTCGCTCAGAGTTAAGCGCTCCTGGTAATTTAATTGGAGACGACCAGTTATATAATGTAATAGTGACAGCTCACGCTTTCATTATAATTTTTTTTATAGTAATACCTATTATAATCGGAGGGTTTGGTAACTGGCTAGTACCCTTAATACTAGGCAGACCAGATATAGCCTTCCCCCGTATAAACAACATAAGATTTTGACTTCTCCCTCCTTCATTAACTTTATTACTTATAAGAGGATTAGTAGAAAGAGGTGTGGGTACAGGGTGAACTGTCTACCCCCCCCTAGCCGGTGCTACAGCCCATAGAGGGGGCGCGGTTGACTTAGCTATTTTTTC…
670554	JLAC018-07	BOLD:AAA1262	07WNP-10018	Centre for Biodiversity Genomics	Jessica L. Lankshear		Amphipoda	Gammaridae		Gammarus	Gammarus oceanicus		J.Lankshear, J.McGowan		BIOUG:Churchill		Canada	Manitoba	Churchill	Town of Churchill, beach	marine	58.774	-94.17							2703331	COI-5P	MG317500	TACACTATATTTTATTTTAGGAGCTTGGTCTAGAGTTGTAGGTACTTCTCTAAGAGTTATTATTCGCTCAGAGTTAAGCGCTCCTGGTAATTTAATTGGAGACGACCAGTTATATAATGTAATAGTGACAGCTCACGCTTTCATTATAATTTTTTTTATAGTAATACCTATTATAATCGGAGGGTTTGGTAACTGGCTAGTACCCTTAATACTAGGCAGACCAGATATAGCCTTCCCCCGTATAAACAACATAAGATTTTGACTTCTCCCTCCTTCATTAACTTTATTACTTATAAGAGGATTAGTAGAAAGAGGTGTGGGTACAGGGTGAACTGTCTACCCCCCCCTAGCCGGTGCTACAGCCCATAGAGGGGGCGCGGTTGACTTAGCTATTTTTTC…
670576	JLAC029-07	BOLD:AAA1262	07WNP-10029	Centre for Biodiversity Genomics	Jessica L. Lankshear		Amphipoda	Gammaridae		Gammarus	Gammarus oceanicus		J.Lankshear, J.McGowan		BIOUG:Churchill		Canada	Manitoba	Churchill	4 km NW Churchill, Prince of Wales Fort NHS	PWF (Bay-side)|marine	58.795	-94.22							2703362	COI-5P	MG311846	TACACTATATTTTATTTTAGGAGCTTGGTCTAGAGTTGTAGGTACTTCTCTAAGAGTTATTATTCGCTCAGAGTTAAGCGCTCCTGGTAATTTAATTGGAGACGACCAGTTATATAATGTAATAGTGACAGCTCACGCTTTCATTATAATTTTTTTTATAGTAATACCTATTATAATCGGAGGGTTTGGTAACTGGCTAGTACCCTTAATACTAGGCAGACCAGATATAGCCTTCCCCCGTATAAACAACATAAGATTTTGACTTCTCCCTCCTTCATTAACTTTATTACTTATAAGAGGATTAGTAGAAAGAGGTGTGGGTACAGGGTGAACTGTCTACCCCCCCCTAGCCGGTGCTACAGCCCATAGAGGGGGCGCGGTTGACTTAGCTATTTTTTC…
670578	JLAC030-07	BOLD:AAA1262	07WNP-10030	Centre for Biodiversity Genomics	Jessica L. Lankshear		Amphipoda	Gammaridae		Gammarus	Gammarus oceanicus		J.Lankshear, J.McGowan		BIOUG:Churchill		Canada	Manitoba	Churchill	4 km NW Churchill, Prince of Wales Fort NHS	PWF (Bay-side)|marine	58.795	-94.22							2703361	COI-5P	MG316701	TACACTATATTTTATTTTAGGAGCTTGGTCTAGAGTTGTAGGTACTTCTCTAAGAGTTATTATTCGCTCAGAGTTAAGCGCTCCTGGTAATTTAATTGGAGACGACCAGTTATATAATGTAATAGTGACAGCTCACGCTTTCATTATAATTTTTTTTATAGTAATACCTATTATAATCGGAGGGTTTGGTAACTGGCTAGTACCCTTAATACTAGGCAGACCAGATATAGCCTTCCCCCGTATAAACAACATAAGATTTTGACTTCTCCCTCCTTCATTAACTTTATTACTTATAAGAGGATTAGTAGAAAGAGGTGTGGGTACAGGGTGAACTGTCTACCCCCCCCTAGCCGGTGCTACAGCCCATAGAGGGGGCGCGGTTGACTTAGCTATTTTTTC…
670582	JLAC032-07	BOLD:AAA1262	07WNP-10032	Centre for Biodiversity Genomics	Jessica L. Lankshear		Amphipoda	Gammaridae		Gammarus	Gammarus oceanicus		J.Lankshear, J.McGowan		BIOUG:Churchill		Canada	Manitoba	Churchill	4 km NW Churchill, Prince of Wales Fort NHS	PWF (Bay-side)|marine	58.795	-94.22							2703360	COI-5P	MG316983	TACACTATATTTTATTTTAGGAGCTTGGTCTAGAGTTGTAGGTACTTCTCTAAGAGTTATTATTCGCTCAGAGTTAAGCGCTCCTGGTAATTTAATTGGAGACGACCAGTTATATAATGTAATAGTGACAGCTCACGCTTTCATTATAATTTTTTTTATAGTAATACCTATTATAATCGGAGGGTTTGGTAACTGGCTAGTACCCTTAATACTAGGCAGACCAGATATAGCCTTCCCCCGTATAAACAACATAAGATTTTGACTTCTCCCTCCTTCATTAACTTTATTACTTATAAGAGGATTAGTAGAAAGAGGTGTGGGTACAGGGTGAACTGTCTACCCCCCCCTAGCCGGTGCTACAGCCCATAGAGGGGGCGCGGTTGACTTAGCTATTTTTTC…
670584	JLAC033-07	BOLD:AAA1262	07WNP-10033	Centre for Biodiversity Genomics	Jessica L. Lankshear		Amphipoda	Gammaridae		Gammarus	Gammarus oceanicus		J.Lankshear, J.McGowan		BIOUG:Churchill		Canada	Manitoba	Churchill	4 km NW Churchill, Prince of Wales Fort NHS	PWF (Bay-side)|marine	58.795	-94.22							2703359	COI-5P	MG314577	-----TATATTTTATTTTAGGAGCTTGGTCTAGAGTTGTAGGTACTTCTCTAAGAGTTATTATTCGCTCAGAGTTAAGCGCTCCTGGTAATTTAATTGGAGACGACCAGTTATATAATGTAATAGTGACAGCTCACGCTTTCATTATAATTTTTTTTATAGTAATACCTATTATAATCGGAGGGTTTGGTAACTGGCTAGTACCCTTAATACTAGGCAGACCAGATATAGCCTTCCCCCGTATAAACAACATAAGATTTTGACTTCTCCCTCCTTCATTAACTTTATTACTTATAAGAGGATTAGTAGAAAGAGGTGTGGGTACAGGGTGAACTGTCTACCCCCCCNTAGCCGGTGCTACAGCCCATAGAGGGGGCGCGGTTGACTTAGCTATTTTTTC…
670586	JLAC034-07	BOLD:AAA1262	07WNP-10034	Centre for Biodiversity Genomics	Jessica L. Lankshear		Amphipoda	Gammaridae		Gammarus	Gammarus oceanicus		J.Lankshear, J.McGowan		BIOUG:Churchill		Canada	Manitoba	Churchill	4 km NW Churchill, Prince of Wales Fort NHS	PWF (Bay-side)|marine	58.795	-94.22							2703358	COI-5P	MG311468	TACACTATATTTTATTTTAGGAGCTTGGTCTAGAGTTGTAGGTACTTCTCTAAGAGTTATTATTCGCTCAGAGTTAAGCGCTCCTGGTAATTTAATTGGAGACGACCAGTTATATAATGTAATAGTGACAGCTCACGCTTTCATTATAATTTTTTTTATAGTAATACCTATTATAATCGGAGGGTTTGGTAACTGGCTAGTACCCTTAATACTAGGCAGACCAGATATAGCCTTCCCCCGTATAAACAACATAAGATTTTGACTTCTCCCTCCTTCATTAACTTTATTACTTATAAGAGGATTAGTAGAAAGAGGTGTGGGTACAGGGTGAACTGTCTACCCCCCCCTAGCCGGTGCTACAGCCCATAGAGGGGGCGCGGTTGACTTAGCTATTTTTTC…
670588	JLAC035-07	BOLD:AAA1262	07WNP-10035	Centre for Biodiversity Genomics	Jessica L. Lankshear		Amphipoda	Gammaridae		Gammarus	Gammarus oceanicus		J.Lankshear, J.McGowan		BIOUG:Churchill		Canada	Manitoba	Churchill	4 km NW Churchill, Prince of Wales Fort NHS	PWF (Bay-side)|marine	58.795	-94.22							2703357	COI-5P	MG313191	TACACTATATTTTATTTTAGGAGCTTGGTCTAGAGTTGTAGGTACTTCTCTAAGAGTTATTATTCGCTCAGAGTTAAGCGCTCCTGGTAATTTAATTGGAGACGACCAGTTATATAATGTAATAGTGACAGCTCACGCTTTCATTATAATTTTTTTTATAGTAATACCTATTATAATCGGAGGGTTTGGTAACTGGCTAGTACCCTTAATACTAGGCAGACCAGATATAGCCTTCCCCCGTATAAACAACATAAGATTTTGACTTCTCCCTCCTTCATTAACTTTATTACTTATAAGAGGATTAGTAGAAAGAGGTGTGGGTACAGGGTGAACTGTCTACCCCCCCCTAGCCGGTGCTACAGCCCATAGAGGGGGCGCGGTTGACTTAGCTATTTTTTC…
670590	JLAC036-07	BOLD:AAA1262	07WNP-10036	Centre for Biodiversity Genomics	Jessica L. Lankshear		Amphipoda	Gammaridae		Gammarus	Gammarus oceanicus		J.Lankshear, J.McGowan		BIOUG:Churchill		Canada	Manitoba	Churchill	4 km NW Churchill, Prince of Wales Fort NHS	PWF (Bay-side)|marine	58.795	-94.22							2703356	COI-5P	MG315338	TACACTATATTTTATTTTAGGAGCTTGGTCTAGAGTTGTAGGTACTTCTCTAAGAGTTATTATTCGCTCAGAGTTAAGCGCTCCTGGTAATTTAATTGGAGACGACCAGTTATATAATGTAATAGTGACAGCTCACGCTTTCATTATAATTTTTTTTATAGTAATACCTATTATAATCGGAGGGTTTGGTAACTGGCTAGTACCCTTAATACTAGGCAGACCAGATATAGCCTTCCCCCGTATAAACAACATAAGATTTTGACTTCTCCCTCCTTCATTAACTTTATTACTTATAAGAGGATTAGTAGAAAGAGGTGTGGGTACAGGGTGAACTGTCTACCCCCCCCTAGCCGGTGCTACAGCCCATAGAGGGGGCGCGGTTGACTTAGCTATTTTTTC…
670592	JLAC037-07	BOLD:AAA1262	07WNP-10037	Centre for Biodiversity Genomics	Jessica L. Lankshear		Amphipoda	Gammaridae		Gammarus	Gammarus oceanicus		J.Lankshear, J.McGowan		BIOUG:Churchill		Canada	Manitoba	Churchill	4 km NW Churchill, Prince of Wales Fort NHS	PWF (Bay-side)|marine	58.795	-94.22							2703355	COI-5P	MG319859	TACACTATATTTTATTTTAGGAGCTTGGTCTAGAGTTGTAGGTACTTCTCTAAGAGTTATTATTCGCTCAGAGTTAAGCGCTCCTGGTAATTTAATTGGAGACGACCAGTTATATAATGTAATAGTGACAGCTCACGCTTTCATTATAATTTTTTTTATAGTAATACCTATTATAATCGGAGGGTTTGGTAACTGGCTAGTACCCTTAATACTAGGCAGACCAGATATAGCCTTCCCCCGTATAAACAACATAAGATTTTGACTTCTCCCTCCTTCATTAACTTTATTACTTATAAGAGGATTAGTAGAAAGAGGTGTGGGTACAGGGTGAACTGTCTACCCCCCCCTAGCCGGTGCTACAGCCCATAGAGGGGGCGCGGTTGACTTAGCTATTTTTTC…
670594	JLAC038-07	BOLD:AAA1262	07WNP-10038	Centre for Biodiversity Genomics	Jessica L. Lankshear		Amphipoda	Gammaridae		Gammarus	Gammarus oceanicus		J.Lankshear, J.McGowan		BIOUG:Churchill		Canada	Manitoba	Churchill	4 km NW Churchill, Prince of Wales Fort NHS	PWF (River-side)|marine	58.792	-94.218							2703354	COI-5P	MG320122	TACACTATATTTTATTTTAGGAGCTTGGTCTAGAGTTGTAGGTACTTCTCTAAGAGTTATTATTCGCTCAGAGTTAAGCGCTCCTGGTAATTTAATTGGAGACGACCAGTTATATAATGTAATAGTGACAGCTCACGCTTTCATTATAATTTTTTTTATAGTAATACCTATTATAATCGGAGGGTTTGGTAACTGGCTAGTACCCTTAATACTAGGCAGACCAGATATAGCCTTCCCCCGTATAAACAACATAAGATTTTGACTTCTCCCTCCTTCATTAACTTTATTACTTATAAGAGGATTAGTAGAAAGAGGTGTGGGTACAGGGTGAACTGTCTACCCCCCCCTAGCCGGTGCTACAGCCCATAGAGGGGGCGCGGTTGACTTAGCTATTTTTTC…
670596	JLAC039-07	BOLD:AAA1262	07WNP-10039	Centre for Biodiversity Genomics	Jessica L. Lankshear		Amphipoda	Gammaridae		Gammarus	Gammarus oceanicus		J.Lankshear, J.McGowan		BIOUG:Churchill		Canada	Manitoba	Churchill	4 km NW Churchill, Prince of Wales Fort NHS	PWF (River-side)|marine	58.792	-94.218							2703353	COI-5P	MG316429	TACACTATATTTTATTTTAGGAGCTTGGTCTAGAGTTGTAGGTACTTCTCTAAGAGTTATTATTCGCTCAGAGTTAAGCGCTCCTGGTAATTTAATTGGAGACGACCAGTTATATAATGTAATAGTGACAGCTCACGCTTTCATTATAATTTTTTTTATAGTAATACCTATTATAATCGGAGGGTTTGGTAACTGGCTAGTACCCTTAATACTAGGCAGACCAGATATAGCCTTCCCCCGTATAAACAACATAAGATTTTGACTTCTCCCTCCTTCATTAACTTTATTACTTATAAGAGGATTAGTAGAAAGAGGTGTGGGTACAGGGTGAACTGTCTACCCCCCCCTAGCCGGTGCTACAGCCCATAGAGGGGGCGCGGTTGACTTAGCTATTTTTTC…
670598	JLAC040-07	BOLD:AAA1262	07WNP-10040	Centre for Biodiversity Genomics	Jessica L. Lankshear		Amphipoda	Gammaridae		Gammarus	Gammarus oceanicus		J.Lankshear, J.McGowan		BIOUG:Churchill		Canada	Manitoba	Churchill	4 km NW Churchill, Prince of Wales Fort NHS	PWF (River-side)|marine	58.792	-94.218							2703352	COI-5P	MG316027	TACACTATATTTTATTTTAGGAGCTTGGTCTAGAGTTGTAGGTACTTCTCTAAGAGTTATTATTCGCTCAGAGTTAAGCGCTCCTGGTAATTTAATTGGAGACGACCAGTTATATAATGTAATAGTGACAGCTCACGCTTTCATTATAATTTTTTTTATAGTAATACCTATTATAATCGGAGGGTTTGGTAACTGGCTAGTACCCTTAATACTAGGCAGACCAGATATAGCCTTCCCCCGTATAAACAACATAAGATTTTGACTTCTCCCTCCTTCATTAACTTTATTACTTATAAGAGGATTAGTAGAAAGAGGTGTGGGTACAGGGTGAACTGTCTACCCCCCCCTAGCCGGTGCTACAGCCCATAGAGGGGGCGCGGTTGACTTAGCTATTTTTTC…
670602	JLAC042-07	BOLD:AAA1262	07WNP-10042	Centre for Biodiversity Genomics	Jessica L. Lankshear		Amphipoda	Gammaridae		Gammarus	Gammarus oceanicus		J.Lankshear, J.McGowan		BIOUG:Churchill		Canada	Manitoba	Churchill	4 km NW Churchill, Prince of Wales Fort NHS	PWF (River-side)|marine	58.792	-94.218							2703351	COI-5P	MG313821	TACACTATATTTTATTTTAGGAGCTTGGTCTAGAGTTGTAGGTACTTCTCTAAGAGTTATTATTCGCTCAGAGTTAAGCGCTCCTGGTAATTTAATTGGAGACGACCAGTTATATAATGTAATAGTGACAGCTCACGCTTTCATTATAATTTTTTTTATAGTAATACCTATTATAATCGGAGGGTTTGGTAACTGGCTAGTACCCTTAATACTAGGCAGACCAGATATAGCCTTCCCCCGTATAAACAACATAAGATTTTGACTTCTCCCTCCTTCATTAACTTTATTACTTATAAGAGGATTAGTAGAAAGAGGTGTGGGTACAGGGTGAACTGTCTACCCCCCCCTAGCCGGTGCTACAGCCCATAGAGGGGGCGCGGTTGACTTAGCTATTTTTTC…
670604	JLAC043-07	BOLD:AAA1262	07WNP-10043	Centre for Biodiversity Genomics	Jessica L. Lankshear		Amphipoda	Gammaridae		Gammarus	Gammarus oceanicus		J.Lankshear, J.McGowan		BIOUG:Churchill		Canada	Manitoba	Churchill	4 km NW Churchill, Prince of Wales Fort NHS	PWF (River-side)|marine	58.792	-94.218							2703350	COI-5P	MG310739	TACACTATATTTTATTTTAGGAGCTTGGTCTAGAGTTGTAGGTACTTCTCTAAGAGTTATTATTCGCTCAGAGTTAAGCGCTCCTGGTAATTTAATTGGAGACGACCAGTTATATAATGTAATAGTGACAGCTCACGCTTTCATTATAATTTTTTTTATAGTAATACCTATTATAATCGGAGGGTTTGGTAACTGGCTAGTACCCTTAATACTAGGCAGACCAGATATAGCCTTCCCCCGTATAAACAACATAAGATTTTGACTTCTCCCTCCTTCATTAACTTTATTACTTATAAGAGGATTAGTAGAAAGAGGTGTGGGTACAGGGTGAACTGTCTACCCCCCCCTAGCCGGTGCTACAGCCCATAGAGGGGGCGCGGTTGACTTAGCTATTTTTTC…
670606	JLAC044-07	BOLD:AAA1262	07WNP-10044	Centre for Biodiversity Genomics	Jessica L. Lankshear		Amphipoda	Gammaridae		Gammarus	Gammarus oceanicus		J.Lankshear, J.McGowan		BIOUG:Churchill		Canada	Manitoba	Churchill	4 km NW Churchill, Prince of Wales Fort NHS	PWF (River-side)|marine	58.792	-94.218							2703349	COI-5P	MG316906	TACACTATATTTTATTTTAGGAGCTTGGTCTAGAGTTGTAGGTACTTCTCTAAGAGTTATTATTCGCTCAGAGTTAAGCGCTCCTGGTAATTTAATTGGAGACGACCAGTTATATAATGTAATAGTGACAGCTCACGCTTTCATTATAATTTTTTTTATAGTAATACCTATTATAATCGGAGGGTTTGGTAACTGGCTAGTACCCTTAATACTAGGCAGACCAGATATAGCCTTCCCCCGTATAAACAACATAAGATTTTGACTTCTCCCTCCTTCATTAACTTTATTACTTATAAGAGGATTAGTAGAAAGAGGTGTGGGTACAGGGTGAACTGTCTACCCCCCCCTAGCCGGTGCTACAGCCCATAGAGGGGGCGCGGTTGACTTAGCTATTTTTTC…
670625	JLAC054-07	BOLD:AAA1262	07WNP-10054	Centre for Biodiversity Genomics	Jessica L. Lankshear		Amphipoda	Gammaridae		Gammarus	Gammarus oceanicus		J.Lankshear, J.McGowan		BIOUG:Churchill		Canada	Manitoba	Churchill	9 km E Churchill, Ripley Beach	marine	58.764	-94.019							2703348	COI-5P	MG311465	TACACTATATTTTATTTTAGGAGCTTGGTCTAGAGTTGTAGGTACTTCTCTAAGAGTTATTATTCGCTCAGAGTTAAGCGCTCCTGGTAATTTAATTGGAGACGACCAGTTATATAATGTAATAGTGACAGCTCACGCTTTCATTATAATTTTTTTTATAGTAATACCTATTATAATCGGAGGGTTTGGTAACTGGCTAGTACCCTTAATACTAGGCAGACCAGATATAGCCTTCCCCCGTATAAACAACATAAGATTTTGACTTCTCCCTCCTTCATTAACTTTATTACTTATAAGAGGATTAGTAGAAAGAGGTGTGGGTACAGGGTGAACTGTCTACCCCCCCCTAGCCGGTGCTACAGCCCATAGAGGGGGCGCGGTTGACTTAGCTATTTTTTC…
670626	JLAC055-07	BOLD:AAA1262	07WNP-10055	Centre for Biodiversity Genomics	Jessica L. Lankshear		Amphipoda	Gammaridae		Gammarus	Gammarus oceanicus		J.Lankshear, J.McGowan		BIOUG:Churchill		Canada	Manitoba	Churchill	9 km E Churchill, Ripley Beach	marine	58.764	-94.019							2703347	COI-5P	MG318824	TACACTATATTTTATTTTAGGAGCTTGGTCTAGAGTTGTAGGTACTTCTCTAAGAGTTATTATTCGCTCAGAGTTAAGCGCTCCTGGTAATTTAATTGGAGACGACCAGTTATATAATGTAATAGTGACAGCTCACGCTTTCATTATAATTTTTTTTATAGTAATACCTATTATAATCGGAGGGTTTGGTAACTGGCTAGTACCCTTAATACTAGGCAGACCAGATATAGCCTTCCCCCGTATAAACAACATAAGATTTTGACTTCTCCCTCCTTCATTAACTTTATTACTTATAAGAGGATTAGTAGAAAGAGGTGTGGGTACAGGGTGAACTGTCTACCCCCCCCTAGCCGGTGCTACAGCCCATAGAGGGGGCGCGGTTGACTTAGCTATTTTTTC…
670630	JLAC059-07	BOLD:AAA1262	07WNP-10059	Centre for Biodiversity Genomics	Jessica L. Lankshear		Amphipoda	Gammaridae		Gammarus	Gammarus oceanicus		J.Lankshear, J.McGowan		BIOUG:Churchill		Canada	Manitoba	Churchill	9 km E Churchill, Ripley Beach	marine	58.764	-94.019							2703346	COI-5P	MG312291	TACACTATATTTTATTTTAGGAGCTTGGTCTAGAGTTGTAGGTACTTCTCTAAGAGTTATTATTCGCTCAGAGTTAAGCGCTCCTGGTAATTTAATTGGAGACGACCAGTTATATAATGTAATAGTGACAGCTCACGCTTTCATTATAATTTTTTTTATAGTAATACCTATTATAATCGGAGGGTTTGGTAACTGGCTAGTACCCTTAATACTAGGCAGACCAGATATAGCCTTCCCCCGTATAAACAACATAAGATTTTGACTTCTCCCTCCTTCATTAACTTTATTACTTATAAGAGGATTAGTAGAAAGAGGTGTGGGTACAGGGTGAACTGTCTACCCCCCCCTAGCCGGTGCTACAGCCCATAGAGGGGGCGCGGTTGACTTAGCTATTTTTTC…
670631	JLAC060-07	BOLD:AAA1262	07WNP-10060	Centre for Biodiversity Genomics	Jessica L. Lankshear		Amphipoda	Gammaridae		Gammarus	Gammarus oceanicus		J.Lankshear, J.McGowan		BIOUG:Churchill		Canada	Manitoba	Churchill	9 km E Churchill, Ripley Beach	marine	58.764	-94.019							2703345	COI-5P	MG317752	TACACTATATTTTATTTTAGGAGCTTGGTCTAGAGTTGTAGGTACTTCTCTAAGAGTTATTATTCGCTCAGAGTTAAGCGCTCCTGGTAATTTAATTGGAGACGACCAGTTATATAATGTAATAGTGACAGCTCACGCTTTCATTATAATTTTTTTTATAGTAATACCTATTATAATCGGAGGGTTTGGTAACTGGCTAGTACCCTTAATACTAGGCAGACCAGATATAGCCTTCCCCCGTATAAACAACATAAGATTTTGACTTCTCCCTCCTTCATTAACTTTATTACTTATAAGAGGATTAGTAGAAAGAGGTGTGGGTACAGGGTGAACTGTCTACCCCCCCCTAGCCGGTGCTACAGCCCATAGAGGGGGCGCGGTTGACTTAGCTATTTTTTC…
670632	JLAC061-07	BOLD:AAA1262	07WNP-10061	Centre for Biodiversity Genomics	Jessica L. Lankshear		Amphipoda	Gammaridae		Gammarus	Gammarus oceanicus		J.Lankshear, J.McGowan		BIOUG:Churchill		Canada	Manitoba	Churchill	9 km E Churchill, Ripley Beach	marine	58.764	-94.019							2703344	COI-5P	MG310544	TACACTATATTTTATTTTAGGAGCTTGGTCTAGAGTTGTAGGTACTTCTCTAAGAGTTATTATTCGCTCAGAGTTAAGCGCTCCTGGTAATTTAATTGGAGACGACCAGTTATATAATGTAATAGTGACAGCTCACGCTTTCATTATAATTTTTTTTATAGTAATACCTATTATAATCGGAGGGTTTGGTAACTGGCTAGTACCCTTAATACTAGGCAGACCAGATATAGCCTTCCCCCGTATAAACAACATAAGATTTTGACTTCTCCCTCCTTCATTAACTTTATTACTTATAAGAGGATTAGTAGAAAGAGGTGTGGGTACAGGGTGAACTGTCTACCCCCCCCTAGCCGGTGCTACAGCCCATAGAGGGGGCGCGGTTGACTTAGCTATTTTTTC…
670633	JLAC062-07	BOLD:AAA1262	07WNP-10062	Centre for Biodiversity Genomics	Jessica L. Lankshear		Amphipoda	Gammaridae		Gammarus	Gammarus oceanicus		J.Lankshear, J.McGowan		BIOUG:Churchill		Canada	Manitoba	Churchill	9 km E Churchill, Ripley Beach	marine	58.764	-94.019							2703343	COI-5P	MG316953	TACACTATATTTTATTTTAGGAGCTTGGTCTAGAGTTGTAGGTACTTCTCTAAGAGTTATTATTCGCTCAGAGTTAAGCGCTCCTGGTAATTTAATTGGAGACGACCAGTTATATAATGTAATAGTGACAGCTCACGCTTTCATTATAATTTTTTTTATAGTAATACCTATTATAATCGGAGGGTTTGGTAACTGGCTAGTACCCTTAATACTAGGCAGACCAGATATAGCCTTCCCCCGTATAAACAACATAAGATTTTGACTTCTCCCTCCTTCATTAACTTTATTACTTATAAGAGGATTAGTAGAAAGAGGTGTGGGTACAGGGTGAACTGTCTACCCCCCCCTAGCCGGTGCTACAGCCCATAGAGGGGGCGCGGTTGACTTAGCTATTTTTTC…
670634	JLAC063-07	BOLD:AAA1262	07WNP-10063	Centre for Biodiversity Genomics	Jessica L. Lankshear		Amphipoda	Gammaridae		Gammarus	Gammarus oceanicus		J.Lankshear, J.McGowan		BIOUG:Churchill		Canada	Manitoba	Churchill	24 km E Churchill, Gordon Point		58.791	-93.754							2703342	COI-5P	MG313909	TACACTATATTTTATTTTAGGAGCTTGGTCTAGAGTTGTAGGTACTTCTCTAAGAGTTATTATTCGCTCAGAGTTAAGCGCTCCTGGTAATTTAATTGGAGACGACCAGTTATATAATGTAATAGTGACAGCTCACGCTTTCATTATAATTTTTTTTATAGTAATACCTATTATAATCGGAGGGTTTGGTAACTGGCTAGTACCCTTAATACTAGGCAGACCAGATATAGCCTTCCCCCGTATAAACAACATAAGATTTTGACTTCTCCCTCCTTCATTAACTTTATTACTTATAAGAGGATTAGTAGAAAGAGGTGTGGGTACAGGGTGAACTGTCTACCCCCCCCTAGCCGGTGCTACAGCCCATAGAGGGGGCGCGGTTGACTTAGCTATTTTTTC…
670635	JLAC064-07	BOLD:AAA1262	07WNP-10064	Centre for Biodiversity Genomics	Jessica L. Lankshear		Amphipoda	Gammaridae		Gammarus	Gammarus oceanicus		J.Lankshear, J.McGowan		BIOUG:Churchill		Canada	Manitoba	Churchill	24 km E Churchill, Gordon Point		58.791	-93.754							2703341	COI-5P	MG317836	TACACTATATTTTATTTTAGGAGCTTGGTCTAGAGTTGTAGGTACTTCTCTAAGAGTTATTATTCGCTCAGAGTTAAGCGCTCCTGGTAATTTAATTGGAGACGACCAGTTATATAATGTAATAGTGACAGCTCACGCTTTCATTATAATTTTTTTTATAGTAATACCTATTATAATCGGAGGGTTTGGTAACTGGCTAGTACCCTTAATACTAGGCAGACCAGATATAGCCTTCCCCCGTATAAACAACATAAGATTTTGACTTCTCCCTCCTTCATTAACTTTATTACTTATAAGAGGATTAGTAGAAAGAGGTGTGGGTACAGGGTGAACTGTCTACCCCCCCCTAGCCGGTGCTACAGCCCATAGAGGGGGCGCGGTTGACTTAGCTATTTTTTC…
670636	JLAC065-07	BOLD:AAA1262	07WNP-10065	Centre for Biodiversity Genomics	Jessica L. Lankshear		Amphipoda	Gammaridae		Gammarus	Gammarus oceanicus		J.Lankshear, J.McGowan		BIOUG:Churchill		Canada	Manitoba	Churchill	24 km E Churchill, Gordon Point		58.791	-93.754							2703340	COI-5P	MG319000	TACACTATATTTTATTTTAGGAGCTTGGTCTAGAGTTGTAGGTACTTCTCTAAGAGTTATTATTCGCTCAGAGTTAAGCGCTCCTGGTAATTTAATTGGAGACGACCAGTTATATAATGTAATAGTGACAGCTCACGCTTTCATTATAATTTTTTTTATAGTAATACCTATTATAATCGGAGGGTTTGGTAACTGGCTAGTACCCTTAATACTAGGCAGACCAGATATAGCCTTCCCCCGTATAAACAACATAAGATTTTGACTTCTCCCTCCTTCATTAACTTTATTACTTATAAGAGGATTAGTAGAAAGAGGTGTGGGTACAGGGTGAACTGTCTACCCCCCCCTAGCCGGTGCTACAGCCCATAGAGGGGGCGCGGTTGACTTAGCTATTTTTTC…
670637	JLAC066-07	BOLD:AAA1262	07WNP-10066	Centre for Biodiversity Genomics	Jessica L. Lankshear		Amphipoda	Gammaridae		Gammarus	Gammarus oceanicus		J.Lankshear, J.McGowan		BIOUG:Churchill		Canada	Manitoba	Churchill	24 km E Churchill, Gordon Point		58.791	-93.754							2703339	COI-5P	MG311142	TACACTATATTTTATTTTAGGAGCTTGGTCTAGAGTTGTAGGTACTTCTCTAAGAGTTATTATTCGCTCAGAGTTAAGCGCTCCTGGTAATTTAATTGGAGACGACCAGTTATATAATGTAATAGTGACAGCTCACGCTTTCATTATAATTTTTTTTATAGTAATACCTATTATAATCGGAGGGTTTGGTAACTGGCTAGTACCCTTAATACTAGGCAGACCAGATATAGCCTTCCCCCGTATAAACAACATAAGATTTTGACTTCTCCCTCCTTCATTAACTTTATTACTTATAAGAGGATTAGTAGAAAGAGGTGTGGGTACAGGGTGAACTGTCTACCCCCCCCTAGCCGGTGCTACAGCCCATAGAGGGGGCGCGGTTGACTTAGCTATTTTTTC…
670638	JLAC067-07	BOLD:AAA1262	07WNP-10067	Centre for Biodiversity Genomics	Jessica L. Lankshear		Amphipoda	Gammaridae		Gammarus	Gammarus oceanicus		J.Lankshear, J.McGowan		BIOUG:Churchill		Canada	Manitoba	Churchill	24 km E Churchill, Gordon Point		58.791	-93.754							2703338	COI-5P	MG317603	TACACTATATTTTATTTTAGGAGCTTGGTCTAGAGTTGTAGGTACTTCTCTAAGAGTTATTATTCGCTCAGAGTTAAGCGCTCCTGGTAATTTAATTGGAGACGACCAGTTATATAATGTAATAGTGACAGCTCACGCTTTCATTATAATTTTTTTTATAGTAATACCTATTATAATCGGAGGGTTTGGTAACTGGCTAGTACCCTTAATACTAGGCAGACCAGATATAGCCTTCCCCCGTATAAACAACATAAGATTTTGACTTCTCCCTCCTTCATTAACTTTATTACTTATAAGAGGATTAGTAGAAAGAGGTGTGGGTACAGGGTGAACTGTCTACCCCCCCCTAGCCGGTGCTACAGCCCATAGAGGGGGCGCGGTTGACTTAGCTATTTTTTC…
670639	JLAC068-07	BOLD:AAA1262	07WNP-10068	Centre for Biodiversity Genomics	Jessica L. Lankshear		Amphipoda	Gammaridae		Gammarus	Gammarus oceanicus		J.Lankshear, J.McGowan		BIOUG:Churchill		Canada	Manitoba	Churchill	24 km E Churchill, Gordon Point		58.791	-93.754							2703337	COI-5P	MG318858	TACACTATATTTTATTTTAGGAGCTTGGTCTAGAGTTGTAGGTACTTCTCTAAGAGTTATTATTCGCTCAGAGTTAAGCGCTCCTGGTAATTTAATTGGAGACGACCAGTTATATAATGTAATAGTGACAGCTCACGCTTTCATTATAATTTTTTTTATAGTAATACCTATTATAATCGGAGGGTTTGGTAACTGGCTAGTACCCTTAATACTAGGCAGACCAGATATAGCCTTCCCCCGTATAAACAACATAAGATTTTGACTTCTCCCTCCTTCATTAACTTTATTACTTATAAGAGGATTAGTAGAAAGAGGTGTGGGTACAGGGTGAACTGTCTACCCCCCCCTAGCCGGTGCTACAGCCCATAGAGGGGGCGCGGTTGACTTAGCTATTTTTTC…
670640	JLAC069-07	BOLD:AAA1262	07WNP-10069	Centre for Biodiversity Genomics	Jessica L. Lankshear		Amphipoda	Gammaridae		Gammarus	Gammarus oceanicus		J.Lankshear, J.McGowan		BIOUG:Churchill		Canada	Manitoba	Churchill	24 km E Churchill, Gordon Point		58.791	-93.754							2703336	COI-5P	MG317192	TACACTATATTTTATTTTAGGAGCTTGGTCTAGAGTTGTAGGTACTTCTCTAAGAGTTATTATTCGCTCAGAGTTAAGCGCTCCTGGTAATTTAATTGGAGACGACCAGTTATATAATGTAATAGTGACAGCTCACGCTTTCATTATAATTTTTTTTATAGTAATACCTATTATAATCGGAGGGTTTGGTAACTGGCTAGTACCCTTAATACTAGGCAGACCAGATATAGCCTTCCCCCGTATAAACAACATAAGATTTTGACTTCTCCCTCCTTCATTAACTTTATTACTTATAAGAGGATTAGTAGAAAGAGGTGTGGGTACAGGGTGAACTGTCTACCCCCCCCTAGCCGGTGCTACAGCCCATAGAGGGGGCGCGGTTGACTTAGCTATTTTTTC…
670642	JLAC071-07	BOLD:AAA1262	07WNP-10071	Centre for Biodiversity Genomics	Jessica L. Lankshear		Amphipoda	Gammaridae		Gammarus	Gammarus oceanicus		J.Lankshear, J.McGowan		BIOUG:Churchill		Canada	Manitoba	Churchill	9 km E Churchill, Ripley Beach	marine	58.764	-94.019							2703335	COI-5P	MG317359	TACACTATATTTTATTTTAGGAGCTTGGTCTAGAGTTGTAGGTACTTCTCTAAGAGTTATTATTCGCTCAGAGTTAAGCGCTCCTGGTAATTTAATTGGAGACGACCAGTTATATAATGTAATAGTGACAGCTCACGCTTTCATTATAATTTTTTTTATAGTAATACCTATTATAATCGGAGGGTTTGGTAACTGGCTAGTACCCTTAATACTAGGCAGACCAGATATAGCCTTCCCCCGTATAAACAACATAAGATTTTGACTTCTCCCTCCTTCATTAACTTTATTACTTATAAGAGGATTAGTAGAAAGAGGTGTGGGTACAGGGTGAACTGTCTACCCCCCCCTAGCCGGTGCTACAGCCCATAGAGGGGGCGCGGTTGACTTAGCTATTTTTTC…
670644	JLAC073-07	BOLD:AAA1262	07WNP-10073	Centre for Biodiversity Genomics	Jessica L. Lankshear		Amphipoda	Gammaridae		Gammarus	Gammarus oceanicus		J.Lankshear, J.McGowan		BIOUG:Churchill		Canada	Manitoba	Churchill	9 km E Churchill, Ripley Beach	marine	58.764	-94.019							2703334	COI-5P	MG313358	TACACTATATTTTATTTTAGGAGCTTGGTCTAGAGTTGTAGGTACTTCTCTAAGAGTTATTATTCGCTCAGAGTTAAGCGCTCCTGGTAATTTAATTGGAGACGACCAGTTATATAATGTAATAGTGACAGCTCACGCTTTCATTATAATTTTTTTTATAGTAATACCTATTATAATCGGAGGGTTTGGTAACTGGCTAGTACCCTTAATACTAGGCAGACCAGATATAGCCTTCCCCCGTATAAACAACATAAGATTTTGACTTCTCCCTCCTTCATTAACTTTATTACTTATAAGAGGATTAGTAGAAAGAGGTGTGGGTACAGGGTGAACTGTCTACCCCCCCCTAGCCGGTGCTACAGCCCATAGAGGGGGCGCGGTTGACTTAGCTATTTTTTC…
670645	JLAC074-07	BOLD:AAA1262	07WNP-10074	Centre for Biodiversity Genomics	Jessica L. Lankshear		Amphipoda	Gammaridae		Gammarus	Gammarus oceanicus		J.Lankshear, J.McGowan		BIOUG:Churchill		Canada	Manitoba	Churchill	9 km E Churchill, Ripley Beach	marine	58.764	-94.019							2703333	COI-5P	MG319770	TACACTATATTTTATTTTAGGAGCTTGGTCTAGAGTTGTAGGTACTTCTCTAAGAGTTATTATTCGCTCAGAGTTAAGCGCTCCTGGTAATTTAATTGGAGACGACCAGTTATATAATGTAATAGTGACAGCTCACGCTTTCATTATAATTTTTTTTATAGTAATACCTATTATAATCGGAGGGTTTGGTAACTGGCTAGTACCCTTAATACTAGGCAGACCAGATATAGCCTTCCCCCGTATAAACAACATAAGATTTTGACTTCTCCCTCCTTCATTAACTTTATTACTTATAAGAGGATTAGTAGAAAGAGGTGTGGGTACAGGGTGAACTGTCTACCCCCCCCTAGCCGGTGCTACAGCCCATAGAGGGGGCGCGGTTGACTTAGCTATTTTTTC…
670648	JLAC077-07	BOLD:AAA1262	07WNP-10077	Centre for Biodiversity Genomics	Jessica L. Lankshear		Amphipoda	Gammaridae		Gammarus	Gammarus oceanicus		J.Lankshear, J.McGowan		BIOUG:Churchill		Canada	Manitoba	Churchill	9 km E Churchill, Ripley Beach	marine	58.764	-94.019							2703332	COI-5P	MG316254	---------TTTTATTTTAGGAGCTTGGTCTAGAGTTGTAGGTACTTCTCTAAGAGTTATTATTCGCTCAGAGTTAAGCGCTCCTGGTAATTTAATTGGAGACGACCAGTTATATAATGTAATAGTGACAGCTCACGCTTTCATTATAATTTTTTTTATAGTAATACCTATTATAATCGGAGGGTTTGGTAACTGGCTAGTACCCTTAATACTAGGCAGACCAGATATAGCCTTCCCCCGTATAAACAACATAAGATTTTGACTTCTCCCTCCTTCATTAACTTTATTACTTATAAGAGGATTAGTAGAAAGAGGTGTGGGTACAGGGTGAACTGTCTACCCCCCCCTAGCCGGTGCTACAGCCCATAGAGGGGGCGCGGTTGACTTAGCTATTTTTTC…
873107	CCMAL190-08	BOLD:AAA1262	08PROBE-0317	Centre for Biodiversity Genomics	Christina M. Carr		Amphipoda	Gammaridae		Gammarus	Gammarus oceanicus		C.Carr, J.Sones, S.McCubbin, L.Wallace		BIOUG:Churchill		Canada	Manitoba	Churchill	16 km E Churchill, Bird Cove, Rock Bluff A		58.769	-93.861							2718878	COI-5P	MG310496	TACACTATATTTTATTTTAGGAGCTTGGTCTAGAGTTGTAGGTACTTCTCTAAGAGTTATTATTCGCTCAGAGTTAAGCGCTCCTGGTAATTTAATTGGAGACGACCAGTTATATAATGTAATAGTGACAGCTCACGCTTTCATTATAATTTTTTTTATAGTAATACCTATTATAATCGGAGGGTTTGGTAACTGGCTAGTACCCTTAATACTAGGCAGACCAGATATAGCCTTCCCCCGTATAAACAACATAAGATTTTGACTTCTCCCTCCTTCATTAACTTTATTACTTATAAGAGGATTAGTAGAAAGAGGTGTGGGTACAGGGTGAACTGTCTACCCCCCCCTAGCCGGTGCTACAGCCCATAGAGGGGGCGCGGTTGACTTAGCTATTTTTTC…
873118	CCMAL201-08	BOLD:AAA1262	08PROBE-0328	Centre for Biodiversity Genomics	Christina M. Carr		Amphipoda	Gammaridae		Gammarus	Gammarus oceanicus		C.Carr, J.Sones, S.McCubbin, L.Wallace		BIOUG:Churchill		Canada	Manitoba	Churchill	24 km E Churchill, Gordon Point, off shore	Dredge with Mike 1	58.85	-93.753			4				2718877	COI-5P	MG319614	TACACTATATTTTATTTTAGGAGCTTGGTCTAGAGTTGTAGGTACTTCTCTAAGAGTTATTATTCGCTCAGAGTTAAGCGCTCCTGGTAATTTAATTGGAGACGACCAGTTATATAATGTAATAGTGACAGCTCACGCTTTCATTATAATTTTTTTTATAGTAATACCTATTATAATCGGAGGGTTTGGTAACTGGCTAGTACCCTTAATACTAGGCAGACCAGATATAGCCTTCCCCCGTATAAACAACATAAGATTTTGACTTCTCCCTCCTTCATTAACTTTATTACTTATAAGAGGATTAGTAGAAAGAGGTGTGGGTACAGGGTGAACTGTCTACCCCCCCCTAGCCGGTGCTACAGCCCATAGAGGGGGCGCGGTTGACTTAGCTATTTTTTC…
873119	CCMAL202-08	BOLD:AAA1262	08PROBE-0329	Centre for Biodiversity Genomics	Christina M. Carr		Amphipoda	Gammaridae		Gammarus	Gammarus oceanicus		C.Carr, J.Sones, S.McCubbin, L.Wallace		BIOUG:Churchill		Canada	Manitoba	Churchill	24 km E Churchill, Gordon Point, off shore	Dredge with Mike 1	58.85	-93.753			4				2718876	COI-5P	MG320112	TACACTATATTTTATTTTAGGAGCTTGGTCTAGAGTTGTAGGTACTTCTCTAAGAGTTATTATTCGCTCAGAGTTAAGCGCTCCTGGTAATTTAATTGGAGACGACCAGTTATATAATGTAATAGTGACAGCTCACGCTTTCATTATAATTTTTTTTATAGTAATACCTATTATAATCGGAGGGTTTGGTAACTGGCTAGTACCCTTAATACTAGGCAGACCAGATATAGCCTTCCCCCGTATAAACAACATAAGATTTTGACTTCTCCCTCCTTCATTAACTTTATTACTTATAAGAGGATTAGTAGAAAGAGGTGTGGGTACAGGGTGAACTGTCTACCCCCCCCTAGCCGGTGCTACAGCCCATAGAGGGGGCGCGGTTGACTTAGCTATTTTTTC…
873152	CCMAL235-08	BOLD:AAA1262	08PROBE-0362	Centre for Biodiversity Genomics	Christina M. Carr		Amphipoda	Gammaridae		Gammarus	Gammarus oceanicus		C.Carr, J.Sones, S.McCubbin, L.Wallace		BIOUG:Churchill		Canada	Manitoba	Churchill	14 km SW Churchill, Button Bay	Dredge with Len 1	58.753	-94.332			5				2718875	COI-5P	MG313986	TACACTATATTTTATTTTAGGAGCTTGGTCTAGAGTTGTAGGTACTTCTCTAAGAGTTATTATTCGCTCAGAGTTAAGCGCTCCTGGTAATTTAATTGGAGACGACCAGTTATATAATGTAATAGTGACAGCTCACGCTTTCATTATAATTTTTTTTATAGTAATACCTATTATAATCGGAGGGTTTGGTAACTGGCTAGTACCCTTAATACTAGGCAGACCAGATATAGCCTTCCCCCGTATAAACAACATAAGATTTTGACTTCTCCCTCCTTCATTAACTTTATTACTTATAAGAGGATTAGTAGAAAGAGGTGTGGGTACAGGGTGAACTGTCTACCCCCCCCTAGCCGGTGCTACAGCCCATAGAGGGGGCGCGGTTGACTTAGCTATTTTTTC…
873153	CCMAL236-08	BOLD:AAA1262	08PROBE-0363	Centre for Biodiversity Genomics	Christina M. Carr		Amphipoda	Gammaridae		Gammarus	Gammarus oceanicus		C.Carr, J.Sones, S.McCubbin, L.Wallace		BIOUG:Churchill		Canada	Manitoba	Churchill	14 km SW Churchill, Button Bay	Dredge with Len 1	58.753	-94.332			5				2718874	COI-5P	MG310710	TACACTATATTTTATTTTAGGAGCTTGGTCTAGAGTTGTAGGTACTTCTCTAAGAGTTATTATTCGCTCAGAGTTAAGCGCTCCTGGTAATTTAATTGGAGACGACCAGTTATATAATGTAATAGTGACAGCTCACGCTTTCATTATAATTTTTTTTATAGTAATACCTATTATAATCGGAGGGTTTGGTAACTGGCTAGTACCCTTAATACTAGGCAGACCAGATATAGCCTTCCCCCGTATAAACAACATAAGATTTTGACTTCTCCCTCCTTCATTAACTTTATTACTTATAAGAGGATTAGTAGAAAGAGGTGTGGGTACAGGGTGAACTGTCTACCCCCCCCTAGCCGGTGCTACAGCCCATAGAGGGGGCGCGGTTGACTTAGCTATTTTTTC…
873154	CCMAL237-08	BOLD:AAA1262	08PROBE-0364	Centre for Biodiversity Genomics	Christina M. Carr		Amphipoda	Gammaridae		Gammarus	Gammarus oceanicus		C.Carr, J.Sones, S.McCubbin, L.Wallace		BIOUG:Churchill		Canada	Manitoba	Churchill	14 km SW Churchill, Button Bay	Dredge with Len 1	58.753	-94.332			5				2718873	COI-5P	MG319742	TACACTATATTTTATTTTAGGAGCTTGGTCTAGAGTTGTAGGTACTTCTCTAAGAGTTATTATTCGCTCAGAGTTAAGCGCTCCTGGTAATTTAATTGGAGACGACCAGTTATATAATGTAATAGTGACAGCTCACGCTTTCATTATAATTTTTTTTATAGTAATACCTATTATAATCGGAGGGTTTGGTAACTGGCTAGTACCCTTAATACTAGGCAGACCAGATATAGCCTTCCCCCGTATAAACAACATAAGATTTTGACTTCTCCCTCCTTCATTAACTTTATTACTTATAAGAGGATTAGTAGAAAGAGGTGTGGGTACAGGGTGAACTGTCTACCCCCCCCTAGCCGGTGCTACAGCCCATAGAGGGGGCGCGGTTGACTTAGCTATTTTTTC…
873155	CCMAL238-08	BOLD:AAA1262	08PROBE-0365	Centre for Biodiversity Genomics	Christina M. Carr		Amphipoda	Gammaridae		Gammarus	Gammarus oceanicus		C.Carr, J.Sones, S.McCubbin, L.Wallace		BIOUG:Churchill		Canada	Manitoba	Churchill	14 km SW Churchill, Button Bay	Dredge with Len 3	58.752	-94.315			5				2718872	COI-5P	MG315782	TACACTATATTTTATTTTAGGAGCTTGGTCTAGAGTTGTAGGTACTTCTCTAAGAGTTATTATTCGCTCAGAGTTAAGCGCTCCTGGTAATTTAATTGGAGACGACCAGTTATATAATGTAATAGTGACAGCTCACGCTTTCATTATAATTTTTTTTATAGTAATACCTATTATAATCGGAGGGTTTGGTAACTGGCTAGTACCCTTAATACTAGGCAGACCAGATATAGCCTTCCCCCGTATAAACAACATAAGATTTTGACTTCTCCCTCCTTCATTAACTTTATTACTTATAAGAGGATTAGTAGAAAGAGGTGTGGGTACAGGGTGAACTGTCTACCCCCCCCTAGCCGGTGCTACAGCCCATAGAGGGGGCGCGGTTGACTTAGCTATTTTTTC…
873156	CCMAL239-08	BOLD:AAA1262	08PROBE-0366	Centre for Biodiversity Genomics	Christina M. Carr		Amphipoda	Gammaridae		Gammarus	Gammarus oceanicus		C.Carr, J.Sones, S.McCubbin, L.Wallace		BIOUG:Churchill		Canada	Manitoba	Churchill	14 km SW Churchill, Button Bay	Dredge with Len 3	58.752	-94.315			5				2718871	COI-5P	MG321168	TACACTATATTTTATTTTAGGAGCTTGGTCTAGAGTTGTAGGTACTTCTCTAAGAGTTATTATTCGCTCAGAGTTAAGCGCTCCTGGTAATTTAATTGGAGACGACCAGTTATATAATGTAATAGTGACAGCTCACGCTTTCATTATAATTTTTTTTATAGTAATACCTATTATAATCGGAGGGTTTGGTAACTGGCTAGTACCCTTAATACTAGGCAGACCAGATATAGCCTTCCCCCGTATAAACAACATAAGATTTTGACTTCTCCCTCCTTCATTAACTTTATTACTTATAAGAGGATTAGTAGAAAGAGGTGTGGGTACAGGGTGAACTGTCTACCCCCCCCTAGCCGGTGCTACAGCCCATAGAGGGGGCGCGGTTGACTTAGCTATTTTTTC…
873157	CCMAL240-08	BOLD:AAA1262	08PROBE-0367	Centre for Biodiversity Genomics	Christina M. Carr		Amphipoda	Gammaridae		Gammarus	Gammarus oceanicus		C.Carr, J.Sones, S.McCubbin, L.Wallace		BIOUG:Churchill		Canada	Manitoba	Churchill	14 km SW Churchill, Button Bay	Dredge with Len 3	58.752	-94.315			5				2718870	COI-5P	MG320692	TACACTATATTTTATTTTAGGAGCTTGGTCTAGAGTTGTAGGTACTTCTCTAAGAGTTATTATTCGCTCAGAGTTAAGCGCTCCTGGTAATTTAATTGGAGACGACCAGTTATATAATGTAATAGTGACAGCTCACGCTTTCATTATAATTTTTTTTATAGTAATACCTATTATAATCGGAGGGTTTGGTAACTGGCTAGTACCCTTAATACTAGGCAGACCAGATATAGCCTTCCCCCGTATAAACAACATAAGATTTTGACTTCTCCCTCCTTCATTAACTTTATTACTTATAAGAGGATTAGTAGAAAGAGGTGTGGGTACAGGGTGAACTGTCTACCCCCCCCTAGCCGGTGCTACAGCCCATAGAGGGGGCGCGGTTGACTTAGCTATTTTTTC…
873158	CCMAL241-08	BOLD:AAA1262	08PROBE-0368	Centre for Biodiversity Genomics	Christina M. Carr		Amphipoda	Gammaridae		Gammarus	Gammarus oceanicus		C.Carr, J.Sones, S.McCubbin, L.Wallace		BIOUG:Churchill		Canada	Manitoba	Churchill	14 km SW Churchill, Button Bay	Dredge with Len 3	58.752	-94.315			5				2718869	COI-5P	MG316314	TACACTATATTTTATTTTAGGAGCTTGGTCTAGAGTTGTAGGTACTTCTCTAAGAGTTATTATTCGCTCAGAGTTAAGCGCTCCTGGTAATTTAATTGGAGACGACCAGTTATATAATGTAATAGTGACAGCTCACGCTTTCATTATAATTTTTTTTATAGTAATACCTATTATAATCGGAGGGTTTGGTAACTGGCTAGTACCCTTAATACTAGGCAGACCAGATATAGCCTTCCCCCGTATAAACAACATAAGATTTTGACTTCTCCCTCCTTCATTAACTTTATTACTTATAAGAGGATTAGTAGAAAGAGGTGTGGGTACAGGGTGAACTGTCTACCCCCCCCTAGCCGGTGCTACAGCCCATAGAGGGGGCGCGGTTGACTTAGCTATTTTTTC…
873162	CCMAL245-08	BOLD:AAA1262	08PROBE-0372	Centre for Biodiversity Genomics	Christina M. Carr		Amphipoda	Gammaridae		Gammarus	Gammarus oceanicus		C.Carr, J.Sones, S.McCubbin, L.Wallace		BIOUG:Churchill		Canada	Manitoba	Churchill	14 km SW Churchill, Button Bay	Dredge with Len 3	58.752	-94.315			5				2718868	COI-5P	MG311879	TACACTATATTTTATTTTAGGAGCTTGGTCTAGAGTTGTAGGTACTTCTCTAAGAGTTATTATTCGCTCAGAGTTAAGCGCTCCTGGTAATTTAATTGGAGACGACCAGTTATATAATGTAATAGTGACAGCTCACGCTTTCATTATAATTTTTTTTATAGTAATACCTATTATAATCGGAGGGTTTGGTAACTGGCTAGTACCCTTAATACTAGGCAGACCAGATATAGCCTTCCCCCGTATAAACAACATAAGATTTTGACTTCTCCCTCCTTCATTAACTTTATTACTTATAAGAGGATTAGTAGAAAGAGGTGTGGGTACAGGGTGAACTGTCTACCCCCCCCTAGCCGGTGCTACAGCCCATAGAGGGGGCGCGGTTGACTTAGCTATTTTTTC…
873174	CCMAL257-08	BOLD:AAA1262	08PROBE-0384	Centre for Biodiversity Genomics	Christina M. Carr		Amphipoda	Gammaridae		Gammarus	Gammarus oceanicus		C.Carr, J.Sones, S.McCubbin, L.Wallace		BIOUG:Churchill		Canada	Manitoba	Churchill	14 km SW Churchill, Button Bay	Dredge with Mike 1	58.767	-94.289			5				2718867	COI-5P	MG316303	TACACTATATTTTATTTTAGGAGCTTGGTCTAGAGTTGTAGGTACTTCTCTAAGAGTTATTATTCGCTCAGAGTTAAGCGCTCCTGGTAATTTAATTGGAGACGACCAGTTATATAATGTAATAGTGACAGCTCACGCTTTCATTATAATTTTTTTTATAGTAATACCTATTATAATCGGAGGGTTTGGTAACTGGCTAGTACCCTTAATACTAGGCAGACCAGATATAGCCTTCCCCCGTATAAACAACATAAGATTTTGACTTCTCCCTCCTTCATTAACTTTATTACTTATAAGAGGATTAGTAGAAAGAGGTGTGGGTACAGGGTGAACTGTCTACCCCCCCCTAGCCGGTGCTACAGCCCATAGAGGGGGCGCGGTTGACTTAGCTATTTTTTC…
873180	CCMAL263-08	BOLD:AAA1262	08PROBE-0390	Centre for Biodiversity Genomics	Christina M. Carr		Amphipoda	Gammaridae		Gammarus	Gammarus oceanicus		C.Carr, J.Sones, S.McCubbin, L.Wallace		BIOUG:Churchill		Canada	Manitoba	Churchill	14 km SW Churchill, Button Bay	Dredge with Len 3	58.752	-94.315			5				2718866	COI-5P	MG316968	TACACTATATTTTATTTTAGGAGCTTGGTCTAGAGTTGTAGGTACTTCTCTAAGAGTTATTATTCGCTCAGAGTTAAGCGCTCCTGGTAATTTAATTGGAGACGACCAGTTATATAATGTAATAGTGACAGCTCACGCTTTCATTATAATTTTTTTTATAGTAATACCTATTATAATCGGAGGGTTTGGTAACTGGCTAGTACCCTTAATACTAGGCAGACCAGATATAGCCTTCCCCCGTATAAACAACATAAGATTTTGACTTCTCCCTCCTTCATTAACTTTATTACTTATAAGAGGATTAGTAGAAAGAGGTGTGGGTACAGGGTGAACTGTCTACCCCCCCCTAGCCGGTGCTACAGCCCATAGAGGGGGCGCGGTTGACTTAGCTATTTTTTC…
873187	CCMAL270-08	BOLD:AAA1262	08PROBE-0397	Centre for Biodiversity Genomics	Christina M. Carr		Amphipoda	Gammaridae		Gammarus	Gammarus oceanicus		C.Carr, J.Sones, S.McCubbin, L.Wallace		BIOUG:Churchill		Canada	Manitoba	Churchill	14 km SW Churchill, Button Bay	island of boulders	58.76	-94.218			1				2718865	COI-5P	MG313103	TACACTATATTTTATTTTAGGAGCTTGGTCTAGAGTTGTAGGTACTTCTCTAAGAGTTATTATTCGCTCAGAGTTAAGCGCTCCTGGTAATTTAATTGGAGACGACCAGTTATATAATGTAATAGTGACAGCTCACGCTTTCATTATAATTTTTTTTATAGTAATACCTATTATAATCGGAGGGTTTGGTAACTGGCTAGTACCCTTAATACTAGGCAGACCAGATATAGCCTTCCCCCGTATAAACAACATAAGATTTTGACTTCTCCCTCCTTCATTAACTTTATTACTTATAAGAGGATTAGTAGAAAGAGGTGTGGGTACAGGGTGAACTGTCTACCCCCCCCTAGCCGGTGCTACAGCCCATAGAGGGGGCGCGGTTGACTTAGCTATTTTTTC…
873188	CCMAL271-08	BOLD:AAA1262	08PROBE-0398	Centre for Biodiversity Genomics	Christina M. Carr		Amphipoda	Gammaridae		Gammarus	Gammarus oceanicus		C.Carr, J.Sones, S.McCubbin, L.Wallace		BIOUG:Churchill		Canada	Manitoba	Churchill	14 km SW Churchill, Button Bay	island of boulders	58.76	-94.218			1				2718864	COI-5P	MG318078	TACACTATATTTTATTTTAGGAGCTTGGTCTAGAGTTGTAGGTACTTCTCTAAGAGTTATTATTCGCTCAGAGTTAAGCGCTCCTGGTAATTTAATTGGAGACGACCAGTTATATAATGTAATAGTGACAGCTCACGCTTTCATTATAATTTTTTTTATAGTAATACCTATTATAATCGGAGGGTTTGGTAACTGGCTAGTACCCTTAATACTAGGCAGACCAGATATAGCCTTCCCCCGTATAAACAACATAAGATTTTGACTTCTCCCTCCTTCATTAACTTTATTACTTATAAGAGGATTAGTAGAAAGAGGTGTGGGTACAGGGTGAACTGTCTACCCCCCCCTAGCCGGTGCTACAGCCCATAGAGGGGGCGCGGTTGACTTAGCTATTTTTTC…
873189	CCMAL272-08	BOLD:AAA1262	08PROBE-0399	Centre for Biodiversity Genomics	Christina M. Carr		Amphipoda	Gammaridae		Gammarus	Gammarus oceanicus		C.Carr, J.Sones, S.McCubbin, L.Wallace		BIOUG:Churchill		Canada	Manitoba	Churchill	14 km SW Churchill, Button Bay	island of boulders	58.76	-94.218			1				2718863	COI-5P	MG315627	TACACTATATTTTATTTTAGGAGCTTGGTCTAGAGTTGTAGGTACTTCTCTAAGAGTTATTATTCGCTCAGAGTTAAGCGCTCCTGGTAATTTAATTGGAGACGACCAGTTATATAATGTAATAGTGACAGCTCACGCTTTCATTATAATTTTTTTTATAGTAATACCTATTATAATCGGAGGGTTTGGTAACTGGCTAGTACCCTTAATACTAGGCAGACCAGATATAGCCTTCCCCCGTATAAACAACATAAGATTTTGACTTCTCCCTCCTTCATTAACTTTATTACTTATAAGAGGATTAGTAGAAAGAGGTGTGGGTACAGGGTGAACTGTCTACCCCCCCCTAGCCGGTGCTACAGCCCATAGAGGGGGCGCGGTTGACTTAGCTATTTTTTC…
873196	CCMAL279-08	BOLD:AAA1262	08PROBE-0406	Centre for Biodiversity Genomics	Christina M. Carr		Amphipoda	Gammaridae		Gammarus	Gammarus oceanicus		C.Carr, J.Sones, S.McCubbin, L.Wallace		BIOUG:Churchill		Canada	Manitoba	Churchill	14 km SW Churchill, Button Bay	Dredge with Mike 4	58.76	-94.331			5				2718862	COI-5P	MG315146	TACACTATATTTTATTTTAGGAGCTTGGTCTAGAGTTGTAGGTACTTCTCTAAGAGTTATTATTCGCTCAGAGTTAAGCGCTCCTGGTAATTTAATTGGAGACGACCAGTTATATAATGTAATAGTGACAGCTCACGCTTTCATTATAATTTTTTTTATAGTAATACCTATTATAATCGGAGGGTTTGGTAACTGGCTAGTACCCTTAATACTAGGCAGACCAGATATAGCCTTCCCCCGTATAAACAACATAAGATTTTGACTTCTCCCTCCTTCATTAACTTTATTACTTATAAGAGGATTAGTAGAAAGAGGTGTGGGTACAGGGTGAACTGTCTACCCCCCCCTAGCCGGTGCTACAGCCCATAGAGGGGGCGCGGTTGACTTAGCTATTTTTTC…
1434199	ECCRU001-10	BOLD:AAA1262	09BBCRU-0023	Centre for Biodiversity Genomics			Amphipoda	Gammaridae		Gammarus	Gammarus oceanicus		BIObus 2009	||Shore/Trail			Canada	Newfoundland and Labrador	Terra Nova NP	Platter`s Beach		48.441	-54.001					7		3565350	COI-5P	HM900374	TACACTATATTTTATTTTAGGGGCTTGGTCTAGAGTTGTAGGTACTTCTCTAAGAGTTATTATTCGCTCAGAGTTAAGCGCTCCTGGTAATTTAATTGGAGATGACCAATTATATAATGTAATAGTGACAGCTCACGCTTTCATTATAATTTTTTTTATAGTAATACCTATTATAATCGGAGGGTTTGGTAACTGGCTAGTACCCTTAATATTAGGTAGACCAGATATAGCCTTCCCCCGTATAAACAACATAAGATTTTGACTTCTCCCTCCTTCATTAACTTTGTTACTTATAAGAGGATTAGTAGAAAGAGGTGTGGGTACAGGATGAACTGTCTACCCCCCCCTAGCCGGTGCTACAGCCCATAGAGGGGGCGCAGTTGACTTAGCTATTTTTTC…
1434200	ECCRU002-10	BOLD:AAA1262	09BBCRU-0024	Centre for Biodiversity Genomics			Amphipoda	Gammaridae		Gammarus	Gammarus oceanicus		BIObus 2009	||Shore/Trail			Canada	Newfoundland and Labrador	Terra Nova NP	Platter`s Beach		48.441	-54.001					7		3679769	COI-5P	HQ946115	TACACTATATTTTATTTTAGGGGCTTGGTCTAGAGTTGTAGGTACTTCTCTAAGAGTTATTATTCGCTCAGAGTTAAGCGCTCCTGGTAATTTAATTGGAGATGACCAATTATATAATGTAATAGTGACAGCTCACGCTTTCATTATAATTTTTTTTATAGTAATACCTATTATAATCGGAGGGTTTGGTAACTGGCTAGTACCCTTAATATTAGGTAGACCAGATATAGCCTTCCCCCGTATAAACAACATAAGATTTTGACTTCTCCCTCCTTCATTAACTTTGTTACTTATAAGAGGATTAGTAGAAAGAGGTGTGGGTACAGGATGAACTGTCTACCCCCCCCTAGCCGGTGCTACAGCCCATAGAGGGGGCGCAGTTGACTTAGCTATTTTTTC…
1434202	ECCRU004-10	BOLD:AAA1262	09BBCRU-0026	Centre for Biodiversity Genomics			Amphipoda	Gammaridae		Gammarus	Gammarus oceanicus		BIObus 2009	||Shore/Trail			Canada	Newfoundland and Labrador	Terra Nova NP	Platter`s Beach		48.441	-54.001					7		3679770	COI-5P	HQ946117	TACACTATATTTTATTTTAGGGGCTTGGTCTAGAGTTGTAGGTACTTCTCTAAGAGTTATTATTCGCTCAGAGTTAAGCGCTCCTGGTAATTTAATTGGAGATGACCAATTATATAATGTAATAGTGACAGCTCACGCTTTCATTATAATTTTTTTTATAGTAATACCTATTATAATCGGAGGGTTTGGTAACTGGCTAGTACCCTTAATATTAGGTAGACCAGATATAGCCTTCCCCCGTATAAACAACATAAGATTTTGACTTCTCCCTCCTTCATTAACTTTGTTACTTATAAGAGGATTAGTAGAAAGAGGTGTGGGTACAGGATGAACTGTCTACCCCCCCCTAGCCGGTGCTACAGCCCATAGAGGGGGCGCAGTTGACTTAGCTATTTTTTC…
1434203	ECCRU005-10	BOLD:AAA1262	09BBCRU-0027	Centre for Biodiversity Genomics			Amphipoda	Gammaridae		Gammarus	Gammarus oceanicus		BIObus 2009	||Shore/Trail			Canada	Newfoundland and Labrador	Terra Nova NP	Platter`s Beach		48.441	-54.001					7		3679767	COI-5P	HQ946118	TACACTATATTTTATTTTAGGGGCTTGGTCTAGAGTTGTAGGTACTTCTCTAAGAGTTATTATTCGCTCAGAGTTAAGCGCTCCTGGTAATTTAATTGGAGATGACCAATTATATAATGTAATAGTGACAGCTCACGCTTTCATTATAATTTTTTTTATAGTAATACCTATTATAATCGGAGGGTTTGGTAACTGGCTAGTACCCTTAATATTAGGTAGACCAGATATAGCCTTCCCCCGTATAAACAACATAAGATTTTGACTTCTCCCTCCTTCATTAACTTTGTTACTTATAAGAGGATTAGTAGAAAGAGGTGTGGGTACAGGATGAACTGTCTACCCCCCCCTAGCCGGTGCTACAGCCCATAGAGGGGGCGCAGTTGACTTAGCTATTTTTTC…
1434205	ECCRU007-10	BOLD:AAA1262	09BBCRU-0029	Centre for Biodiversity Genomics			Amphipoda	Gammaridae		Gammarus	Gammarus oceanicus		BIObus 2009	||Shore/Trail			Canada	Newfoundland and Labrador	Terra Nova NP	Platter`s Beach		48.441	-54.001					7		3679768	COI-5P	HQ946120	TACACTATATTTTATTTTAGGGGCTTGGTCTAGAGTTGTAGGTACTTCTCTAAGAGTTATTATTCGCTCAGAGTTAAGCGCTCCTGGTAATTTAATTGGAGATGACCAATTATATAATGTAATAGTGACAGCTCACGCTTTCATTATAATTTTTTTTATAGTAATACCTATTATAATCGGAGGGTTTGGTAACTGGCTAGTACCCTTAATATTAGGTAGACCAGATATAGCCTTCCCCCGTATAAACAACATAAGATTTTGACTTCTCCCTCCTTCATTAACTTTGTTACTTATAAGAGGATTAGTAGAAAGAGGTGTGGGTACAGGATGAACTGTCTACCCCCCCCTAGCCGGTGCTACAGCCCATAGAGGGGGCGCAGTTGACTTAGCTATTTTTTC…
1434206	ECCRU008-10	BOLD:AAA1262	09BBCRU-0030	Centre for Biodiversity Genomics			Amphipoda	Gammaridae		Gammarus	Gammarus oceanicus		BIObus 2009	|Sunny|Mixed forest, tidal zone			Canada	New Brunswick	Fundy NP	Point Wolfe		45.55	-65.019					25		3679766	COI-5P	HQ946121	TACACTATATTTTATTTTAGGAGCTTGGTCTAGAGTTGTAGGTACTTCTCTAAGAGTTATTATTCGCTCAGAGTTAAGCGCTCCTGGTAATTTAATTGGAGATGACCAATTATATAATGTAATAGTGACAGCTCACGCTTTCATTATAATTTTTTTTATAGTAATACCTATTATAATCGGAGGGTTTGGTAACTGGCTAGTACCCTTAATACTAGGTAGACCAGATATAGCCTTCCCCCGTATAAACAACATAAGATTTTGACTTCTCCCTCCTTCATTAACTTTATTACTTATAAGAGGATTAGTAGAAAGAGGTGTGGGTACAGGATGAACTGTCTACCCCCCCCTAGCCGGTGCTACAGCCCATAGAGGGGGCGCAGTTGACTTAGCTATTTTTTC…
1434207	ECCRU009-10	BOLD:AAA1262	09BBCRU-0031	Centre for Biodiversity Genomics			Amphipoda	Gammaridae		Gammarus	Gammarus oceanicus		BIObus 2009	|Sunny|Mixed forest, tidal zone			Canada	New Brunswick	Fundy NP	Point Wolfe		45.55	-65.019					25		3679764	COI-5P	HQ946122	TACACTATATTTTATTTTAGGAGCTTGGTCTAGAGTTGTAGGTACTTCTCTAAGAGTTATTATTCGCTCAGAGTTAAGCGCTCCTGGTAATTTAATTGGAGATGACCAATTATATAATGTGATAGTGACAGCTCACGCTTTCATTATAATTTTTTTTATAGTAATACCTATTATAATCGGAGGGTTTGGTAACTGGCTAGTACCCTTAATACTAGGTAGACCAGATATAGCCTTCCCCCGTATAAACAACATAAGATTTTGACTTCTCCCTCCTTCAGTAACTTTGTTACTTATAAGAGGATTAGTAGAAAGAGGTGTGGGTACAGGATGAACTGTCTACCCCCCCCTAGCCGGTGCTACAGCCCATAGAGGGGGCGCAGTTGACTTAGCTATTTTTTC…
1434208	ECCRU010-10	BOLD:AAA1262	09BBCRU-0032	Centre for Biodiversity Genomics			Amphipoda	Gammaridae		Gammarus	Gammarus oceanicus		BIObus 2009	|Sunny|Mixed forest, tidal zone			Canada	New Brunswick	Fundy NP	Point Wolfe		45.55	-65.019					25		3565361	COI-5P	HM900375	TACACTATATTTTATTTTAGGAGCTTGGTCTAGAGTTGTAGGTACTTCTCTAAGAGTTATTATTCGCTCAGAGTTAAGCGCTCCTGGTAATTTAATTGGAGATGACCAATTATATAATGTGATAGTGACAGCTCACGCTTTCATTATAATTTTTTTTATAGTAATACCTATTATAATCGGAGGGTTTGGTAACTGGCTAGTACCCTTAATACTAGGTAGACCAGATATAGCCTTCCCCCGTATAAACAACATAAGATTTTGACTTCTCCCTCCTTCAGTAACTTTGTTACTTATAAGAGGATTAGTAGAAAGAGGTGTGGGTACAGGATGAACTGTCTACCCCCCCCTAGCCGGTGCTACAGCCCATAGAGGGGGCGCAGTTGACTTAGCTATTTTTTC…
1434209	ECCRU011-10	BOLD:AAA1262	09BBCRU-0033	Centre for Biodiversity Genomics			Amphipoda	Gammaridae		Gammarus	Gammarus oceanicus		BIObus 2009	|Sunny|Mixed forest, tidal zone			Canada	New Brunswick	Fundy NP	Point Wolfe		45.55	-65.019					25		3679765	COI-5P	HQ946123	TACACTATATTTTATTTTAGGAGCTTGGTCTAGAGTTGTAGGTACTTCTCTAAGAGTTATTATTCGCTCAGAGTTAAGCGCTCCTGGTAATTTAATTGGAGATGACCAATTATATAATGTGATAGTGACAGCTCACGCTTTCATTATAATTTTTTTTATAGTAATACCTATTATAATCGGAGGGTTTGGTAACTGGCTAGTACCCTTAATACTAGGTAGACCAGATATAGCCTTCCCCCGTATAAACAACATAAGATTTTGACTTCTCCCTCCTTCAGTAACTTTGTTACTTATAAGAGGATTAGTAGAAAGAGGTGTGGGTACAGGATGAACTGTCTACCCCCCCCTAGCCGGTGCTACAGCCCATAGAGGGGGCGCAGTTGACTTAGCTATTTTTTC…
1434210	ECCRU012-10	BOLD:AAA1262	09BBCRU-0034	Centre for Biodiversity Genomics			Amphipoda	Gammaridae		Gammarus	Gammarus oceanicus		BIObus 2009	|Sunny|Mixed forest, tidal zone			Canada	New Brunswick	Fundy NP	Point Wolfe		45.55	-65.019					25		3679763	COI-5P	HQ946124	TACACTATATTTTATTTTAGGAGCTTGGTCTAGAGTTGTAGGTACTTCTCTAAGAGTTATTATTCGCTCAGAGTTAAGCGCTCCTGGTAATTTAATTGGAGATGACCAATTATATAATGTGATAGTGACAGCTCACGCTTTCATTATAATTTTTTTTATAGTAATACCTATTATAATCGGAGGGTTTGGTAACTGGCTAGTACCCTTAATACTAGGTAGACCAGATATAGCCTTCCCCCGTATAAACAACATAAGATTTTGACTTCTCCCTCCTTCAGTAACTTTGTTACTTATAAGAGGATTAGTAGAAAGAGGTGTGGGTACAGGATGAACTGTCTACCCCCCCCTAGCCGGTGCTACAGCCCATAGAGGGGGCGCAGTTGACTTAGCTATTTTTTC…
1310849	NJCGS135-10	BOLD:AAA1262	09PROBE-008640	University of Guelph			Amphipoda	Gammaridae		Gammarus	Gammarus oceanicus		Nicholas Jeffery				Canada	Manitoba	Churchill	Button Bay	intertidal zone	58.7218	-94.3354							3455338	COI-5P		TATTTTATTTTAGGAGCNTGGTCTAGAGTTGTAGGTACTTCTTTAAGAGTTATTATTCGCTCAGAGTTAAGCGCTCCTGGTAATTTAATTGGAGACGACCAGTTATATAATGTAATAGTGACAGCTCACGCTTTCATTATAATTTTTTTTATAGTAATACCTATTATAATCGGAGGGTTTGGTAACTGGCTAGTACCCTTAATACTAGGCAGACCAGATATAGCCTTCCCCCGTATAAACAACATAAGATTTTGACTTCTCCCTCCTTCATTAACTTTATTACTTATAAGAGGATTAGTAGAAAGAGGTGTGGGTACAGGGTGAACTGTCTACCCCCCCCTAGCCGGTGCTACAGCCCATAGAGGGGGCGCGGTTGACTTAGCTATTTTTTCTTTACAC…
1353330	NJCGS201-10	BOLD:AAA1262	09PROBE-08813	Centre for Biodiversity Genomics			Amphipoda	Gammaridae		Gammarus	Gammarus oceanicus		Nicholas Jeffery		BIOUG:Churchill		Canada	Manitoba	Churchill	Button Bay	intertidal zone	58.7218	-94.3354							3524037	COI-5P	HM888328	TACACTATATTTTATTTTAGGAGCTTGGTCTAGAGTTGTAGGTACTTCTCTAAGAGTTATTATTCGCTCAGAGTTAAGCGCTCCTGGTAATTTAATTGGAGACGACCAGTTATATAATGTAATAGTGACAGCTCACGCTTTCATTATAATTTTTTTTATAGTAATACCTATTATAATCGGAGGGTTTGGTAACTGGCTAGTACCCTTAATACTAGGCAGACCAGATATAGCCTTCCCCCGTATAAACAACATAAGATTTTGACTTCTCCCTCCTTCATTAACTTTATTACTTATAAGAGGATTAGTAGAAAGAGGTGTGGGTACAGGGTGAACTGTCTACCCCCCCCTAGCCGGTGCTACAGCCCATAGAGGGGGCGCGGTTGACTTAGCTATTTTTTC…
1627151	JMMCC004-10	BOLD:AAA1262	10PROBE-24532	Centre for Biodiversity Genomics	Jessica Mcdonald		Amphipoda	Gammaridae		Gammarus	Gammarus oceanicus		J. McDonald		BIOUG:Churchill	Hand Collection	Canada	Manitoba	Churchill	16 km E Churchill, Bird Cove, Rock Bluff C	Rocky, exposed intertidal	58.766	-93.868							3690910	COI-5P	HQ961776	TACACTATATTTTATTTTAGGAGCTTGGTCTAGAGTTGTAGGTACTTCTCTAAGAGTTATTATTCGCTCAGAGTTAAGCGCTCCTGGTAATTTAATTGGAGACGACCAGTTATATAATGTAATAGTGACAGCTCACGCTTTCATTATAATTTTTTTTATAGTAATACCTATTATAATCGGAGGGTTTGGTAACTGGCTAGTACCCTTAATACTAGGCAGACCAGATATAGCCTTCCCCCGTATAAACAACATAAGATTTTGACTTCTCCCTCCTTCATTAACTTTATTACTTATAAGAGGATTAGTAGAAAGAGGTGTGGGTACAGGGTGAACTGTCTACCCCCCCCTAGCCGGTGCTACAGCCCATAGAGGGGGCGCGGTTGACTTAGCTATTTTTTC…
1627158	JMMCC011-10	BOLD:AAA1262	10PROBE-24539	Centre for Biodiversity Genomics	Jessica Mcdonald		Amphipoda	Gammaridae		Gammarus	Gammarus oceanicus		J. McDonald		BIOUG:Churchill	Dip Net	Canada	Manitoba	Churchill	16 km E Churchill, Bird Cove, Rock Bluff C	Rocky, exposed intertidal	58.766	-93.868							3690911	COI-5P	HQ961779	TACACTATATTTTATTTTAGGAGCTTGGTCTAGAGTTGTAGGTACTTCTCTAAGAGTTATTATTCGCTCAGAGTTAAGCGCTCCTGGTAATTTAATTGGAGACGACCAGTTATATAATGTAATAGTGACAGCTCACGCTTTCATTATAATTTTTTTTATAGTAATACCTATTATAATCGGAGGGTTTGGTAACTGGCTAGTACCCTTAATACTAGGCAGACCAGATATAGCCTTCCCCCGTATAAACAACATAAGATTTTGACTTCTCCCTCCTTCATTAACTTTATTACTTATAAGAGGATTAGTAGAAAGAGGTGTGGGTACAGGGTGAACTGTCTACCCCCCCCTAGCCGGTGCTACAGCCCATAGAGGGGGCGCGGTTGACTTAGCTATTTTTTC…
1627177	JMMCC030-10	BOLD:AAA1262	10PROBE-24558	Centre for Biodiversity Genomics	Jessica Mcdonald		Amphipoda	Gammaridae		Gammarus	Gammarus oceanicus		J. McDonald		BIOUG:Churchill	Hand Collection	Canada	Manitoba	Churchill	16 km E Churchill, Bird Cove, Rock Bluff C	Rocky, exposed intertidal	58.766	-93.868							3690912	COI-5P	HQ961792	TACACTATATTTTATTTTAGGAGCTTGGTCTAGAGTTGTAGGTACTTCTCTAAGAGTTATTATTCGCTCAGAGTTAAGCGCTCCTGGTAATTTAATTGGAGACGACCAGTTATATAATGTAATAGTGACAGCTCACGCTTTCATTATAATTTTTTTTATAGTAATACCTATTATAATCGGAGGGTTTGGTAACTGGCTAGTACCCTTAATACTAGGCAGACCAGATATAGCCTTCCCCCGTATAAACAACATAAGATTTTGACTTCTCCCTCCTTCATTAACTTTATTACTTATAAGAGGATTAGTAGAAAGAGGTGTGGGTACAGGGTGAACTGTCTACCCCCCCCTAGCCGGTGCTACAGCCCATAGAGGGGGCGCGGTTGACTTAGCTATTTTTTC…
1627191	JMMCC044-10	BOLD:AAA1262	10PROBE-24572	Centre for Biodiversity Genomics	Jessica Mcdonald		Amphipoda	Gammaridae		Gammarus	Gammarus oceanicus		J. McDonald		BIOUG:Churchill	Hand Collection	Canada	Manitoba	Churchill	16 km E Churchill, Bird Cove, Rock Bluff C	Rocky, exposed intertidal	58.766	-93.868							3690913	COI-5P	HQ961803	TACACTATATTTTATTTTAGGAGCTTGGTCTAGAGTTGTAGGTACTTCTCTAAGAGTTATTATTCGCTCAGAGTTAAGCGCTCCTGGTAATTTAATTGGAGACGACCAGTTATATAATGTAATAGTGACAGCTCACGCTTTCATTATAATTTTTTTTATAGTAATACCTATTATAATCGGAGGGTTTGGTAACTGGCTAGTACCCTTAATACTAGGCAGACCAGATATAGCCTTCCCCCGTATAAACAACATAAGATTTTGACTTCTCCCTCCTTCATTAACTTTATTACTTATAAGAGGATTAGTAGAAAGAGGTGTGGGTACAGGGTGAACTGTCTACCCCCCCCTAGCCGGTGCTACAGCCCATAGAGGGGGCGCGGTTGACTTAGCTATTTTTTC…
1627196	JMMCC049-10	BOLD:AAA1262	10PROBE-24577	Centre for Biodiversity Genomics	Jessica Mcdonald		Amphipoda	Gammaridae		Gammarus	Gammarus oceanicus		J. McDonald		BIOUG:Churchill	Dip Net	Canada	Manitoba	Churchill	16 km E Churchill, Bird Cove, Rock Bluff C	Rocky, exposed intertidal	58.766	-93.868							3690914	COI-5P	HQ961806	TACACTATATTTTATTTTAGGAGCTTGGTCTAGAGTTGTAGGTACTTCTCTAAGAGTTATTATTCGCTCAGAGTTAAGCGCTCCTGGTAATTTAATTGGAGACGACCAGTTATATAATGTAATAGTGACAGCTCACGCTTTCATTATAATTTTTTTTATAGTAATACCTATTATAATCGGAGGGTTTGGTAACTGGCTAGTACCCTTAATACTAGGCAGACCAGATATAGCCTTCCCCCGTATAAACAACATAAGATTTTGACTTCTCCCTCCTTCATTAACTTTATTACTTATAAGAGGATTAGTAGAAAGAGGTGTGGGTACAGGGTGAACTGTCTACCCCCCCCTAGCCGGTGCTACAGCCCATAGAGGGGGCGCGGTTGACTTAGCTATTTTTTC…
1627202	JMMCC055-10	BOLD:AAA1262	10PROBE-24583	Centre for Biodiversity Genomics	Kara K. S. Layton		Amphipoda	Gammaridae		Gammarus	Gammarus oceanicus		K. Layton		BIOUG:Churchill		Canada	Manitoba	Churchill	14 km SW Churchill, Button Bay	Offshore, shallow dredge	58.79	-94.247			10				3690915	COI-5P	HQ961811	TACACTATATTTTATTTTAGGAGCTTGGTCTAGAGTTGTAGGTACTTCTCTAAGAGTTATTATTCGCTCAGAGTTAAGCGCTCCTGGTAATTTAATTGGAGACGACCAGTTATATAATGTAATAGTGACAGCTCACGCTTTCATTATAATTTTTTTTATAGTAATACCTATTATAATCGGAGGGTTTGGTAACTGGCTAGTACCCTTAATACTAGGCAGACCAGATATAGCCTTCCCCCGTATAAACAACATAAGATTTTGACTTCTCCCTCCTTCATTAACTTTATTACTTATAAGAGGATTAGTAGAAAGAGGTGTGGGTACAGGGTGAACTGTCTACCCCCCCCTAGCCGGTGCTACAGCCCATAGAGGGGGCGCGGTTGACTTAGCTATTTTTTC…
1627205	JMMCC058-10	BOLD:AAA1262	10PROBE-24586	Centre for Biodiversity Genomics	Kara K. S. Layton		Amphipoda	Gammaridae		Gammarus	Gammarus oceanicus		K. Layton		BIOUG:Churchill		Canada	Manitoba	Churchill	14 km SW Churchill, Button Bay	Offshore, shallow dredge	58.79	-94.247			10				3690916	COI-5P	HQ961812	TACACTATATTTTATTTTAGGAGCTTGGTCTAGAGTTGTAGGTACTTCTCTAAGAGTTATTATTCGCTCAGAGTTAAGCGCTCCTGGTAATTTAATTGGAGACGACCAGTTATATAATGTAATAGTGACAGCTCACGCTTTCATTATAATTTTTTTTATAGTAATACCTATTATAATCGGAGGGTTTGGTAACTGGCTAGTACCCTTAATACTAGGCAGACCAGATATAGCCTTCCCCCGTATAAACAACATAAGATTTTGACTTCTCCCTCCTTCATTAACTTTATTACTTATAAGAGGATTAGTAGAAAGAGGTGTGGGTACAGGGTGAACTGTCTACCCCCCCCTAGCCGGTGCTACAGCCCATAGAGGGGGCGCGGTTGACTTAGCTATTTTTTC…
1627206	JMMCC059-10	BOLD:AAA1262	10PROBE-24587	Centre for Biodiversity Genomics	Kara K. S. Layton		Amphipoda	Gammaridae		Gammarus	Gammarus oceanicus		K. Layton		BIOUG:Churchill		Canada	Manitoba	Churchill	14 km SW Churchill, Button Bay	Offshore, shallow dredge	58.79	-94.247			10				3690917	COI-5P	HQ961813	TACACTATATTTTATTTTAGGAGCTTGGTCTAGAGTTGTAGGTACTTCTCTAAGAGTTATTATTCGCTCAGAGTTAAGCGCTCCTGGTAATTTAATTGGAGACGACCAGTTATATAATGTAATAGTGACAGCTCACGCTTTCATTATAATTTTTTTTATAGTAATACCTATTATAATCGGAGGGTTTGGTAACTGGCTAGTACCCTTAATACTAGGCAGACCAGATATAGCCTTCCCCCGTATAAACAACATAAGATTTTGACTTCTCCCTCCTTCATTAACTTTATTACTTATAAGAGGATTAGTAGAAAGAGGTGTGGGTACAGGGTGAACTGTCTACCCCCCCCTAGCCGGTGCTACAGCCCATAGAGGGGGCGCGGTTGACTTAGCTATTTTTTC…
1627210	JMMCC063-10	BOLD:AAA1262	10PROBE-24591	Centre for Biodiversity Genomics	Kara K. S. Layton		Amphipoda	Gammaridae		Gammarus	Gammarus oceanicus		K. Layton		BIOUG:Churchill	Hand Collection	Canada	Manitoba	Churchill	4 km NW Churchill, Prince of Wales Fort NHS	Intertidal	58.797	-94.213					1		3690918	COI-5P	HQ961816	TACACTATATTTTATTTTAGGAGCTTGGTCTAGAGTTGTAGGTACTTCTCTAAGAGTTATTATTCGCTCAGAGTTAAGCGCTCCTGGTAATTTAATTGGAGACGACCAGTTATATAATGTAATAGTGACAGCTCACGCTTTCATTATAATTTTTTTTATAGTAATACCTATTATAATCGGAGGGTTTGGTAACTGGCTAGTACCCTTAATACTAGGCAGACCAGATATAGCCTTCCCCCGTATAAACAACATAAGATTTTGACTTCTCCCTCCTTCATTAACTTTATTACTTATAAGAGGATTAGTAGAAAGAGGTGTGGGTACAGGGTGAACTGTCTACCCCCCCCTAGCCGGTGCTACAGCCCATAGAGGGGGCGCGGTTGACTTAGCTATTTTTTC…
1627216	JMMCC069-10	BOLD:AAA1262	10PROBE-24597	Centre for Biodiversity Genomics	Kara K. S. Layton		Amphipoda	Gammaridae		Gammarus	Gammarus oceanicus		K. Layton		BIOUG:Churchill		Canada	Manitoba	Churchill	14 km SW Churchill, Button Bay	Offshore, shallow dredge	58.79	-94.247			10				3690919	COI-5P	HQ961819	TACACTATATTTTATTTTAGGAGCTTGGTCTAGAGTTGTAGGTACTTCTCTAAGAGTTATTATTCGCTCAGAGTTAAGCGCTCCTGGTAATTTAATTGGAGACGACCAGTTATATAATGTAATAGTGACAGCTCACGCTTTCATTATAATTTTTTTTATAGTAATACCTATTATAATCGGAGGGTTTGGTAACTGGCTAGTACCCTTAATACTAGGCAGACCAGATATAGCCTTCCCCCGTATAAACAACATAAGATTTTGACTTCTCCCTCCTTCATTAACTTTATTACTTATAAGAGGATTAGTAGAAAGAGGTGTGGGTACAGGGTGAACTGTCTACCCCCCCCTAGCCGGTGCTACAGCCCATAGAGGGGGCGCGGTTGACTTAGCTATTTTTTC…
1627223	JMMCC076-10	BOLD:AAA1262	10PROBE-24604	Centre for Biodiversity Genomics	Kara K. S. Layton		Amphipoda	Gammaridae		Gammarus	Gammarus oceanicus		K. Layton		BIOUG:Churchill	Hand Collection	Canada	Manitoba	Churchill	4 km NW Churchill, Prince of Wales Fort NHS	Intertidal	58.797	-94.213					1		3690920	COI-5P	HQ961823	TACACTATATTTTATTTTAGGAGCTTGGTCTAGAGTTGTAGGTACTTCTCTAAGAGTTATTATTCGCTCAGAGTTAAGCGCTCCTGGTAATTTAATTGGAGACGACCAGTTATATAATGTAATAGTGACAGCTCACGCTTTCATTATAATTTTTTTTATAGTAATACCTATTATAATCGGAGGGTTTGGTAACTGGCTAGTACCCTTAATACTAGGCAGACCAGATATAGCCTTCCCCCGTATAAACAACATAAGATTTTGACTTCTCCCTCCTTCATTAACTTTATTACTTATAAGAGGATTAGTAGAAAGAGGTGTGGGTACAGGGTGAACTGTCTACCCCCCCCTAGCCGGTGCTACAGCCCATAGAGGGGGCGCGGTTGACTTAGCTATTTTTTC…
1627230	JMMCC083-10	BOLD:AAA1262	10PROBE-24611	Centre for Biodiversity Genomics	Kara K. S. Layton		Amphipoda	Gammaridae		Gammarus	Gammarus oceanicus		K. Layton		BIOUG:Churchill	Hand Collection	Canada	Manitoba	Churchill	24 km E Churchill, Gordon Point	Intertidal	58.792	-93.751							3690921	COI-5P	HQ961825	TACACTATATTTTATTTTAGGAGCTTGGTCTAGAGTTGTAGGTACTTCTCTAAGAGTTATTATTCGCTCAGAGTTAAGCGCTCCTGGTAATTTAATTGGAGACGACCAGTTATATAATGTAATAGTGACAGCTCACGCTTTCATTATAATTTTTTTTATAGTAATACCTATTATAATCGGAGGGTTTGGTAACTGGCTAGTACCCTTAATACTAGGCAGACCAGATATAGCCTTCCCCCGTATAAACAACATAAGATTTTGACTTCTCCCTCCTTCATTAACTTTATTACTTATAAGAGGATTAGTAGAAAGAGGTGTGGGTACAGGGTGAACTGTCTACCCCCCCCTAGCCGGTGCTACAGCCCATAGAGGGGGCGCGGTTGACTTAGCTATTTTTTC…
1627237	JMMCC090-10	BOLD:AAA1262	10PROBE-24618	Centre for Biodiversity Genomics	Kara K. S. Layton		Amphipoda	Gammaridae		Gammarus	Gammarus oceanicus		K. Layton		BIOUG:Churchill	Hand Collection	Canada	Manitoba	Churchill	4 km NW Churchill, Prince of Wales Fort NHS	Intertidal	58.797	-94.213					1		3690922	COI-5P	HQ961829	TACACTATATTTTATTTTAGGAGCTTGGTCTAGAGTTGTAGGTACTTCTCTAAGAGTTATTATTCGCTCAGAGTTAAGCGCTCCTGGTAATTTAATTGGAGACGACCAGTTATATAATGTAATAGTGACAGCTCACGCTTTCATTATAATTTTTTTTATAGTAATACCTATTATAATCGGAGGGTTTGGTAACTGGCTAGTACCCTTAATACTAGGCAGACCAGATATAGCCTTCCCCCGTATAAACAACATAAGATTTTGACTTCTCCCTCCTTCATTAACTTTATTACTTATAAGAGGATTAGTAGAAAGAGGTGTGGGTACAGGGTGAACTGTCTACCCCCCCCTAGCCGGTGCTACAGCCCATAGAGGGGGCGCGGTTGACTTAGCTATTTTTTC…
1627306	JMMCC159-10	BOLD:AAA1262	10PROBE-24687	Centre for Biodiversity Genomics	Kara K. S. Layton		Amphipoda	Gammaridae		Gammarus	Gammarus oceanicus		K. Layton		BIOUG:Churchill		Canada	Manitoba	Churchill	14 km SW Churchill, Button Bay	Offshore, shallow dredge	58.79	-94.247			10				3691226	COI-5P	HQ961872	TACACTATATTTTATTTTAGGAGCTTGGTCTAGAGTTGTAGGTACTTCTCTAAGAGTTATTATTCGCTCAGAGTTAAGCGCTCCTGGTAATTTAATTGGAGACGACCAGTTATATAATGTAATAGTGACAGCTCACGCTTTCATTATAATTTTTTTTATAGTAATACCTATTATAATCGGAGGGTTTGGTAACTGGCTAGTACCCTTAATACTAGGCAGACCAGATATAGCCTTCCCCCGTATAAACAACATAAGATTTTGACTTCTCCCTCCTTCATTAACTTTATTACTTATAAGAGGATTAGTAGAAAGAGGTGTGGGTACAGGGTGAACTGTCTACCCCCCCCTAGCCGGTGCTACAGCCCATAGAGGGGGCGCGGTTGACTTAGCTATTTTTTC…
1627314	JMMCC167-10	BOLD:AAA1262	10PROBE-24695	Centre for Biodiversity Genomics	Kara K. S. Layton		Amphipoda	Gammaridae		Gammarus	Gammarus oceanicus		K. Layton		BIOUG:Churchill		Canada	Manitoba	Churchill	14 km SW Churchill, Button Bay	Offshore, shallow dredge	58.79	-94.247			10				3691227	COI-5P	HQ961876	TACACTATATTTTATTTTAGGAGCTTGGTCTAGAGTTGTAGGTACTTCTCTAAGAGTTATTATTCGCTCAGAGTTAAGCGCTCCTGGTAATTTAATTGGAGACGACCAGTTATATAATGTAATAGTGACAGCTCACGCTTTCATTATAATTTTTTTTATAGTAATACCTATTATAATCGGAGGGTTTGGTAACTGGCTAGTACCCTTAATACTAGGCAGACCAGATATAGCCTTCCCCCGTATAAACAACATAAGATTTTGACTTCTCCCTCCTTCATTAACTTTATTACTTATAAGAGGATTAGTAGAAAGAGGTGTGGGTACAGGGTGAACTGTCTACCCCCCCCTAGCCGGTGCTACAGCCCATAGAGGGGGCGCGGTTGACTTAGCTATTTTTTC…
1627329	JMMCC182-10	BOLD:AAA1262	10PROBE-24733	Centre for Biodiversity Genomics	Jessica Mcdonald		Amphipoda	Gammaridae		Gammarus	Gammarus oceanicus		J. McDonald		BIOUG:Churchill	Dip Net	Canada	Manitoba	Churchill	16 km E Churchill, Bird Cove, Rock Bluff C	Rocky, exposed intertidal	58.766	-93.868							3691228	COI-5P	HQ961887	TACACTATATTTTATTTTAGGAGCTTGGTCTAGAGTTGTAGGTACTTCTCTAAGAGTTATTATTCGCTCAGAGTTAAGCGCTCCTGGTAATTTAATTGGAGACGACCAGTTATATAATGTAATAGTGACAGCTCACGCTTTCATTATAATTTTTTTTATAGTAATACCTATTATAATCGGAGGGTTTGGTAACTGGCTAGTACCCTTAATACTAGGCAGACCAGATATAGCCTTCCCCCGTATAAACAACATAAGATTTTGACTTCTCCCTCCTTCATTAACTTTATTACTTATAAGAGGATTAGTAGAAAGAGGTGTGGGTACAGGGTGAACTGTCTACCCCCCCCTAGCCGGTGCTACAGCCCATAGAGGGGGCGCGGTTGACTTAGCTATTTTTTC…
1627336	JMMCC189-10	BOLD:AAA1262	10PROBE-24740	Centre for Biodiversity Genomics	Kara K. S. Layton		Amphipoda	Gammaridae		Gammarus	Gammarus oceanicus		K. Layton		BIOUG:Churchill		Canada	Manitoba	Churchill	14 km SW Churchill, Button Bay	Offshore, shallow dredge	58.79	-94.247			10				3691229	COI-5P	HQ961893	TACACTATATTTTATTTTAGGAGCTTGGTCTAGAGTTGTAGGTACTTCTCTAAGAGTTATTATTCGCTCAGAGTTAAGCGCTCCTGGTAATTTAATTGGAGACGACCAGTTATATAATGTAATAGTGACAGCTCACGCTTTCATTATAATTTTTTTTATAGTAATACCTATTATAATCGGAGGGTTTGGTAACTGGCTAGTACCCTTAATACTAGGCAGACCAGATATAGCCTTCCCCCGTATAAACAACATAAGATTTTGACTTCTCCCTCCTTCATTAACTTTATTACTTATAAGAGGATTAGTAGAAAGAGGTGTGGGTACAGGGTGAACTGTCTACCCCCCCCTAGCCGGTGCTACAGCCCATAGAGGGGGCGCGGTTGACTTAGCTATTTTTTC…
2570889	NBCRU055-12	BOLD:AAA1262	12NJNB0096	Centre for Biodiversity Genomics	Adriana E. Radulovici	NJ tree (August 2019)	Amphipoda	Gammaridae		Gammarus	Gammarus oceanicus		Nick Jeffery & Kara Layton				Canada	New Brunswick	St. Andrews	Bar Road	intertidal mud flat	45.1019	-67.0527							5292470	COI-5P	MG936006	CACTATATTTTATTTTAGGAGCTTGGTCTAGAGTTGTAGGTACTTCTCTAAGAGTTATTATTCGCTCAGAGTTAAGCGCTCCTGGTAATTTAATTGGAGATGACCAATTATATAATGTAATAGTGACAGCTCACGCTTTCATTATAATTTTTTTTATAGTAATACCTATTATAATCGGAGGGTTTGGTAACTGGCTAGTACCCTTAATACTAGGTAGACCAGATATAGCCTTCCCCCGTATAAACAACATAAGATTTTGACTTCTCCCTCCTTCATTAACTTTGTTACTTATAAGAGGATTAGTAGAAAGAGGTGTGGGTACAGGATGAACTGTCTACCCCCCCCTAGCCGGTGCTACAGCCCATAGAGGGGGCGCAGTTGACTTAGCTATTTTTTCTC…
5820622	SDP346002-15	BOLD:AAA1262	15_UNE_AM_DL_013	*unvouchered	Student	Barcode	Amphipoda	Gammaridae		Gammarus	Gammarus oceanicus		Andrew Mahoney				United States	Maine	Saco Bay		Biddeford Pool	43.443	-70.339							7372148	COI-5P		TACACTATATTTTATTTTAGGGGCTTGGTCTAGAGTTGTAGGTACTTCTCTAAGAGTTATTATTCGCTCAGAGTTAAGCGCTCCTGGTAATTTAATTGGAGATGACCAATTATATAATGTAATAGTGACAGCTCACGCTTTCATTATAATTTTTTTTATAGTGATACCTATTATAATCGGAGGGTTTGGTAACTGGCTAGTACCCTTAATACTAGGTAGACCAGATATAGCCTTCCCCCGTATAAACAACATAAGATTTTGACTTCTCCCTCCTTCATTAACTTTATTACTTATAAGAGGATTAGTAGAAAGAGGTGTGGGTACAGGATGAACTGTCTACCCCCCCCTAGCCGGTGCTACAGCCCATAGAGGGGGCGCAGTTGACTTAGCTATTTTTTC…
8553890	SDP696003-18	BOLD:AAA1262	18_GHS_Hig_10	University of New England	Student	Morphology and DNA Barcode	Amphipoda	Gammaridae		Gammarus	Gammarus oceanicus		Aaron Landry				United States	Maine	Cape Elizabeth		Kettle Cove	43.5614	-70.2185		5	1				9973856	COI-5P	MK091909	ACACTATATTTTATTTTAGGGGCTTGGTCTAGAGTTGTAGGTACTTCTCTAAGAGTTATTATTCGCTCAGAGTTAAGCGCTCCTGGTAATTTAATTGGAGATGACCAACTATATAATGTAATAGTGACAGCTCACGCTTTCATTATAATTTTTTTTATAGTGATACCTATTATAATCGGAGGGTTTGGTAACTGGCTAGTACCCTTAATACTAGGTAGACCAGATATAGCCTTCCCCCGTATAAACAACATAAGATTTTGACTTCTCCCTCCTTCATTAACTTTATTACTTATAAGAGGATTAGTAGAAAGAGGTGTGGGTACAGGATGAACTGTCTACCCCCCCCTAGCCGGTGCTACAGCCCATAGAGGGGGCGCAGTTGACTTAGCTATTTTTTCT…
493293	GBCMA0155-06	BOLD:AAA1262	AY926674	Mined from GenBank, NCBI			Amphipoda	Gammaridae		Gammarus	Gammarus oceanicus						United States	Massachusetts	Massachusetts											3151264	COI-5P	AY926674	------------TGGTCAACAAATCATAAAGATATTGGTACACTATATTTTATTTTAGGGGCTTGGTCTAGAGTTGTAGGTACTTCTCTAAGAGTTATTATTCGCTCAGAGTTAAGCGCTCCTGGTAATTTAATTGGAGAT---GACCAATTATATAATGTAATAGTGACAGCTCACGCTTTCATTATAATTTTTTTTATAGTGATACCTATTATAATCGGAGGGTTTGGTAACTGGCTAGTACCCTTAATACTAGGTAGACCAGATATAGCCTTCCCCCGTATAAACAACATAAGATTTTGACTTCTCCCTCCTTCATTAACTTTATTACTTATAAGAGGATTAGTAGAAAGAGGTGTGGGTACAGGATGAACTGTCTACCCCCCCCTAGCCGGGGCT…
1586776	SACRU090-10	BOLD:AAA1262	BIOUG00098-B10	Centre for Biodiversity Genomics			Amphipoda	Gammaridae		Gammarus	Gammarus oceanicus		C.Carr		BIOUG:Churchill		Canada	Manitoba	Churchill	16 km E Churchill, Bird Cove, Rock Bluff A		58.7641	-93.8677					1		3980230	COI-5P		TACACTATATTTTATTTTAGGAGCTTGGTCTAGAGTTGTAGGTACTTCTCTAAGAGTTATTATTCGCTCAGAGTTAAGCGCTCCTGGTAATTTAATTGGAGACGACCAGTTATATAATGTAATAGTGACAGCTCACGCTTTCATTATAATTTTTTTTATAGTAATACCTATTATAATCGGAGGGTTTGGTAACTGGCTAGTACCCTTAATACTAGGCAGACCAGATATAGCCTTCCCCCGTATAAACAACATAAGATTTTGACTTCTCCCTCCTTCATTAACTTTATTACTTATAAGAGGATTAGTAGAAAGAGGTGTGGGTACAGGGTGAACTGTCTACCCCCCCCTAGCCGGTGCTACAGCCCATAGAGGGGGCGCGGTTGACTTAGCTATTTTTTC…
1586777	SACRU091-10	BOLD:AAA1262	BIOUG00098-B11	Centre for Biodiversity Genomics			Amphipoda	Gammaridae		Gammarus	Gammarus oceanicus		C.Carr		BIOUG:Churchill		Canada	Manitoba	Churchill	16 km E Churchill, Bird Cove, Rock Bluff A		58.7641	-93.8677					1		3980231	COI-5P		TACACTATATTTTATTTTAGGAGCTTGGTCTAGAGTTGTAGGTACTTCTCTAAGAGTTATTATTCGCTCAGAGTTAAGCGCTCCTGGTAATTTAATTGGAGACGACCAGTTATATAATGTAATAGTGACAGCTCACGCTTTCATTATAATTTTTTTTATAGTAATACCTATTATAATCGGAGGGTTTGGTAACTGGCTAGTACCCTTAATACTAGGCAGACCAGATATAGCCTTCCCCCGTATAAACAACATAAGATTTTGACTTCTCCCTCCTTCATTAACTTTATTACTTATAAGAGGATTAGTAGAAAGAGGTGTGGGTACAGGGTGAACTGTCTACCCCCCCCTAGCCGGTGCTACAGCCCATAGAGGGGGCGCGGTTGACTTAGCTATTTTTTC…
4580778	BBAY173-14	BOLD:AAA1262	BIOUG12670-A01	Centre for Biodiversity Genomics	Adriana E. Radulovici	NJ tree (August 2019)	Amphipoda	Gammaridae		Gammarus	Gammarus oceanicus		Adriana Radulovici				Canada	Newfoundland and Labrador	Gulf of St. Lawrence	Bonne Bay	Neddies Harbour	49.522	-57.88							6381370	COI-5P	MG314832	TACACTATATTTTATTTTAGGGGCTTGGTCTAGAGTTGTAGGTACTTCTCTAAGAGTTATTATTCGCTCAGAGTTAAGCGCTCCTGGTAATTTAATTGGAGATGACCAATTATATAATGTAATAGTGACAGCTCACGCTTTCATTATAATTTTTTTTATAGTAATACCTATTATAATCGGAGGGTTTGGTAACTGGCTAGTACCCTTAATATTAGGTAGACCAGATATAGCCTTCCCCCGTATAAACAACATAAGATTTTGACTTCTCCCTCCTTCATTAACTTTGTTACTTATAAGAGGATTAGTAGAAAGAGGTGTGGGTACAGGATGAACTGTCTACCCCCCCCTAGCCGGTGCTACAGCCCATAGAGGGGGCGCAGTTGACTTAGCTATTTTTTC…
4580779	BBAY174-14	BOLD:AAA1262	BIOUG12670-A02	Centre for Biodiversity Genomics	Adriana E. Radulovici	NJ tree (August 2019)	Amphipoda	Gammaridae		Gammarus			Adriana Radulovici				Canada	Newfoundland and Labrador	Gulf of St. Lawrence	Bonne Bay	Neddies Harbour	49.522	-57.88							6381371	COI-5P	MG311735	TACACTATATTTTATTTTAGGGGCTTGGTCTAGAGTTGTAGGTACTTCTCTAAGAGTTATTATTCGCTCAGAGTTAAGCGCTCCTGGTAATTTAATTGGAGATGACCAATTATATAATGTAATAGTGACAGCTCACGCTTTCATTATAATTTTTTTTATAGTAATACCTATTATAATCGGAGGGTTTGGTAACTGGCTAGTACCCTTAATATTAGGTAGACCAGATATAGCCTTCCCCCGTATAAACAACATAAGATTTTGACTTCTCCCTCCTTCATTAACTTTGTTACTTATAAGAGGATTAGTAGAAAGAGGTGTGGGTACAGGATGAACTGTCTACCCCCCCCTAGCCGGTGCTACAGCCCATAGAGGGGGCGCAGTTGACTTAGCTATTTTTTC…
4580780	BBAY175-14	BOLD:AAA1262	BIOUG12670-A03	Centre for Biodiversity Genomics	Adriana E. Radulovici	NJ tree (August 2019)	Amphipoda	Gammaridae		Gammarus	Gammarus oceanicus		Adriana Radulovici				Canada	Newfoundland and Labrador	Gulf of St. Lawrence	Bonne Bay	Neddies Harbour	49.522	-57.88							6381372	COI-5P	MG313937	TACACTATATTTTATTTTAGGGGCTTGGTCTAGAGTTGTAGGTACTTCTCTAAGAGTTATTATTCGCTCAGAGTTAAGCGCTCCTGGTAATTTAATTGGAGATGACCAATTATATAATGTAATAGTGACAGCTCACGCTTTCATTATAATTTTTTTTATAGTAATACCTATTATAATCGGAGGGTTTGGTAACTGGCTAGTACCCTTAATATTAGGTAGACCAGATATAGCCTTCCCCCGTATAAACAACATAAGATTTTGACTTCTCCCTCCTTCATTAACTTTGTTACTTATAAGAGGATTAGTAGAAAGAGGTGTGGGTACAGGATGAACTGTCTACCCCCCCCTAGCCGGTGCTACAGCCCATAGAGGGGGCGCAGTTGACTTAGCTATTTTTTC…
5206909	ARCMI627-14	BOLD:AAA1262	BIOUG14664-E11	Centre for Biodiversity Genomics	Kara K. S. Layton	BOLD ID engine	Amphipoda	Gammaridae		Gammarus	Gammarus oceanicus		Cape Race dive team				Canada	Newfoundland and Labrador	Torngat Mountains National Park	Seven Islands Bay	Hog Island	59.452	-63.762							7012718	COI-5P		TACACTATATTTTATTTTAGGAGCTTGGTCTAGAGTTGTAGGTACTTCTCTAAGAGTTATTATTCGATCAGAGTTAAGCGCTCCTGGTAATTTAATTGGAGATGACCAATTATATAATGTAATAGTGACAGCTCACGCTTTCATTATAATTTTTTTTATAGTAATACCTATTATAATCGGAGGGTTTGGTAACTGGCTAGTACCCTTAATACTAGGTAGACCAGATATAGCCTTCCCCCGTATAAACAATATAAGATTTTGACTTCTCCCTCCTTCATTAACTTTGTTACTTATAAGAGGATTAGTAGAAAGAGGTGTGGGTACAGGATGAACTGTCTACCCCCCCCTAGCCGGTGCTACAGCCCATAGAGGGGGCGCAGTTGACTTAGCTATTTTTTC…
5110469	ARCMI497-14	BOLD:AAA1262	BIOUG14665-B12	Centre for Biodiversity Genomics	Kara K. S. Layton		Amphipoda	Gammaridae		Gammarus	Gammarus oceanicus		Kara Layton				Canada	Newfoundland and Labrador	Torngat Mountains National Park	Trouttrap Fjord	Evans` Bight, shore	59.2922	-63.534							6956063	COI-5P	MG312705	TACACTATATTTTATTTTAGGAGCTTGGTCTAGAGTTGTAGGTACTTCTCTAAGAGTTATTATTCGATCAGAGTTAAGCGCTCCTGGTAATTTAATTGGAGATGACCAATTATATAATGTAATAGTGACAGCTCACGCTTTCATTATAATTTTTTTTATAGTAATACCTATTATAATCGGAGGGTTTGGTAACTGGCTAGTACCCTTAATACTAGGTAGACCAGATATAGCCTTCCCCCGTATAAACAATATAAGATTTTGACTTCTCCCTCCTTCATTAACTTTGTTACTTATAAGAGGATTAGTAGAAAGAGGTGTGGGTACAGGATGAACTGTCTACCCCCCCCTAGCCGGTGCTACAGCCCATAGAGGGGGCGCAGTTGACTTAGCTATTTTTTC…
5110470	ARCMI498-14	BOLD:AAA1262	BIOUG14665-C01	Centre for Biodiversity Genomics	Kara K. S. Layton		Amphipoda	Gammaridae		Gammarus	Gammarus oceanicus		Kara Layton				Canada	Newfoundland and Labrador	Torngat Mountains National Park	Trouttrap Fjord	Evans` Bight, shore	59.2922	-63.534							6956064	COI-5P	MG310392	TACACTATATTTTATTTTAGGAGCTTGGTCTAGAGTTGTAGGTACTTCTCTAAGAGTTATTATTCGATCAGAGTTAAGCGCTCCTGGTAATTTAATTGGAGATGACCAATTATATAATGTAATAGTGACAGCTCACGCTTTCATTATAATTTTTTTTATAGTAATACCTATTATAATCGGAGGGTTTGGTAACTGGCTAGTACCCTTAATACTAGGTAGACCAGATATAGCCTTCCCCCGTATAAACAATATAAGATTTTGACTTCTCCCTCCTTCATTAACTTTGTTACTTATAAGAGGATTAGTAGAAAGAGGTGTGGGTACAGGATGAACTGTCTACCCCCCCCTAGCCGGTGCTACAGCCCATAGAGGGGGCGCAGTTGACTTAGCTATTTTTTC…
5110471	ARCMI499-14	BOLD:AAA1262	BIOUG14665-C02	Centre for Biodiversity Genomics	Kara K. S. Layton		Amphipoda	Gammaridae		Gammarus	Gammarus oceanicus		Kara Layton				Canada	Newfoundland and Labrador	Torngat Mountains National Park	Trouttrap Fjord	Evans` Bight, shore	59.2922	-63.534							6956065	COI-5P	MG312138	TACACTATATTTTATTTTAGGAGCTTGGTCTAGAGTTGTAGGTACTTCTCTAAGAGTTATTATTCGATCAGAGTTAAGCGCTCCTGGTAATTTAATTGGAGATGACCAATTATATAATGTAATAGTGACAGCTCACGCTTTCATTATAATTTTTTTTATAGTAATACCTATTATAATCGGAGGGTTTGGTAACTGGCTAGTACCCTTAATACTAGGTAGACCAGATATAGCCTTCCCCCGTATAAACAATATAAGATTTTGACTTCTCCCTCCTTCATTAACTTTGTTACTTATAAGAGGATTAGTAGAAAGAGGTGTGGGTACAGGATGAACTGTCTACCCCCCCCTAGCCGGTGCTACAGCCCATAGAGGGGGCGCAGTTGACTTAGCTATTTTTTC…
5110474	ARCMI502-14	BOLD:AAA1262	BIOUG14665-C05	Centre for Biodiversity Genomics	Kara K. S. Layton		Amphipoda	Gammaridae		Gammarus	Gammarus oceanicus		Kara Layton				Canada	Newfoundland and Labrador	Torngat Mountains National Park	Trouttrap Fjord	Evans` Bight, shore	59.2922	-63.534							6956067	COI-5P	MG316647	TACACTATATTTTATTTTAGGAGCTTGGTCTAGAGTTGTAGGTACTTCTCTAAGAGTTATTATTCGATCAGAGTTAAGCGCTCCTGGTAATTTAATTGGAGATGACCAATTATATAATGTAATAGTGACAGCTCACGCTTTCATTATAATTTTTTTTATAGTAATACCTATTATAATCGGAGGGTTTGGTAACTGGCTAGTACCCTTAATACTAGGTAGACCAGATATAGCCTTCCCCCGTATAAACAATATAAGATTTTGACTTCTCCCTCCTTCATTAACTTTGTTACTTATAAGAGGATTAGTAGAAAGAGGTGTGGGTACAGGATGAACTGTCTACCCCCCCCTAGCCGGTGCTACAGCCCATAGAGGGGGCGCAGTTGACTTAGCTATTTTTTC…
742708	WW493-08	BOLD:AAA1262	BSM07T6-12	Universite du Quebec a Rimouski			Amphipoda	Gammaridae		Gammarus	Gammarus oceanicus		Bernard Sainte-Marie				Canada	Quebec	Cote-Nord	Baie Sainte-Marguerite		50.25	-66.7							2658131	COI-5P		--------------------------------------------------TAAGAGTTATTATTCGCTCAGAGTTAAGCGCTCCTGGTAATTTAATTGGAGATGACCAATTATATAATGTAATAGTGACAGCTCACGCTTTCATTATAATTTTTTTTATAGTAATACCTATTATAATCGGAGGGTTTGGTAACTGGCTAGTACCCTTAATACTAGGTAGACCAGATATAGCCTTCCCCCGTATAAACAACATAAGATTTTGACTTCTACCTCCTTCATTAACTTTGTTACTTATAAGAGGATTAGTAGAAAGAGGTGTGGGTACAGGATGANCTGTCTACCCCCCCCTAGCCGGTGCTACAGCCCATAGAGGGGGCGCAGTTGACTTAGCTATTTTTTC…
8545731	CAAB116-18	BOLD:AAA1262	caab117	Universite du Quebec a Rimouski			Amphipoda	Gammaridae		Gammarus	Gammarus oceanicus		A. Radulovici				Canada		Bonne Bay											9796020	COI-5P	MH330756	AGAGTTATTATTCGCTCAGAGTTAAGCGCTCCTGGTAATTTAATTGGAGATGACCAATTATATAATGTAATAGTGACAGCTCACGCTTTCATTATAATTTTTTTTATAGTAATACCTATTATAATCGGAGGGTTTGGTAACTGGCTAGTACCCTTAATACTAGGTAGACCAGACATAGCCTTCCCCCGTATAAACAACATAAGATTTTGACTTCTCCCTCCTTCATTAACTTTATTACTTATAAGAGGATTAGTAGAAAGAGGTGTGGGTACAGGATGAACTGTCTACCCCCCCCTAGCCGGTGCTACAGCCCATAGAGGGGGCGCAGTTGACTTAGCTATTTTTTCTCTGCACCTGGCTGGTGCTTCTTCCATTCTAGGGGCTATTAATTTTATTTCC…
8545732	CAAB117-18	BOLD:AAA1262	caab118	Universite du Quebec a Rimouski			Amphipoda	Gammaridae		Gammarus	Gammarus oceanicus		A. Radulovici				Canada		Bonne Bay											9796021	COI-5P	MH330746	GAGTTATTATTCGCTCAGAGTTAAGCGCTCCTGGTAATTTAATTGGAGATGACCAATTATATAATGTAATAGTGACAGCTCACGCTTTCATTATAATTTTTTTTATAGTAATACCTATTATAATCGGAGGGTTTGGTAACTGGCTAGTACCCTTAATATTAGGTAGACCAGATATAGCCTTCCCCCGTATAAACAACATAAGATTTTGACTTCTCCCTCCTTCATTAACTTTGTTACTTATAAGAGGATTAGTAGAAAGAGGTGTGGGTACAGGATGAACTGTCTACCCCCCCCTAGCCGGTGCTACAGCCCATAGAGGGGGCGCAGTTGACTTAGCTATTTTTTCTCTACACCTGGCTGGNGCTTCTTCCATTCTAGGGGCTATTAATTTTATTTCCA…
8545733	CAAB118-18	BOLD:AAA1262	caab119	Universite du Quebec a Rimouski			Amphipoda	Gammaridae		Gammarus	Gammarus oceanicus		A. Radulovici				Canada		Bonne Bay											9796022	COI-5P	MH330747	GAGTTATTATTCGCTCAGAGTTAAGCGCTCCTGGTAATTTAATTGGAGATGACCAATTATATAATGTAATAGTGACAGCTCACGCTTTCATTATAATTTTTTTTATAGTAATACCTATTATAATCGGAGGGTTTGGTAACTGGCTAGTACCCTTAATATTAGGTAGACCAGATATAGCCTTCCCCCGTATAAACAACATAAGATTTTGACTTCTCCCTCCTTCATTAACTTTGTTACTTATAAGAGGATTAGTAGAAAGAGGTGTGGGTACAGGATGAACTGTCTACCCCCCCCTAGCCGGTGCTACAGCCCATAGAGGGGGCGCAGTTGACTTAGCTATTTTTTCTCTACACCTGGCTGGTGCTTCTTCCATTCTAGGGGCTATTAATTTTATTTCCA…
8545734	CAAB119-18	BOLD:AAA1262	caab120	Universite du Quebec a Rimouski			Amphipoda	Gammaridae		Gammarus	Gammarus oceanicus		A. Radulovici				Canada		Bonne Bay											9796023	COI-5P	MH330748	ATTATTCGCTCAGAGTTAAGCGCTCCTGGTAATTTAATTGGAGATGACCAATTATATAATGTAATGGTGACAGCTCACGCTTTCATTATAATTTTTTTTATAGTAATACCTATTATAATCGGAGGGTTTGGTAACTGGCTAGTACCCTTAATACTAGGTAGACCAGATATAGCCTTCCCCCGTATAAACAACATAAGATTTTGACTTCTCCCTCCTTCATTAACTTTGTTACTTATAAGAGGATTAGTAGAAAGAGGTGTGGGTACAGGATGAACTGTCTACCCCCCCCTAGCCGGTGCTACAGCCCATAGAGGGGGCGCAGTTGACTTAGCTATTTTTTCTCTGCACCTGGCTGGTGCTTCTTCCATTCTAGGGGCTATTAATTTTATTTCCACTACT…
8545735	CAAB120-18	BOLD:AAA1262	caab121	Universite du Quebec a Rimouski			Amphipoda	Gammaridae		Gammarus	Gammarus oceanicus		A. Radulovici				Canada		Bonne Bay											9796024	COI-5P	MH330749	AGAGTTATTATTCGCTCAGAGTTAAGCGCTCCTGGTAATTTAATTGGAGATGACCAATTATATAATGTAATAGTGACAGCTCACGCTTTCATTATAATTTTTTTTATAGTAATACCTATTATAATCGGAGGGTTTGGTAACTGGCTAGTACCCTTAATATTAGGTAGACCAGATATAGCCTTCCCCCGTATAAACAACATAAGATTTTGACTTCTCCCTCCTTCATTAACTTTGTTACTTATAAGAGGATTAGTAGAAAGAGGTGTGGGTACAGGATGAACTGTCTACCCCCCCCTAGCCGGTGCTACAGCCCATAGAGGGGGCGCAGTTGACTTAGCTATTTTTTCTCTGCACCTGGCTGGTGCTTCTTCCATTCTAGGGGCTATTAATTTTATTTCC…
8545736	CAAB121-18	BOLD:AAA1262	caab122	Universite du Quebec a Rimouski			Amphipoda	Gammaridae		Gammarus	Gammarus oceanicus		A. Radulovici				Canada		Bonne Bay											9796025	COI-5P	MH330750	AGTTATTATTCGCTCAGAGTTAAGCGCTCCTGGTAATTTAATTGGAGATGACCAATTATATAATGTAATAGTGACAGCTCACGCTTTCATTATAATTTTTTTTATAGTAATACCTATTATAATCGGAGGGTTTGGTAACTGGCTAGTACCCTTAATACTAGGTAGACCAGATATAGCCTTCCCCCGTATAAACAACATAAGATTTTGACTTCTCCCTCCTTCATTAACTTTGTTACTTATAAGAGGATTAGTAGAAAGAGGTGTGGGTACAGGATGAACTGTCTACCCCCCCCTAGCCGGTGCTACAGCCCATAGAGGGGGCGCAGTTGACTTAGCTATTTTTTCTCTGCACCTGGCTGGTGCTTCTTCCATTCTAGGGGCTATTAATTTTATTTCCAC…
8545737	CAAB122-18	BOLD:AAA1262	caab123	Universite du Quebec a Rimouski			Amphipoda	Gammaridae		Gammarus	Gammarus oceanicus		A. Radulovici				Canada		Bonne Bay											9796026	COI-5P	MH330751	GAGTTATTATTCGCTCAGAGTTAAGCGCTCCTGGTAATTTAATTGGAGATGACCAATTATATAATGTAATAGTGACAGCTCACGCTTTCATTATAATTTTTTTTATAGTAATACCTATTATAATCGGAGGGTTTGGTAACTGGCTAGTACCCTTAATATTAGGTAGACCAGATATAGCCTTCCCCCGTATAAACAACATAAGATTTTGACTTCTCCCTCCTTCATTAACTTTGTTACTTATAAGAGGATTAGTAGAAAGAGGTGTGGGTACAGGATGAACTGTCTACCCCCCCCTAGCCGGTGCTACAGCCCATAGAGGGGGCGCAGTTGACTTAGCTATTTTTTCTCTGCACCTGGCTGGTGCTTCTTCCATTCTAGGGGCTATTAATTTTATTTCCA…
8545738	CAAB123-18	BOLD:AAA1262	caab124	Universite du Quebec a Rimouski			Amphipoda	Gammaridae		Gammarus	Gammarus oceanicus		A. Radulovici				Canada		Bonne Bay											9796027	COI-5P	MH330752	TTATTATTCGCTCAGAGTTAAGCGCTCCTGGTAATTTAATTGGAGATGACCAATTATATAATGTAATAGTGACAGCTCACGCTTTCATTATAATTTTTTTTATAGTAATACCTATTATAATCGGAGGGTTTGGTAACTGGCTAGTACCCTTAATATTAGGTAGACCAGATATAGCCTTCCCCCGTATAAACAACATAAGATTTTGACTTCTCCCTCCTTCATTAACTTTGTTACTTATAAGAGGATTAGTAGAAAGAGGTGTGGGTACAGGATGAACTGTCTACCCCCCCCTAGCCGGTGCTACAGCCCATAGAGGGGGCGCAGTTGACTTAGCTATTTTTTCTCTGCACCTGGCTGGTGCTTCTTCCATTCTAGGGGCTATTAATTTTATTTCCACTA…
8545770	CAAB155-18	BOLD:AAA1262	caab156	Universite du Quebec a Rimouski			Amphipoda	Gammaridae		Gammarus	Gammarus oceanicus						Canada		Magdalen Island							324				9796059	COI-5P	MH330753	AGAGTTATTATTCGCTCAGAGTTAAGCGCTCCTGGTAATTTAATTGGAGATGACCAATTATATAATGTAATAGTGACAGCTCACGCTTTCATTATAATTTTTTTTATAGTAATACCTATTATAATCGGAGGGTTTGGTAACTGGCTAGTACCCTTAATGTTAGGTAGACCAGATATAGCCTTCCCCCGTATAAACAACATAAGATTTTGACTTCTCCCTCCTTCATTAACTTTGTTACTTATAAGAGGATTAGTAGAAAGAGGTGTGGGTACAGGATGAACTGTCTACCCCCCCCTAGCCGGTGCTACAGCCCATAGAGGGGGCGCAGTTGACTTAGCTATTTTTTCTCTGCACCTGGCTGGTGCTTCTTCCATTCTAGGGGCTATTAATTTTATTTCC…
8545771	CAAB156-18	BOLD:AAA1262	caab157	Universite du Quebec a Rimouski			Amphipoda	Gammaridae		Gammarus	Gammarus oceanicus						Canada													9796060	COI-5P	MH330754	AGAGTTATTATTCGCTCAGAGTTAAGCGCTCCTGGTAATTTAATTGGAGATGACCAATTATATAATGTAATAGTGACAGCTCACGCTTTCATTATAATTTTTTTTATAGTAATACCTATTATAATCGGAGGGTTTGGTAACTGGCTAGTACCCTTAATATTAGGTAGACCAGATATAGCCTTCCCCCGTATAAACAACATAAGATTTTGACTTCTCCCTCCTTCATTAACTTTGTTACTTATAAGAGGATTAGTAGAAAGAGGTGTGGGTACAGGATGAACTATCTACCCCCCCCTAGCCGGTGCTACAGCCCATAGAGGGGGCGCAGTTGACTTAGCTATTTTTTCTCTGCACCTGGCTGGTGCTTCTTCCATTCTAGGGGCTATTAATTTTATTTCC…
8545772	CAAB157-18	BOLD:AAA1262	caab158	Universite du Quebec a Rimouski			Amphipoda	Gammaridae		Gammarus	Gammarus oceanicus						Canada													9796061	COI-5P	MH330755	TATTATTCGATCAGAGTTAAGCGCTCCTGGTAATTTAATTGGAGATGACCAATTATATAATGTAATAGTGACAGCTCACGCTTTCATTATAATTTTTTTTATAGTAATACCTATTATAATCGGAGGGTTTGGTAACTGGCTAGTACCCTTAATACTAGGTAGACCAGATATAGCCTTCCCCCGTATAAACAATATAAGATTTTGACTTCTCCCTCCTTCATTAACTTTGTTACTTATAAGAGGATTAGTAGAAAGAGGTGTGGGTACAGGATGAACTGTCTACCCCCCCCTAGCCGGTGCTACAGCCCATAGAGGGGGCGCAGTTGACTTAGCTATTTTTTCTCTGCACCTGGCTGGTGCTTCTTCCATTCTAGGGGCTATTAATTTTATTTCCACTAC…
8545781	CAAB166-18	BOLD:AAA1262	caab167	Universite du Quebec a Rimouski			Amphipoda	Gammaridae		Gammarus	Gammarus oceanicus						Canada													9796070	COI-5P	MH330745	TCGCTCAGAGTTAAGCGCTCCTGGTAATTTAATTGGAGATGACCAATTATATAATGTAATAGTGACAGCTCACGCTTTCATTATAATTTTTTTTATAGTAATACCTATTATAATCGGAGGGTTTGGTAACTGGCTAGTACCCTTAATGTTAGGTAGACCAGATATAGCCTTCCCCCGTATAAACAACATAAGATTTTGACTTCTCCCTCCTTCATTAACTTTGTTACTTATAAGAGGATTAGTAGAAAGAGGTGTGGGTACAGGATGAACTGTCTACCCCCCCCTAGCCGGTGCTACAGCCCATAGAGGGGGCGCAGTTGACTTAGCTATTTTTTCTCTGCACCTGGCTGGTGCTTCTTCCATTCTAGGGGCTATTAATTTTATTTCCACTACTATTAA…
5464658	AFISH098-15	BOLD:AAA1262	CCDB-23142 A03	University of Windsor	Jayme E. Sones	Tree based identification (Jun 2018)	Amphipoda										Canada													7307566	COI-5P		TACACTATATTTTATTTTAGGAGCTTGGTCTAGAGTTGTAGGTACTTCTCTAAGAGTTATTATTCGCTCAGAGTTAAGCGCTCCTGGTAATTTAATTGGAGACGACCAGTTATATAATGTAATAGTGACAGCTCACGCTTTCATTATAATTTTTTTTATAGTAATACCTATTATAATCGGAGGGTTTGGTAACTGGCTAGTACCCTTAATACTAGGCAGACCAGATATAGCCTTCCCCCGTATAAACAACATAAGATTTTGACTTCTCCCTCCTTCATTAACTTTATTACTTATAAGAGGATTAGTAGAAAGAGGTGTGGGTACAGGGTGAACTGTCTACCCCCCCCTAGCCGGTGCTACAGCCCATAGAGGGGGCGCGGTTGACTTAGCTATTTTTTC…
563760	DSMAL010-07	BOLD:AAA1262	CHU06-MAL-010	Centre for Biodiversity Genomics	Dirk Steinke		Amphipoda	Gammaridae		Gammarus	Gammarus oceanicus		D.Steinke		BIOUG:Churchill		Canada	Manitoba	Churchill	16 km E Churchill, Bird Cove, Rock Bluff C	Rockbluff C Intertidal	58.768	-93.869							2850036	COI-5P	MG320243	TACACTATATTTTATTTTAGGAGCTTGGTCTAGAGTTGTAGGTACTTCTCTAAGAGTTATTATTCGCTCAGAGTTAAGCGCTCCTGGTAATTTAATTGGAGACGACCAGTTATATAATGTAATAGTGACAGCTCACGCTTTCATTATAATTTTTTTTATAGTAATACCTATTATAATCGGAGGGTTTGGTAACTGGCTAGTACCCTTAATACTAGGCAGACCAGATATAGCCTTCCCCCGTATAAACAACATAAGATTTTGACTTCTCCCTCCTTCATTAACTTTATTACTTATAAGAGGATTAGTAGAAAGAGGTGTGGGTACAGGGTGAACTGTCTACCCCCCCCTAGCCGGTGCTACAGCCCATAGAGGGGGCGCGGTTGACTTAGCTATTTTTTC…
563761	DSMAL011-07	BOLD:AAA1262	CHU06-MAL-011	Centre for Biodiversity Genomics	Dirk Steinke		Amphipoda	Gammaridae		Gammarus	Gammarus oceanicus		D.Steinke		BIOUG:Churchill		Canada	Manitoba	Churchill	16 km E Churchill, Bird Cove, Rock Bluff C	Rockbluff C Intertidal	58.768	-93.869							2850035	COI-5P	MG313881	TACACTATATTTTATTTTAGGAGCTTGGTCTAGAGTTGTAGGTACTTCTCTAAGAGTTATTATTCGCTCAGAGTTAAGCGCTCCTGGTAATTTAATTGGAGACGACCAGTTATATAATGTAATAGTGACAGCTCACGCTTTCATTATAATTTTTTTTATAGTAATACCTATTATAATCGGAGGGTTTGGTAACTGGCTAGTACCCTTAATACTAGGCAGACCAGATATAGCCTTCCCCCGTATAAACAACATAAGATTTTGACTTCTCCCTCCTTCATTAACTTTATTACTTATAAGAGGATTAGTAGAAAGAGGTGTGGGTACAGGGTGAACTGTCTACCCCCCCCTAGCCGGTGCTACAGCCCATAGAGGGGGCGCGGTTGACTTAGCTATTTTTTC…
563772	DSMAL022-07	BOLD:AAA1262	CHU06-MAL-022	Centre for Biodiversity Genomics	Dirk Steinke		Amphipoda	Gammaridae		Gammarus	Gammarus oceanicus		D.Steinke		BIOUG:Churchill		Canada	Manitoba	Churchill	16 km E Churchill, Bird Cove, Rock Bluff C	Rockbluff C Intertidal	58.768	-93.869							2850034	COI-5P	MG312273	TACACTATATTTTATTTTAGGAGCTTGGTCTAGAGTTGTAGGTACTTCTCTAAGAGTTATTATTCGCTCAGAGTTAAGCGCTCCTGGTAATTTAATTGGAGACGACCAGTTATATAATGTAATAGTGACAGCTCACGCTTTCATTATAATTTTTTTTATAGTAATACCTATTATAATCGGAGGGTTTGGTAACTGGCTAGTACCCTTAATACTAGGCAGACCAGATATAGCCTTCCCCCGTATAAACAACATAAGATTTTGACTTCTCCCTCCTTCATTAACTTTATTACTTATAAGAGGATTAGTAGAAAGAGGTGTGGGTACAGGGTGAACTGTCTACCCCCCCCTAGCCGGTGCTACAGCCCATAGAGGGGGCGCGGTTGACTTAGCTATTTTTTC…
563784	DSMAL034-07	BOLD:AAA1262	CHU06-MAL-034	Centre for Biodiversity Genomics	Dirk Steinke		Amphipoda	Gammaridae		Gammarus	Gammarus oceanicus		D.Steinke		BIOUG:Churchill		Canada	Manitoba	Churchill	16 km E Churchill, Bird Cove, Rock Bluff C	Rockbluff C Intertidal	58.768	-93.869							2850033	COI-5P	MG310586	TACACTATATTTTATTTTAGGAGCTTGGTCTAGAGTTGTAGGTACTTCTCTAAGAGTTATTATTCGCTCAGAGTTAAGCGCTCCTGGTAATTTAATTGGAGACGACCAGTTATATAATGTAATAGTGACAGCTCACGCTTTCATTATAATTTTTTTTATAGTAATACCTATTATAATCGGAGGGTTTGGTAACTGGCTAGTACCCTTAATACTAGGCAGACCAGATATAGCCTTCCCCCGTATAAACAACATAAGATTTTGACTTCTCCCTCCTTCATTAACTTTATTACTTATAAGAGGATTAGTAGAAAGAGGTGTGGGTACAGGGTGAACTGTCTACCCCCCCCTAGCCGGTGCTACAGCCCATAGAGGGGGCGCGGTTGACTTAGCTATTTTTTC…
563786	DSMAL036-07	BOLD:AAA1262	CHU06-MAL-036	Centre for Biodiversity Genomics	Dirk Steinke		Amphipoda	Gammaridae		Gammarus	Gammarus oceanicus		D.Steinke		BIOUG:Churchill		Canada	Manitoba	Churchill	23 km E Churchill, Malcolm Ramsay Lake	Ramsay Lake	58.728	-93.791							2850032	COI-5P	MG313833	TACACTATATTTTATTTTAGGAGCTTGGTCTAGAGTTGTAGGTACTTCTCTAAGAGTTATTATTCGCTCAGAGTTAAGCGCTCCTGGTAATTTAATTGGAGACGACCAGTTATATAATGTAATAGTGACAGCTCACGCTTTCATTATAATTTTTTTTATAGTAATACCTATTATAATCGGAGGGTTTGGTAACTGGCTAGTACCCTTAATACTAGGCAGACCAGATATAGCCTTCCCCCGTATAAACAACATAAGATTTTGACTTCTCCCTCCTTCATTAACTTTATTACTTATAAGAGGATTAGTAGAAAGAGGTGTGGGTACAGGGTGAACTGTCTACCCCCCCCTAGCCGGTGCTACAGCCCATAGAGGGGGCGCGGTTGACTTAGCTATTTTTTC…
563796	DSMAL046-07	BOLD:AAA1262	CHU06-MAL-046	Centre for Biodiversity Genomics	Dirk Steinke		Amphipoda	Gammaridae		Gammarus	Gammarus oceanicus		D.Steinke		BIOUG:Churchill		Canada	Manitoba	Churchill	16 km E Churchill, Bird Cove, Rock Bluff C	Rockbluff C Intertidal	58.768	-93.869							2850031	COI-5P	MG311329	TTTTATTTTAGGAGCTTGGTCTAGAGTTGTAGGTACTTCTCTAAGAGTTATTATTCGCTCAGAGTTAAGCGCTCCTGGTAATTTAATTGGAGACGACCAGTTATATAATGTAATAGTGACAGCTCACGCTTTCATTATAATTTTTTTTATAGTAATACCTATTATAATCGGAGGGTTTGGTAACTGGCTAGTACCCTTAATACTAGGCAGACCAGATATAGCCTTCCCCCGTATAAACAACATAAGATTTTGACTTCTCCCTCCTTCATTAACTTTATTACTTATAAGAGGATTAGTAGAAAGAGGTGTGGGTACAGGGTGAACTGTCTACCCCCCCCTAGCCGGTGCNACAGCCCATAGAGGGGGCGCGGTTGACTTAGCTATTTTTTCTTTACACCT…
563808	DSMAL058-07	BOLD:AAA1262	CHU06-MAL-058	Centre for Biodiversity Genomics	Dirk Steinke		Amphipoda	Gammaridae		Gammarus	Gammarus oceanicus		D.Steinke		BIOUG:Churchill		Canada	Manitoba	Churchill	16 km E Churchill, Bird Cove, Rock Bluff C	Rockbluff C Intertidal	58.768	-93.869							2850029	COI-5P	MG314342	TACACTATATTTTATTTTAGGAGCTTGGTCTAGAGTTGTAGGTACTTCTCTAAGAGTTATTATTCGCTCAGAGTTAAGCGCTCCTGGTAATTTAATTGGAGACGACCAGTTATATAATGTAATAGTGACAGCTCACGCTTTCATTATAATTTTTTTTATAGTAATACCTATTATAATCGGAGGGTTTGGTAACTGGCTAGTACCCTTAATACTAGGCAGACCAGATATAGCCTTCCCCCGTATAAACAACATAAGATTTTGACTTCTCCCTCCTTCATTAACTTTATTACTTATAAGAGGATTAGTAGAAAGAGGTGTGGGTACAGGGTGAACTGTCTACCCCCCCCTAGCCGGTGCTACAGCCCATAGAGGGGGCGCGGTTGACTTAGCTATTTTTTC…
563818	DSMAL068-07	BOLD:AAA1262	CHU06-MAL-068	Centre for Biodiversity Genomics	Dirk Steinke		Amphipoda	Gammaridae		Gammarus	Gammarus oceanicus		D.Steinke		BIOUG:Churchill		Canada	Manitoba	Churchill	2 km NW Churchill, Cape Merry		58.788	-94.202							2850028	COI-5P	MG311580	TACACTATATTTTATTTTAGGAGCTTGGTCTAGAGTTGTAGGTACTTCTCTAAGAGTTATTATTCGCTCAGAGTTAAGCGCTCCTGGTAATTTAATTGGAGACGACCAGTTATATAATGTAATAGTGACAGCTCACGCTTTCATTATAATTTTTTTTATAGTAATACCTATTATAATCGGAGGGTTTGGTAACTGGCTAGTACCCTTAATACTAGGCAGACCAGATATAGCCTTCCCCCGTATAAACAACATAAGATTTTGACTTCTCCCTCCTTCATTAACTTTATTACTTATAAGAGGATTAGTAGAAAGAGGTGTGGGTACAGGGTGAACTGTCTACCCCCCCCTAGCCGGTGCTACAGCCCATAGAGGGGGCGCGGTTGACTTAGCTATTTTTTC…
563822	DSMAL072-07	BOLD:AAA1262	CHU06-MAL-072	Centre for Biodiversity Genomics	Dirk Steinke		Amphipoda	Gammaridae		Gammarus	Gammarus oceanicus		D.Steinke		BIOUG:Churchill		Canada	Manitoba	Churchill	2 km NW Churchill, Cape Merry		58.788	-94.202							2850026	COI-5P	MG319428	TACACTATATTTTATTTTAGGAGCTTGGTCTAGAGTTGTAGGTACTTCTCTAAGAGTTATTATTCGCTCAGAGTTAAGCGCTCCTGGTAATTTAATTGGAGACGACCAGTTATATAATGTAATAGTGACAGCTCACGCTTTCATTATAATTTTTTTTATAGTAATACCTATTATAATCGGAGGGTTTGGTAACTGGCTAGTACCCTTAATACTAGGCAGACCAGATATAGCCTTCCCCCGTATAAACAACATAAGATTTTGACTTCTCCCTCCTTCATTAACTTTATTACTTATAAGAGGATTAGTAGAAAGAGGTGTGGGTACAGGGTGAACTGTCTACCCCCCCCTAGCCGGTGCTACAGCCCATAGAGGGGGCGCGGTTGACTTAGCTATTTTTTC…
563832	DSMAL082-07	BOLD:AAA1262	CHU06-MAL-082	Centre for Biodiversity Genomics	Dirk Steinke		Amphipoda	Gammaridae		Gammarus	Gammarus oceanicus		D.Steinke		BIOUG:Churchill		Canada	Manitoba	Churchill	16 km E Churchill, Bird Cove, Rock Bluff C	Rockbluff C Intertidal	58.768	-93.869							2850025	COI-5P	MG315769	TACACTATATTTTATTTTAGGAGCTTGGTCTAGAGTTGTAGGTACTTCTCTAAGAGTTATTATTCGCTCAGAGTTAAGCGCTCCTGGTAATTTAATTGGAGACGACCAGTTATATAATGTAATAGTGACAGCTCACGCTTTCATTATAATTTTTTTTATAGTAATACCTATTATAATCGGAGGGTTTGGTAACTGGCTAGTACCCTTAATACTAGGCAGACCAGATATAGCCTTCCCCCGTATAAACAACATAAGATTTTGACTTCTCCCTCCTTCATTAACTTTATTACTTATAAGAGGATTAGTAGAAAGAGGTGTGGGTACAGGGTGAACTGTCTACCCCCCCCTAGCCGGTGCTACAGCCCATAGAGGGGGCGCGGTTGACTTAGCTATTTTTTC…
563847	DSMAL097-07	BOLD:AAA1262	CHU06-MAL-097	Centre for Biodiversity Genomics	Dirk Steinke		Amphipoda	Gammaridae		Gammarus	Gammarus oceanicus		D.Steinke		BIOUG:Churchill		Canada	Manitoba	Churchill	26 km SE Churchill, Twin Lakes fen	Large Fen near Twin Lakes (in Furrows)	58.634	-93.786					29		2850024	COI-5P	MG312142	TACACTATATTTTATTTTAGGAGCTTGGTCTAGAGTTGTAGGTACTTCTCTAAGAGTTATTATTCGCTCAGAGTTAAGCGCTCCTGGTAATTTAATTGGAGACGACCAGTTATATAATGTAATAGTGACAGCTCACGCTTTCATTATAATTTTTTTTATAGTAATACCTATTATAATCGGAGGGTTTGGTAACTGGCTAGTACCCTTAATACTAGGCAGACCAGATATAGCCTTCCCCCGTATAAACAACATAAGATTTTGACTTCTCCCTCCTTCATTAACTTTATTACTTATAAGAGGATTAGTAGAAAGAGGTGTGGGTACAGGGTGAACTGTCTACCCCCCCCTAGCCGGTGCTACAGCCCATAGAGGGGGCGCGGTTGACTTAGCTATTTTTTC…
563848	DSMAL098-07	BOLD:AAA1262	CHU06-MAL-098	Centre for Biodiversity Genomics	Dirk Steinke		Amphipoda	Gammaridae		Gammarus	Gammarus oceanicus		D.Steinke		BIOUG:Churchill		Canada	Manitoba	Churchill	26 km SE Churchill, Twin Lakes fen	Large Fen near Twin Lakes (in Furrows)	58.634	-93.786					29		2850023	COI-5P	MG320450	TACACTATATTTTATTTTAGGAGCTTGGTCTAGAGTTGTAGGTACTTCTCTAAGAGTTATTATTCGCTCAGAGTTAAGCGCTCCTGGTAATTTAATTGGAGACGACCAGTTATATAATGTAATAGTGACAGCTCACGCTTTCATTATAATTTTTTTTATAGTAATACCTATTATAATCGGAGGGTTTGGTAACTGGCTAGTACCCTTAATACTAGGCAGACCAGATATAGCCTTCCCCCGTATAAACAACATAAGATTTTGACTTCTCCCTCCTTCATTAACTTTATTACTTATAAGAGGATTAGTAGAAAGAGGTGTGGGTACAGGGTGAACTGTCTACCCCCCCCTAGCCGGTGCTACAGCCCATAGAGGGGGCGCGGTTGACTTAGCTATTTTTTC…
563858	DSMAL108-07	BOLD:AAA1262	CHU06-MAL-108	Centre for Biodiversity Genomics	Dirk Steinke		Amphipoda	Gammaridae		Gammarus	Gammarus oceanicus		D.Steinke		BIOUG:Churchill		Canada	Manitoba	Churchill	26 km SE Churchill, Twin Lakes fen	Large Fen near Twin Lakes (in Furrows)	58.634	-93.786					29		2850022	COI-5P	MG314388	TACACTATATTTTATTTTAGGAGCTTGGTCTAGAGTTGTAGGTACTTCTCTAAGAGTTATTATTCGCTCAGAGTTAAGCGCTCCTGGTAATTTAATTGGAGACGACCAGTTATATAATGTAATAGTGACAGCTCACGCTTTCATTATAATTTTTTTTATAGTAATACCTATTATAATCGGAGGGTTTGGTAACTGGCTAGTACCCTTAATACTAGGCAGACCAGATATAGCCTTCCCCCGTATAAACAACATAAGATTTTGACTTCTCCCTCCTTCATTAACTTTATTACTTATAAGAGGATTAGTAGAAAGAGGTGTGGGTACAGGGTGAACTGTCTACCCCCCCCTAGCCGGTGCTACAGCCCATAGAGGGGGCGCGGTTGACTTAGCTATTTTTTC…
563859	DSMAL109-07	BOLD:AAA1262	CHU06-MAL-109	Centre for Biodiversity Genomics	Dirk Steinke		Amphipoda	Gammaridae		Gammarus	Gammarus oceanicus		D.Steinke		BIOUG:Churchill		Canada	Manitoba	Churchill	26 km SE Churchill, Twin Lakes fen	Large Fen near Twin Lakes (in Furrows)	58.634	-93.786					29		2850021	COI-5P	MG316329	TACACTATATTTTATTTTAGGAGCTTGGTCTAGAGTTGTAGGTACTTCTCTAAGAGTTATTATTCGCTCAGAGTTAAGCGCTCCTGGTAATTTAATTGGAGACGACCAGTTATATAATGTAATAGTGACAGCTCACGCTTTCATTATAATTTTTTTTATAGTAATACCTATTATAATCGGAGGGTTTGGTAACTGGCTAGTACCCTTAATACTAGGCAGACCAGATATAGCCTTCCCCCGTATAAACAACATAAGATTTTGACTTCTCCCTCCTTCATTAACTTTATTACTTATAAGAGGATTAGTAGAAAGAGGTGTGGGTACAGGGTGAACTGTCTACCCCCCCCTAGCCGGTGCTACAGCCCATAGAGGGGGCGCGGTTGACTTAGCTATTTTTTC…
563862	DSMAL112-07	BOLD:AAA1262	CHU06-MAL-112	Centre for Biodiversity Genomics	Dirk Steinke		Amphipoda	Gammaridae		Gammarus	Gammarus oceanicus		D.Steinke		BIOUG:Churchill		Canada	Manitoba	Churchill	16 km E Churchill, Bird Cove, Rock Bluff A	Rock Bluff at beach	58.771	-93.851					7		2850020	COI-5P	MG317513	TACACTATATTTTATTTTAGGAGCTTGGTCTAGAGTTGTAGGTACTTCTCTAAGAGTTATTATTCGCTCAGAGTTAAGCGCTCCTGGTAATTTAATTGGAGACGACCAGTTATATAATGTAATAGTGACAGCTCACGCTTTCATTATAATTTTTTTTATAGTAATACCTATTATAATCGGAGGGTTTGGTAACTGGCTAGTACCCTTAATACTAGGCAGACCAGATATAGCCTTCCCCCGTATAAACAACATAAGATTTTGACTTCTCCCTCCTTCATTAACTTTATTACTTATAAGAGGATTAGTAGAAAGAGGTGTGGGTACAGGGTGAACTGTCTACCCCCCCCTAGCCGGTGCTACAGCCCATAGAGGGGGCGCGGTTGACTTAGCTATTTTTTC…
563870	DSMAL120-07	BOLD:AAA1262	CHU06-MAL-120	Centre for Biodiversity Genomics	Dirk Steinke		Amphipoda	Gammaridae		Gammarus	Gammarus oceanicus		D.Steinke		BIOUG:Churchill		Canada	Manitoba	Churchill	26 km SE Churchill, Twin Lakes fen	Large Fen near Twin Lakes (in Furrows)	58.634	-93.786					29		2850010	COI-5P	MG311908	TACACTATATTTTATTTTAGGAGCTTGGTCTAGAGTTGTAGGTACTTCTCTAAGAGTTATTATTCGCTCAGAGTTAAGCGCTCCTGGTAATTTAATTGGAGACGACCAGTTATATAATGTAATAGTGACAGCTCACGCTTTCATTATAATTTTTTTTATAGTAATACCTATTATAATCGGAGGGTTTGGTAACTGGCTAGTACCCTTAATACTAGGCAGACCAGATATAGCCTTCCCCCGTATAAACAACATAAGATTTTGACTTCTCCCTCCTTCATTAACTTTATTACTTATAAGAGGATTAGTAGAAAGAGGTGTGGGTACAGGGTGAACTGTCTACCCCCCCCTAGCCGGTGCTACAGCCCATAGAGGGGGCGCGGTTGACTTAGCTATTTTTTC…
563880	DSMAL130-07	BOLD:AAA1262	CHU06-MAL-130	Centre for Biodiversity Genomics	Dirk Steinke		Amphipoda	Gammaridae		Gammarus	Gammarus oceanicus		D.Steinke		BIOUG:Churchill		Canada	Manitoba	Churchill	26 km SE Churchill, Twin Lakes fen	Large Fen near Twin Lakes (in Furrows)	58.634	-93.786					29		2850019	COI-5P	MG319447	TACACTATATTTTATTTTAGGAGCTTGGTCTAGAGTTGTAGGTACTTCTCTAAGAGTTATTATTCGCTCAGAGTTAAGCGCTCCTGGTAATTTAATTGGAGACGACCAGTTATATAATGTAATAGTGACAGCTCACGCTTTCATTATAATTTTTTTTATAGTAATACCTATTATAATCGGAGGGTTTGGTAACTGGCTAGTACCCTTAATACTAGGCAGACCAGATATAGCCTTCCCCCGTATAAACAACATAAGATTTTGACTTCTCCCTCCTTCATTAACTTTATTACTTATAAGAGGATTAGTAGAAAGAGGTGTGGGTACAGGGTGAACTGTCTACCCCCCCCTAGCCGGTGCTACAGCCCATAGAGGGGGCGCGGTTGACTTAGCTATTTTTTC…
563881	DSMAL131-07	BOLD:AAA1262	CHU06-MAL-131	Centre for Biodiversity Genomics	Dirk Steinke		Amphipoda	Gammaridae		Gammarus	Gammarus oceanicus		D.Steinke		BIOUG:Churchill		Canada	Manitoba	Churchill	26 km SE Churchill, Twin Lakes fen	Large Fen near Twin Lakes (in Furrows)	58.634	-93.786					29		2850018	COI-5P	MG316640	TACACTATATTTTATTTTAGGAGCTTGGTCTAGAGTTGTAGGTACTTCTCTAAGAGTTATTATTCGCTCAGAGTTAAGCGCTCCTGGTAATTTAATTGGAGACGACCAGTTATATAATGTAATAGTGACAGCTCACGCTTTCATTATAATTTTTTTTATAGTAATACCTATTATAATCGGAGGGTTTGGTAACTGGCTAGTACCCTTAATACTAGGCAGACCAGATATAGCCTTCCCCCGTATAAACAACATAAGATTTTGACTTCTCCCTCCTTCATTAACTTTATTACTTATAAGAGGATTAGTAGAAAGAGGTGTGGGTACAGGGTGAACTGTCTACCCCCCCCTAGCCGGTGCTACAGCCCATAGAGGGGGCGCGGTTGACTTAGCTATTTTTTC…
563891	DSMAL141-07	BOLD:AAA1262	CHU06-MAL-141	Centre for Biodiversity Genomics	Dirk Steinke		Amphipoda	Gammaridae		Gammarus	Gammarus oceanicus		D.Steinke		BIOUG:Churchill		Canada	Manitoba	Churchill	26 km SE Churchill, Twin Lakes fen	Large Fen near Twin Lakes (in Furrows)	58.634	-93.786					29		2850017	COI-5P	MG317975	TACACTATATTTTATTTTAGGAGCTTGGTCTAGAGTTGTAGGTACTTCTCTAAGAGTTATTATTCGCTCAGAGTTAAGCGCTCCTGGTAATTTAATTGGAGACGACCAGTTATATAATGTAATAGTGACAGCTCACGCTTTCATTATAATTTTTTTTATAGTAATACCTATTATAATCGGAGGGTTTGGTAACTGGCTAGTACCCTTAATACTAGGCAGACCAGATATAGCCTTCCCCCGTATAAACAACATAAGATTTTGACTTCTCCCTCCTTCATTAACTTTATTACTTATAAGAGGATTAGTAGAAAGAGGTGTGGGTACAGGGTGAACTGTCTACCCCCCCCTAGCCGGTGCTACAGCCCATAGAGGGGGCGCGGTTGACTTAGCTATTTTTTC…
563900	DSMAL150-07	BOLD:AAA1262	CHU06-MAL-150	Centre for Biodiversity Genomics	Dirk Steinke		Amphipoda	Gammaridae		Gammarus	Gammarus oceanicus		D.Steinke		BIOUG:Churchill		Canada	Manitoba	Churchill	26 km SE Churchill, Twin Lakes fen	Large Fen near Twin Lakes (in Furrows)	58.634	-93.786					29		2850016	COI-5P	MG320573	TACACTATATTTTATTTTAGGAGCTTGGTCTAGAGTTGTAGGTACTTCTCTAAGAGTTATTATTCGCTCAGAGTTAAGCGCTCCTGGTAATTTAATTGGAGACGACCAGTTATATAATGTAATAGTGACAGCTCACGCTTTCATTATAATTTTTTTTATAGTAATACCTATTATAATCGGAGGGTTTGGTAACTGGCTAGTACCCTTAATACTAGGCAGACCAGATATAGCCTTCCCCCGTATAAACAACATAAGATTTTGACTTCTCCCTCCTTCATTAACTTTATTACTTATAAGAGGATTAGTAGAAAGAGGTGTGGGTACAGGGTGAACTGTCTACCCCCCCCTAGCCGGTGCTACAGCCCATAGAGGGGGCGCGGTTGACTTAGCTATTTTTTC…
563901	DSMAL151-07	BOLD:AAA1262	CHU06-MAL-151	Centre for Biodiversity Genomics	Dirk Steinke		Amphipoda	Gammaridae		Gammarus	Gammarus oceanicus		D.Steinke		BIOUG:Churchill		Canada	Manitoba	Churchill	26 km SE Churchill, Twin Lakes fen	Large Fen near Twin Lakes (in Furrows)	58.634	-93.786					29		2850015	COI-5P	MG317735	TACACTATATTTTATTTTAGGAGCTTGGTCTAGAGTTGTAGGTACTTCTCTAAGAGTTATTATTCGCTCAGAGTTAAGCGCTCCTGGTAATTTAATTGGAGACGACCAGTTATATAATGTAATAGTGACAGCTCACGCTTTCATTATAATTTTTTTTATAGTAATACCTATTATAATCGGAGGGTTTGGTAACTGGCTAGTACCCTTAATACTAGGCAGACCAGATATAGCCTTCCCCCGTATAAACAACATAAGATTTTGACTTCTCCCTCCTTCATTAACTTTATTACTTATAAGAGGATTAGTAGAAAGAGGTGTGGGTACAGGGTGAACTGTCTACCCCCCCCTAGCCGGTGCTACAGCCCATAGAGGGGGCGCGGTTGACTTAGCTATTTTTTC…
563908	DSMAL158-07	BOLD:AAA1262	CHU06-MAL-158	Centre for Biodiversity Genomics	Dirk Steinke		Amphipoda	Gammaridae		Gammarus	Gammarus oceanicus		D.Steinke		BIOUG:Churchill		Canada	Manitoba	Churchill	2 km NW Churchill, Cape Merry		58.788	-94.202							2850014	COI-5P	MG320878	TACACTATATTTTATTTTAGGAGCTTGGTCTAGAGTTGTAGGTACTTCTCTAAGAGTTATTATTCGCTCAGAGTTAAGCGCTCCTGGTAATTTAATTGGAGACGACCAGTTATATAATGTAATAGTGACAGCTCACGCTTTCATTATAATTTTTTTTATAGTAATACCTATTATAATCGGAGGGTTTGGTAACTGGCTAGTACCCTTAATACTAGGCAGACCAGATATAGCCTTCCCCCGTATAAACAACATAAGATTTTGACTTCTCCCTCCTTCATTAACTTTATTACTTATAAGAGGATTAGTAGAAAGAGGTGTGGGTACAGGGTGAACTGTCTACCCCCCCCTAGCCGGTGCTACAGCCCATAGAGGGGGCGCGGTTGACTTAGCTATTTTTTC…
563910	DSMAL160-07	BOLD:AAA1262	CHU06-MAL-160	Centre for Biodiversity Genomics	Dirk Steinke		Amphipoda	Gammaridae		Gammarus	Gammarus oceanicus		D.Steinke		BIOUG:Churchill		Canada	Manitoba	Churchill	26 km SE Churchill, Twin Lakes fen	Large Fen near Twin Lakes (in Furrows)	58.634	-93.786					29		2850013	COI-5P	MG320287	TACACTATATTTTATTTTAGGAGCTTGGTCTAGAGTTGTAGGTACTTCTCTAAGAGTTATTATTCGCTCAGAGTTAAGCGCTCCTGGTAATTTAATTGGAGACGACCAGTTATATAATGTAATAGTGACAGCTCACGCTTTCATTATAATTTTTTTTATAGTAATACCTATTATAATCGGAGGGTTTGGTAACTGGCTAGTACCCTTAATACTAGGCAGACCAGATATAGCCTTCCCCCGTATAAACAACATAAGATTTTGACTTCTCCCTCCTTCATTAACTTTATTACTTATAAGAGGATTAGTAGAAAGAGGTGTGGGTACAGGGTGAACTGTCTACCCCCCCCTAGCCGGTGCTACAGCCCATAGAGGGGGCGCGGTTGACTTAGCTATTTTTTC…
563921	DSMAL171-07	BOLD:AAA1262	CHU06-MAL-171	Centre for Biodiversity Genomics	Dirk Steinke		Amphipoda	Gammaridae		Gammarus	Gammarus oceanicus		D.Steinke		BIOUG:Churchill		Canada	Manitoba	Churchill	24 km E Churchill, Gordon Point	Tundra Ponds 56-60	58.792	-93.751							2850012	COI-5P	MG311326	TACACTATATTTTATTTTAGGAGCTTGGTCTAGAGTTGTAGGTACTTCTCTAAGAGTTATTATTCGCTCAGAGTTAAGCGCTCCTGGTAATTTAATTGGAGACGACCAGTTATATAATGTAATAGTGACAGCTCACGCTTTCATTATAATTTTTTTTATAGTAATACCTATTATAATCGGAGGGTTTGGTAACTGGCTAGTACCCTTAATACTAGGCAGACCAGATATAGCCTTCCCCCGTATAAACAACATAAGATTTTGACTTCTCCCTCCTTCATTAACTTTATTACTTATAAGAGGATTAGTAGAAAGAGGTGTGGGTACAGGGTGAACTGTCTACCCCCCCCTAGCCGGTGCTACAGCCCATAGAGGGGGCGCGGTTGACTTAGCTATTTTTTC…
563924	DSMAL174-07	BOLD:AAA1262	CHU06-MAL-174	Centre for Biodiversity Genomics	Dirk Steinke		Amphipoda	Gammaridae		Gammarus	Gammarus oceanicus		D.Steinke		BIOUG:Churchill		Canada	Manitoba	Churchill	2 km NW Churchill, Cape Merry		58.788	-94.202							2850011	COI-5P	MG312634	TACACTATATTTTATTTTAGGAGCTTGGTCTAGAGTTGTAGGTACTTCTCTAAGAGTTATTATTCGCTCAGAGTTAAGCGCTCCTGGTAATTTAATTGGAGACGACCAGTTATATAATGTAATAGTGACAGCTCACGCTTTCATTATAATTTTTTTTATAGTAATACCTATTATAATCGGAGGGTTTGGTAACTGGCTAGTACCCTTAATACTAGGCAGACCAGATATAGCCTTCCCCCGTATAAACAACATAAGATTTTGACTTCTCCCTCCTTCATTAACTTTATTACTTATAAGAGGATTAGTAGAAAGAGGTGTGGGTACAGGGTGAACTGTCTACCCCCCCCTAGCCGGTGCTACAGCCCATAGAGGGGGCGCGGTTGACTTAGCTATTTTTTC…
9575534	ICEFU001-18	BOLD:AAA1262	EI-JRH-4-4-1	Tromso University Museum	Gudmundur Vidir Helgasson		Amphipoda	Gammaridae		Gammarus	Gammarus oceanicus		John Richard Hansen, Karl Gunnarsson				Iceland		East-Iceland	Reydarfjoerdur		65.0388	-14.0452							11262406	COI-5P		TACACTATATTTTATTTTAGGAGCTTGGTCTAGAGTTGTAGGTACTTCTCTAAGAGTTATTATTCGCTCAGAGTTAAGCGCTCCTGGTAATTTAATTGGAGACGACCAGTTATATAATGTAATAGTGACAGCTCACGCTTTCATTATAATTTTTTTTATAGTAATACCTATTATAATCGGAGGGTTTGGTAATTGGCTAGTACCCTTAATACTAGGCAGACCAGATATAGCCTTCCCCCGTATAAACAACATAAGATTTTGACTTCTCCCTCCTTCATTAACTTTATTACTTATAAGAGGATTAGTAGAAAGAGGTGTGGGTACAGGGTGAACTGTCTACCCCCCCCTAGCCGGTGCTACAGCCCATAGAGGGGGCGCGGTTGACTTAGCTATTTTTTC…
37053	FCGA056-04	BOLD:AAA1262	FC-GCB1	University of Minho, Centre of Molecular and Environmental Biology	Jean-Marc Gagnon		Amphipoda	Gammaridae		Gammarus	Gammarus oceanicus		Tyler Zemlak				Canada	Manitoba	Hudson Bay, Churchill	Bluff		58.78	-94.18							3021559	COI-5P	GQ341829	-----TATATTTTATTTTAGGAGCTTGGTCTAGAGTTGTAGGTACTTCTCTAAGAGTTATTATTCGCTCAGAGTTAAGCGCTCCTGGTAATTTAATTGGAGACGACCAGTTATATAATGTAATAGTGACAGCTCACGCTTTCATTATAATTTTTTTTATAGTAATACCTATTATAATCGGAGGGTTTGGTAACTGGCTAGTACCCTTAATACTAGGCAGACCAGATATAGCCTTCCCCCGTATAAACAACATAAGATTTTGACTTCTCCCTCCTTCATTAACTTTATTACTTATAAGAGGATTAGTAGAAAGAGGTGTGGGTACAGGGTGAACTGTCTACCCCCCCCTAGCCGGTGCTACAGCCCATAGAGGGGGCGCGGTTGACTTAGCTATTTTTTC…
37044	FCGA047-04	BOLD:AAA1262	FC-GCB3	University of Minho, Centre of Molecular and Environmental Biology	Jean-Marc Gagnon		Amphipoda	Gammaridae		Gammarus	Gammarus oceanicus		T.Zemlak				Canada	Manitoba	Bluff	Town of Churchill	bluff	58.78	-94.18							3021550	COI-5P	GQ341822	-----TATATTTTATTTTAGGAGCTTGGTCTAGAGTTGTAGGTACTTCTNTAAGAGTTATTATTCGCTCAGAGTTAAGCGCTCCTGGTAATTTAATTGGAGACGACCAGTTATATAATGTAATAGTGACAGCTCACGCTTTCATTATAATTTTTTTTATAGTAATACCTATTATAATCGGAGGGTTTGGTAACTGGCTAGTACCCTTAATACTAGGCAGACCAGATATAGCCTTCCCCCGTATAAACAACATAAGATTTTGACTTCTCCCTCCTTCATTAACTTTATTACTTATAAGAGGATTAGTAGAAAGAGGTGTGGGTACAGGGTGAACTGTCTACCCCCCCCTAGCCGGTGCTACAGCCCATAGAGGGGGCGCGGTTGACTTAGCTATTTTTTC…
53927	FCGA062-05	BOLD:AAA1262	FC-GCB4	Centre for Biodiversity Genomics	Jean-Marc Gagnon		Amphipoda	Gammaridae		Gammarus	Gammarus oceanicus		T.Zemlak				Canada	Manitoba	Bluff	Town of Churchill	bluff	58.78	-94.18							3021551	COI-5P	GQ341823	TACACTATATTTTATTTTAGGAGCTTGGTCTAGAGTTGTAGGTACTTCTCTAAGAGTTATTATTCGCTCAGAGTTAAGCGCTCCTGGTAATTTAATTGGAGACGACCAGTTATATAATGTAATAGTGACAGCTCACGCTTTCATTATAATTTTTTTTATAGTAATACCTATTATAATCGGAGGGTTTGGTAACTGGCTAGTACCCTTAATACTAGGCAGACCAGATATAGCCTTCCCCCGTATAAACAACATAAGATTTTGACTTCTCCCTCCTTCATTAACTTTATTACTTATAAGAGGATTAGTAGAAAGAGGTGTGGGTACAGGGTGAACTGTCTACCCCCCCCTAGCCGGTGCTACAGCCCATAGAGGGGGCGCGGTTGACTTAGCTATTTTTTC…
53928	FCGA063-05	BOLD:AAA1262	FC-GCB5	Centre for Biodiversity Genomics	Jean-Marc Gagnon		Amphipoda	Gammaridae		Gammarus	Gammarus oceanicus		T.Zemlak				Canada	Manitoba	Bluff	Town of Churchill	bluff	58.78	-94.18							3021555	COI-5P	GQ341825	TACACTATATTTTATTTTAGGAGCTTGGTCTAGAGTTGTAGGTACTTCTCTAAGAGTTATTATTCGCTCAGAGTTAAGCGCTCCTGGTAATTTAATTGGAGACGACCAGTTATATAATGTAATAGTGACAGCTCACGCTTTCATTATAATTTTTTTTATAGTAATACCTATTATAATCGGAGGGTTTGGTAACTGGCTAGTACCCTTAATACTAGGCAGACCAGATATAGCCTTCCCCCGTATAAACAACATAAGATTTTGACTTCTCCCTCCTTCATTAACTTTATTACTTATAAGAGGATTAGTAGAAAGAGGTGTGGGTACAGGGTGAACTGTCTACCCCCCCCTAGCCGGTGCTACAGCCCATAGAGGGGGCGCGGTTGACTTAGCTATTTTTTC…
37045	FCGA048-04	BOLD:AAA1262	FC-GIC-A1	Centre for Biodiversity Genomics	Jean-Marc Gagnon		Amphipoda	Gammaridae		Gammarus	Gammarus oceanicus		Angelo Libertini				Iceland	Sudurland			Sandgerdi Marine Centre	64.04	-22.71							3021553	COI-5P	GQ341820	--CACTATATTTTATTTTAGGAGCTTGGTCTAGAGTTGTAGGTANTTCTCTAAGAGTTATTATTCGCTCAGAGTTAAGCGCTCCTGGTAATTTAATTGGAGACGACCAGTTATATAATGTAATAGTGACAGCTCACGCTTTCATTATAATTTTTTTTATAGTAATACCTATTATAATCGGAGGGTTTGGTAACTGGCTAGTACCCTTAATACTAGGCAGACCAGATATAGCCTTCCCCCGTATAAACAACATAAGATTTTGACTTCTCCCTCCTTCATTAACTTTATTACTTATAAGAGGATTAGTAGAAAGAGGTGTGGGTACAGGGTGAACTGTCTACCCCCCCCTAGCCGGTGCTACAGCCCATAGAGGGGGCGCGGTTGACTTAGCTATTTTTTC…
37046	FCGA049-04	BOLD:AAA1262	FC-GIC-A2	Centre for Biodiversity Genomics	Jean-Marc Gagnon		Amphipoda	Gammaridae		Gammarus	Gammarus oceanicus		Angelo Libertini				Iceland	Sudurland			Sandgerdi Marine Centre	64.04	-22.71							3021552	COI-5P	GQ341826	TACANTATATTTTATTTTAGGAGCTTGGTCTAGAGTTGTAGGTACTTCTNTAAGAGTTATTATTCGCTCAGAGTTAAGCGCTCCTGGTAATTTAATTGGAGACGACCAGTTATATAATGTAATAGTGACAGCTCACGCTTTCATTATAATTTTTTTTATAGTAATACCTATTATAATCGGAGGGTTTGGTAACTGGCTAGTACCCTTAATACTAGGCAGACCAGATATAGCCTTCCCCCGTATAAACAACATAAGATTTTGACTTCTCCCTCCTTCATTAACTTTATTACTTATAAGAGGATTAGTAGAAAGAGGTGTGGGTACAGGGTGAACTGTCTACCCCCCCCTAGCCGGTGCTACAGCCCATAGAGGGGGCGCGGTTGACTTAGCTATTTTTTC…
53932	FCGA067-05	BOLD:AAA1262	FC-GIC-A3	Centre for Biodiversity Genomics	Jean-Marc Gagnon		Amphipoda	Gammaridae		Gammarus	Gammarus oceanicus		Angelo Libertini				Iceland	Sudurland			Sandgerdi Marine Centre	64.04	-22.71							3021549	COI-5P	GQ341821	TACACTATATTTTATTTTAGGAGCTTGGTCTAGAGTTGTAGGTACTTCTCTAAGAGTTATTATTCGCTCAGAGTTAAGCGCTCCTGGTAATTTAATTGGAGACGACCAGTTATATAATGTAATAGTGACAGCTCACGCTTTCATTATAATTTTTTTTATAGTAATACCTATTATAATCGGAGGGTTTGGTAACTGGCTAGTACCCTTAATACTAGGCAGACCAGATATAGCCTTCCCCCGTATAAACAACATAAGATTTTGACTTCTCCCTCCTTCATTAACTTTATTACTTATAAGAGGATTAGTAGAAAGAGGTGTGGGTACAGGGTGAACTGTCTACCCCCCCCTAGCCGGTGCTACAGCCCATAGAGGGGGCGCGGTTGACTTAGCTATTTTTTC…
53933	FCGA068-05	BOLD:AAA1262	FC-GIC-A4	Centre for Biodiversity Genomics	Jean-Marc Gagnon		Amphipoda	Gammaridae		Gammarus	Gammarus oceanicus		Angelo Libertini				Iceland	Sudurland			Sandgerdi Marine Centre	64.04	-22.71							3021557	COI-5P	GQ341830	TACACTATATTTTATTTTAGGAGCTTGGTCTAGAGTTGTAGGTACTTCTCTAAGAGTTATTATTCGCTCAGAGTTAAGCGCTCCTGGTAATTTAATTGGAGACGACCAGTTATATAATGTAATAGTGACAGCTCACGCTTTCATTATAATTTTTTTTATAGTAATACCTATTATAATCGGAGGGTTTGGTAACTGGCTAGTACCCTTAATACTAGGCAGACCAGATATAGCCTTCCCCCGTATAAACAACATAAGATTTTGACTTCTCCCTCCTTCATTAACTTTATTACTTATAAGAGGATTAGTAGAAAGAGGTGTGGGTACAGGGTGAACTGTCTACCCCCCCCTAGCCGGTGCTACAGCCCATAGAGGGGGCGCGGTTGACTTAGCTATTTTTTC…
37047	FCGA050-04	BOLD:AAA1262	FC-GIC-C1	University of Minho, Centre of Molecular and Environmental Biology	Jean-Marc Gagnon		Amphipoda	Gammaridae		Gammarus	Gammarus oceanicus		Angelo Libertini				Iceland	Sudurland			Sandgerdi Marine Centre	64.04	-22.71							3021556	COI-5P	GQ341824	TACACTATATTTTATTTTAGGAGCTTGGTCTAGAGTTGTAGGTACTTCTCTAAGAGTTATTATTCGCTCAGAGTTAAGCGCTCCTGGTAATTTAATTGGAGACGACCAGTTATATAATGTAATAGTGACAGCTCACGCTTTCATTATAATTTTTTTTATAGTAATACCTATTATAATCGGAGGGTTTGGTAACTGGCTAGTACCCTTAATACTAGGCAGACCAGATATAGCCTTCCCCCGTATAAACAACATAAGATTTTGACTTCTCCCTCCTTCATTAACTTTATTACTTATAAGAGGATTAGTAGAAAGAGGTGTGGGTACAGGGTGAACTGTCTACCCCCCCCTAGCCGGTGCTACAGCCCATAGAGGGGGCGCGGTTGACTTAGCTATTTTTTC…
37048	FCGA051-04	BOLD:AAA1262	FC-GIC-C2	University of Minho, Centre of Molecular and Environmental Biology	Jean-Marc Gagnon		Amphipoda	Gammaridae		Gammarus	Gammarus oceanicus		Angelo Libertini				Iceland	Sudurland			Sandgerdi Marine Centre	64.04	-22.71							3021554	COI-5P	GQ341827	---------TTTTATTTTAGGAGCTTGGTCTAGAGTTGTAGGTACTTCTNTAAGAGTTATTATTCGCTCAGAGTTAAGCGCTCCTGGTAATTTAATTGGAGACGACCAGTTATATAATGTAATAGTGACAGCTCACGCTTTCATTATAATTTTTTTTATAGTAATACCTATTATAATCGGAGGGTTTGGTAACTGGCTAGTACCCTTAATACTAGGCAGACCAGATATAGCCTTCCCCCGTATAAACAACATAAGATTTTGACTTCTCCCTCCTTCATTAACTTTATTACTTATAAGAGGATTAGTAGAAAGAGGTGTGGGTACAGGGTGAACTGTCTACCCCCCCCTAGCCGGTGCTACAGCCCATAGAGGGGGCGCGGTTGACTTAGCTATTTTTTC…
53935	FCGA070-05	BOLD:AAA1262	FC-GIC-C4	University of Minho, Centre of Molecular and Environmental Biology	Jean-Marc Gagnon		Amphipoda	Gammaridae		Gammarus	Gammarus oceanicus		Angelo Libertini				Iceland	Sudurland			Sandgerdi Marine Centre	64.04	-22.71							3021558	COI-5P	GQ341828	TACACTATATTTTATTTTAGGAGCTTGGTCTAGAGTTGTAGGTACTTCTCTAAGAGTTATTATTCGCTCAGAGTTAAGCGCTCCTGGTAATTTAATTGGAGACGACCAGTTATATAATGTAATAGTGACAGCTCACGCTTTCATTATAATTTTTTTTATAGTAATACCTATTATAATCGGAGGGTTTGGTAACTGGCTAGTACCCTTAATACTAGGCAGACCAGATATAGCCTTCCCCCGTATAAACAACATAAGATTTTGACTTCTCCCTCCTTCATTAACTTTATTACTTATAAGAGGATTAGTAGAAAGAGGTGTGGGTACAGGGTGAACTGTCTACCCCCCCCTAGCCGGTGCTACAGCCCATAGAGGGGGCGCGGTTGACTTAGCTATTTTTTC…
53936	FCGA071-05	BOLD:AAA1262	FC-GIC-C5	University of Minho, Centre of Molecular and Environmental Biology	Jean-Marc Gagnon		Amphipoda	Gammaridae		Gammarus	Gammarus oceanicus		Angelo Libertini				Iceland	Sudurland			Sandgerdi Marine Centre	64.04	-22.71							3021560	COI-5P	GQ341831	TACACTATATTTTATTTTAGGAGCTTGGTCTAGAGTTGTAGGTACTTCTCTAAGAGTTATTATTCGCTCAGAGTTAAGCGCTCCTGGTAATTTAATTGGAGACGACCAGTTATATAATGTAATAGTGACNGCTCACGCTTTCATTATAATTTTTTTTATAGTAATACCTATTATAATCGGAGGGTTTGGTAACTGGCTAGTACCCTTAATACTAGGCAGACCAGATATAGCCTTCCCCCGTATAAACAACATAAGATTTTGACTTCTCCCTCCTTCATTAACTTTATTACTTATAAGAGNATTAGTAGAAAGAGGTGTGGGTACAGGGTGAACTGTCTACCCCCCCCTAGCCGGTGCTACAGCCCATAGAGGGGGCGCGGTTGACTTAGCTATTTTTTC…
11453	FCGA016-04	BOLD:AAA1262	FC-OCE57	University of Minho, Centre of Molecular and Environmental Biology	Monika Normant		Amphipoda	Gammaridae		Gammarus	Gammarus oceanicus		Monika Normant				Poland		Gulf of Gdansk											3021562	COI-5P	GQ341834	---ACTATATTTTATTTTAGGAGCTTGGTCTAGAGTTGTAGGTACTTCTCTAAGAGTTATTATTCGCTCAGAGTTAAGCGCTCCTGGTAATTTAATTGGAGACGACCAGTTATATAATGTAATAGTGACAGCTCACGCTTTCATTATAATTTTTTTTATAGTAATACCTATTATAATCGGAGGGTTTGGTAACTGGCTAGTACCCTTAATACTAGGCAGACCAGATATAGCCTTCCCCCGTATAAACAACATAAGATTTTGACTTCTCCCTCCTTCATTAACTTTATTACTTATAAGAGGATTAGTAGAAAGAGGTGTGGGTACAGGGTGAACTGTCTACCCCCCCCTAGCCGGTGCTACAGCCCATAGAGGGGGCGCGGTTGACTTAGCTATTTTTTC…
11454	FCGA017-04	BOLD:AAA1262	FC-OCE58	University of Minho, Centre of Molecular and Environmental Biology	Monika Normant		Amphipoda	Gammaridae		Gammarus	Gammarus oceanicus		Monika Normant				Poland		Gulf of Gdansk											3021564	COI-5P	GQ341833	-------------ATTTTAGGAGCTTGGTCTAGAGTTGTAGGTACTTCTCTAAGAGTTATTATTCGCTCAGAGTTAAGCGCTCCTGGTAATTTAATTGGAGACGACCAGTTATATAATGTAATAGTGACAGCTCACGCTTTCATTATAATTTTTTTTATAGTAATACCTATTATAATCGGAGGATTTGGTAACTGGCTAGTACCCTTAATACTAGGCAGACCAGATATAGCCTTCCCCCGTATAAACAACATAAGATTTTGACTTCTCCCTCCTTCATTAACTTTATTACTTATAAGAGGATTAGTAGAAAGAGGTGTGGGTACAGGGTGAACTGTCTACCCCCCCCTAGCCGGTGCTACAGCCCATAGAGGGGGCGCGGTTGACTTAGCTATTTTTTC…
11455	FCGA018-04	BOLD:AAA1262	FC-OCE59	University of Minho, Centre of Molecular and Environmental Biology	Monika Normant		Amphipoda	Gammaridae		Gammarus	Gammarus oceanicus		Monika Normant				Poland		Gulf of Gdansk											3021563	COI-5P	GQ341832	------ATATTTTATTTTAGGAGCTTGGTCTAGAGTTGTAGGTACTTCTCTAAGAGTTATTATTCGCTCAGAGTTAAGCGCTCCTGGTAATTTAATTGGAGACGACCAGTTATATAATGTAATAGTGACAGCTCACGCTTTCATTATAATTTTTTTTATAGTAATACCTATTATAATCGGAGGGTTTGGTAACTGGCTAGTACCCTTAATACTAGGCAGACCAGATATAGCCTTCCCCCGTATAAACAACATAAGATTTTGACTTCTCCCTCCTTCATTAACTTTATTACTTATAAGAGGATTAGTAGAAAGAGGTGTGGGTACAGGGTGAACTGTCTACCCCCCCCTAGCCGGTGCTACAGCCCATANAGGGGGCGCGGTTGACTTAGCTATTTTTTC…
11456	FCGA019-04	BOLD:AAA1262	FC-OCE76	University of Minho, Centre of Molecular and Environmental Biology	Monika Normant		Amphipoda	Gammaridae		Gammarus	Gammarus oceanicus		Monika Normant				Poland		Gulf of Gdansk											3021561	COI-5P	GQ341836	-ACACTATATTTTATTTTAGGAGCTTGGNCAAGAGTTGTAGGTACTTCTCTAAGAGTTATTATTCGCTCAGAGTTAAGCGCTCCTGGTAATTTAATTGGAGACGACCAGTTATATAATGTAATAGTGACAGCTCACGCTTTCATTATAATTTTTTTTATAGTAATACCTATTATAATCGGAGGGTTTGGTAACTGGCTAGTACCCTTAATACTAGGCAGACCAGATATAGCCTTCCCCCGTATAAACAACATAAGATTTTGACTTCTCCCTCCTTCATTAACTTTATTACTTATAAGAGGATTAGTAGAAAGAGGTGTGGGTACAGGGTGAACTGTCTACCCCCCCCTAGCCGGTGCTACAGCCCATAGAGGGGGCGCGGTTGACTTAGCTATTTTTTC…
11460	FCGA023-04	BOLD:AAA1262	FC-RG2	University of Minho, Centre of Molecular and Environmental Biology	Jean-Marc Gagnon		Amphipoda	Gammaridae		Gammarus	Gammarus oceanicus		France Dufresne				Canada	Quebec	Rimouski			48.46	-68.52							3021565	COI-5P	GQ341837	-ACACTATATTTTATTTTAGGAGCTTGGTCTAGAGTTGTAGGTACTTCTCTAAGAGTTATTATTCGCTCAGAGTTAAGCGCTCCTGGTAATTTAATTGGAGATGACCAATTATATAATGTAATAGTGACAGCTCACGCTTTCATTATAATTTTTTTTATAGTAATACCTATTATAATCGGAGGGTTTGGTAACTGGCTAGTACCCTTAATACTAGGTAGACCAGATATAGCCTTCCCCCGTATAAACAACATAAGATTTTGACTTCTCCCTCCTTCATTAACTTTGTTACTTATAAGAGGATTAGTAGAAAGAGGTGTGGGTACAGGATGAACTGTCTACCCCCCCCTAGCCGGTGCTACAGCCCATAGAGGGGGCGCAGTTGACTTAGCTATTTTTTC…
11462	FCGA025-04	BOLD:AAA1262	FC-RG4	University of Minho, Centre of Molecular and Environmental Biology	Jean-Marc Gagnon		Amphipoda	Gammaridae		Gammarus	Gammarus oceanicus		France Dufresne				Canada	Quebec	Rimouski			48.46	-68.52							3021567	COI-5P	GQ341838	----------------------GCTTGGTCTAGAGTTGTAGGTACTTCTCTAAGAGTTATTATTCGCTCAGAGTTAAGCGCTCCTGGTAATTTAATTGGAGATGACCAATTATATAATGTAATAGTGACAGCTCACGCTTTCATTATAATTTTTTTTATAGTAATACCTATTATAATCGGAGGGTTTGGTAACTGGCTAGTACCCTTAATACTAGGTAGACCAGATATAGCCTTCCCCCGTATAAACAACATAAGATTTTGACTTCTCCCTCCTTCATTAACTTTGTTACTTATAAGAGGATTAGTAGAAAGAGGTGTGGGTACAGGATGAACTGTCTACCCCCCCCTAGCCGGTGCTACAGCCCATAGAGGGGGCGCAGTTGACTTAGCTATTTTTTC…
11463	FCGA026-04	BOLD:AAA1262	FC-RG5	University of Minho, Centre of Molecular and Environmental Biology	Jean-Marc Gagnon		Amphipoda	Gammaridae		Gammarus	Gammarus oceanicus		France Dufresne				Canada	Quebec	Rimouski			48.46	-68.52							3021566	COI-5P	GQ341835	------------------------------------------------------------------------------------TGGAAATTTAATTGGAGATGACCAATTATATAATGTAATANTGACAGCTCACGCTTTCATTATAATTTTTTTTATAGTAATACCTATTATAATCGGAGGGTTTGGTAACTGGCTAGTACCCTTAATACTAGGTAGACCAGATATAGCCTTCCCCCGTATAAACAACATAAGATTTTGACTTCTCCCTCCTTCATTAACTTTGTTACTTATAAGAGGATTAGTAGAAAGAGGNGTGGGTACAGGATGAACTGTCTACCCCCCCCTAGCCGGTGCTACAGCCCATAGAGGGGGCGCAGTTGACTTAGCTATTTTTTC…
2944520	GBCMA3461-12	BOLD:AAA1262	FN675838	Mined from GenBank, NCBI			Amphipoda	Gammaridae		Gammarus	Gammarus oceanicus																			4783180	COI-5P	FN675838	GTCTAGAGTTGTAGGTACTTCTCTAAGAGTTATTATTCGCTCAGAATTAAGCGCTCCTGGTAATTTAATTGGAGATGACCAATTATATAATGTAATAGTGACAGCTCACGCTTTCATTATAATTTTTTTTATAGTGATACCTATTATAATCGGAGGGTTTGGTAACTGGCTAGTACCCTTAATACTAGGTAGACCAGATATAGCCTTCCCCCGTATAAACAACATAAGATTTTGACTTCTCCCTCCTTCATTAACTTTATTACTTATAAGAGGATTAGTAGAAAGAGGTGTGGGTACAGGATGAACTGTCTACCCCCCCCTAGCCGGTGCTACAGCCCATAGAGGGGGCGCAGTTGACTTAGCTATTTTTTCTCTGCACCTGGCTGGTGCTTCTTCCAT…
2944521	GBCMA3462-12	BOLD:AAA1262	FN675839	Mined from GenBank, NCBI			Amphipoda	Gammaridae		Gammarus	Gammarus oceanicus																			4783181	COI-5P	FN675839	GTCTAGAGTTGTAGGTACTTCTCTAAGAGTTATTATTCGCTCAGAGTTAAGCGCCCCTGGTAATTTAATTGGAGACGACCAGTTATATAATGTAATAGTGACAGCTCACGCTTTCATTATAATTTTTTTTATAGTAATACCTATTATAATCGGAGGGTTTGGTAACTGGCTAGTACCCTTAATACTAGGCAGACCAGATATAGCCTTCCCCCGTATAAACAACATAAGATTTTGACTTCTCCCTCCTTCATTAACTTTATTACTTATAAGAGGATTAGTAGAAAGAGGTGTGGGTACAGGGTGAACTGTCTACCCCCCCCTAGCCGGTGCTACAGCCCATAGAGGGGGCGCGGTTGACTTAGCTATTTTTTCTTTACACCTGGCTGGTGCTTCTTCCAT…
2944522	GBCMA3463-12	BOLD:AAA1262	FN675840	Mined from GenBank, NCBI			Amphipoda	Gammaridae		Gammarus	Gammarus oceanicus																			4783182	COI-5P	FN675840	GTCTAGAGTTGTAGGTACTTCTCTAAGAGTTATTATTCGCTCAGAGTTAAGCGCTCCTGGTAATTTAATCGGAGATGACCAGTTATATAATGTAATAGTAACAGCTCACGCTTTCATTATAATTTTTTTTATAGTAATACCTATTATAATTGGAGGGTTTGGTAACTGGCTAGTACCCTTAATACTAGGTAGACCAGATATAGCCTTCCCCCGTATAAACAACATAAGATTTTGACTTCTCCCTCCTTCATTAACTTTGTTACTTATAAGAGGATTAGTAGAAAGAGGTGTGGGTACAGGATGAACTGTCTACCCCCCCCTAGCCGGTGCTACAGCCCATAGAGGGGGCGCAGTTGACTTAGCTATTTTTTCTCTGCACCTGGCTGGTGCTTCTTCCAT…
2944523	GBCMA3464-12	BOLD:AAA1262	FN675841	Mined from GenBank, NCBI			Amphipoda	Gammaridae		Gammarus	Gammarus oceanicus																			4783183	COI-5P	FN675841	GTCTAGAGTTGTAGGTACTTCTCTAAGAGTTATTATTCGCTCAGAGTTAAGCGCTCCTGGTAATTTAATTGGAGACGACCAATTATATAATGTAATAGTGACAGCTCACGCTTTCATTATAATTTTTTTTATAGTAATACCTATTATAATCGGAGGGTTTGGTAACTGGCTAGTACCCTTAATACTAGGCAGACCAGATATAGCCTTCCCCCGTATAAACAACATAAGATTTTGACTTCTCCCTCCTTCATTAACTTTATTACTTATAAGAGGACTAGTAGAAAGAGGTGTGGGTACAGGGTGAACTGTCTACCCCCCCCTAGCCGGTGCTACAGCCCATAGAGGGGGCGCGGTTGACTTAGCTATTTTTTCTTTACACCTGGCTGGTGCTTCTTCCAT…
2944524	GBCMA3465-12	BOLD:AAA1262	FN675842	Mined from GenBank, NCBI			Amphipoda	Gammaridae		Gammarus	Gammarus oceanicus																			4783184	COI-5P	FN675842	GTCTAGAGTTGTAGGTACTTCTCTAAGAGTTATTATTCGCTCAGAGTTAAGCGCTCCTGGTAATTTAATTGGAGACGACCAATTATATAATGTAATAGTGACAGCTCACGCTTTCATTATAATTTTTTTTATAGTAATACCTATTATAATCGGAGGGTTTGGTAACTGGCTAGTACCCTTAATACTAGGCAGACCAGATATAGCCTTCCCCCGTATAAACAACATAAGATTTTGACTTCTCCCTCCTTCATTAACTTTATTACTTATAAGAGGATTAGTAGAAAGAGGTGTGGGTACAGGGTGAACTGTCTACCCCCCCCTAGCCGGTGCTACAGCCCATAGAGGGGGCGCGGTTGACTTAGCTATTTTTTCTTTACACCTGGCTGGTGCTTCTTCCAT…
2944525	GBCMA3466-12	BOLD:AAA1262	FN675843	Mined from GenBank, NCBI			Amphipoda	Gammaridae		Gammarus	Gammarus oceanicus																			4783185	COI-5P	FN675843	GTCTAGAGTTGTAGGTACTTCTCTAAGAGTTATTATTCGCTCAGAGTTAAGCGCTCCTGGTAATTTAATTGGAGACGACCAGTTATATAATGTAATAGTGACAGCTCACGCTTTCATTATAATTTTTTTTATAGTAATACCTATTATAATCGGAGGGTTTGGTAACTGGCTAGTACCCTTAATACTAGGCAGACCAGATATAGCCTTCCCCCGTATAAACAACATAAGATTTTGACTTCTCCCTCCTTCATTAACTTTATTACTTATAAGAGGATTAGTAGAAAGAGGTGTGGGTACAGGGTGAACTGTCTACCCCCCCCTAGCCGGTGCTACAGCCCATAGAGGGGGCGCGGTTGACTTAACTATTTTTTCTTTACACCTGGCTGGTGCTTCTTCCAT…
2944526	GBCMA3467-12	BOLD:AAA1262	FN675844	Mined from GenBank, NCBI			Amphipoda	Gammaridae		Gammarus	Gammarus oceanicus																			4783186	COI-5P	FN675844	GTCTAGAGTTGTAGGTACTTCTCTAAGAGTTATTATTCGCTCAGAGTTAAGCGCTCCTGGTAATTTAATTGGAGACGACCAGTTATATAATGTAATAGTGACAGCTCACGCTTTCATTATAATTTTTTTTATAGTAATACCTATTATAATCGGAGGGTTTGGTAACTGGCTAGTACCCTTAATACTAGGCAGACCAGATATAGCCTTCCCCCGTATAAACAACATAAGATTTTGACTTCTCCCTCCTTCATTAACTTTATTACTTATAAGAGGATTAGTAGAAAGAGGTGTGGGTACAGGGTGAACTGTCTACCCCCCCCTAGCCGGTGCTACAGCCCATAGAGGGGGCGCGGTTGACTTAGCTATTTTTTCTTTACACCTGGCTGGTGCTTCTTCAAT…
2944527	GBCMA3468-12	BOLD:AAA1262	FN675845	Mined from GenBank, NCBI			Amphipoda	Gammaridae		Gammarus	Gammarus oceanicus																			4783187	COI-5P	FN675845	GTCTAGAGTTGTAGGTACTTCTCTAAGAGTTATTATTCGCTCAGAGTTAAGCGCTCCTGGTAATTTAATTGGAGACGACCAGTTATATAATGTAATAGTGACAGCTCACGCTTTCATTATAATTTTTTTTATAGTAATACCTATTATAATCGGAGGGTTTGGTAACTGGCTAGTACCCTTAATACTAGGCAGACCAGATATAGCCTTCCCCCGTATAAACAACATAAGATTTTGACTTCTCCCTCCTTCATTAACTTTATTACTTATAAGAGGATTAGTAGAAAGAGGTGTGGGTACAGGGTGAACTGTCTACCCCCCCCTAGCCGGTGCTACAGCCCATAGAGGGGGCGCGGTTGACTTAGCTATTTTTTCTTTACACCTGGCTGGTGCTTCTTCAAT…
3578244	GBCMA4003-13	BOLD:AAA1262	FN675846	Mined from GenBank, NCBI			Amphipoda	Gammaridae		Gammarus	Gammarus oceanicus																			5407102	COI-5P	FN675846	GTCTAGAGTTGTAGGTACTTCTCTAAGAGTTATTATTCGCTCAGAGTTAAGCGCTCCTGGTAATTTAATTGGAGACGACCAGTTATATAATGTAATAGTGACAGCTCACGCTTTCATTATAATTTTTTTTATAGTAATACCTATTATAATCGGAGGGTTTGGTAACTGGCTAGTACCCTTAATACTAGGCAGACCAGATATAGCCTTCCCCCGTATAAACAACATAAGATTTTGACTTCTCCCTCCTTCATTAACTTTATTACTTATAAGAGGATTAGTAGAAAGAGGTGTGGGTACAGGGTGAACTGTCTACCCCCCCCTAGCCGGTGCTACAGCCCATAGAGGGGGCGCGGTTGACTTAGCTATTTTTTCTTTACACCTGGCTGGTGCTTCTTCCAT…
2944528	GBCMA3469-12	BOLD:AAA1262	FN675847	Mined from GenBank, NCBI			Amphipoda	Gammaridae		Gammarus	Gammarus oceanicus																			4783188	COI-5P	FN675847	GTCTAGAGTTGTAGGTACTTCTCTAAGAGTTATTATTCGCTCAGAGTTAAGCGCTCCTGGTAATTTAATTGGAGACGACCAGTTATATAATGTAATAGTGACAGCTCACGCTTTCATTATAATTTTTTTTATAGTAATACCTATTATAATCGGAGGGTTTGGTAACTGGCTAGTACCCTTAATACTAGGCAGACCAGATATAGCCTTCCCCCGTATAAACAACATAAGATTTTGACTTCTCCCTCCTTCATTAACTTTATTACTTATAAGAGGATTAGTAGAAAGAGGTGTGGGTACAGGGTGAACTGTCTACCCCCCCCTAGCCGGTGCTACAGCCCATAGAGGGGGCGCGGTTGACTTAGCTATTTTTTCTTTACACCTGGCTGGTGCTTCTTCCAT…
3578243	GBCMA4002-13	BOLD:AAA1262	FN675848	Mined from GenBank, NCBI			Amphipoda	Gammaridae		Gammarus	Gammarus oceanicus																			5407101	COI-5P	FN675848	GTCTAGAGTTGTAGGTACTTCTCTAAGAGTTATTATTCGCTCAGAGTTAAGCGCTCCTGGTAATTTAATTGGAGACGACCAGTTATATAATGTAATAGTGACAGCTCACGCTTTCATTATAATTTTTTTTATAGTAATACCTATTATAATCGGAGGGTTTGGTAACTGGCTAGTACCCTTAATACTAGGCAGACCAGATATAGCCTTCCCCCGTATAAACAACATAAGATTTTGACTTCTCCCTCCTTCATTAACTTTATTACTTATAAGAGGATTAGTAGAAAGAGGTGTGGGTACAGGGTGAACTGTCTACCCCCCCCTAGCCGGTGCTACAGCCCATAGAGGGGGCGCGGTTGACTTAGCTATTTTTTCTTTACACCTGGCTGGTGCTTCTTCCAT…
2944529	GBCMA3470-12	BOLD:AAA1262	FN675849	Mined from GenBank, NCBI			Amphipoda	Gammaridae		Gammarus	Gammarus oceanicus																			4783189	COI-5P	FN675849	GTCTAGAGTTGTAGGTACTTCTCTAAGAGTTATTATTCGCTCAGAGTTAAGCGCTCCTGGTAATTTAATTGGAGACGACCAGTTATATAATGTAATAGTGACAGCTCACGCTTTCATTATAATTTTTTTTATAGTAATACCTATTATAATCGGAGGGTTTGGTAACTGGCTAGTACCCTTAATACTAGGCAGACCAGATATAGCCTTCCCCCGTATAAACAACATAAGATTTTGACTTCTCCCTCCTTCATTAACTTTATTACTTATAAGAGGATTAGTAGAAAGAGGTGTGGGTACAGGGTGAACTGTCTACCCCCCCCTAGCCGGTGCTACAGCCCATAGAGGGGGCGCGGTTGACTTAGCTATTTTTTCTTTACACCTGGCTGGTGCTTCTTCCAT…
2944530	GBCMA3471-12	BOLD:AAA1262	FN675850	Mined from GenBank, NCBI			Amphipoda	Gammaridae		Gammarus	Gammarus oceanicus																			4783190	COI-5P	FN675850	GTCTAGAGTTGTAGGTACTTCTCTAAGAGTTATTATTCGCTCAGAGTTAAGCGCTCCTGGTAATTTAATTGGAGACGACCAGTTATATAATGTAATAGTGACAGCTCACGCTTTCATTATAATTTTTTTTATAGTAATACCTATTATAATCGGAGGGTTTGGTAACTGGCTAGTACCCTTAATACTAGGCAGACCAGATATAGCCTTCCCCCGTATAAACAACATAAGATTTTGACTTCTCCCTCCTTCATTAACTTTATTACTTATAAGAGGATTAGTAGAAAGAGGTGTGGGTACAGGGTGAACTGTCTACCCCCCCCTAGCCGGTGCTACAGCCCATAGAGGGGGCGCGGTTGACTTAGCTATTTTTTCTTTACACCTGGCTGGTGCTTCTTCCAT…
2944531	GBCMA3472-12	BOLD:AAA1262	FN675851	Mined from GenBank, NCBI			Amphipoda	Gammaridae		Gammarus	Gammarus oceanicus																			4783191	COI-5P	FN675851	GTCTAGAGTTGTAGGTACTTCTCTAAGAGTTATTATTCGCTCAGAGTTAAGCGCTCCTGGTAATTTAATTGGAGACGACCAGTTATATAATGTAATAGTGACAGCTCACGCTTTCATTATAATTTTTTTTATAGTAATACCTATTATAATCGGAGGGTTTGGTAACTGGCTAGTACCCTTAATACTAGGCAGACCAGATATAGCCTTCCCCCGTATAAACAACATAAGATTTTGACTTCTCCCTCCTTCATTAACTTTATTACTTATAAGAGGATTAGTAGAAAGAGGTGTGGGTACAGGGTGAACTGTCTACCCCCCCCTAGCCGGTGCTACAGCCCATAGGGGGGGCGCGGTTGACTTAGCTATTTTTTCTTTACACCTGGCTGGTGCTTCTTCCAT…
2944532	GBCMA3473-12	BOLD:AAA1262	FN675852	Mined from GenBank, NCBI			Amphipoda	Gammaridae		Gammarus	Gammarus oceanicus																			4783192	COI-5P	FN675852	GTCTAGAGTTGTAGGTACTTCTCTAAGAGTTATTATTCGCTCAGAGTTAAGCGCTCCTGGTAATTTAATTGGAGACGACCAGTTATATAATGTAATAGTGACAGCTCACGCTTTCATTATAATTTTTTTTATAGTAATACCTATTATAATCGGAGGGTTTGGTAACTGGCTAGTACCCTTAATACTAGGCAGACCAGATATAGCCTTCCCCCGTATAAACAACATAAGATTTTGACTTCTCCCTCCTTCATTAACTTTATTACTTATAAGAGGATTAGTAGAAAGAGGTGTGGGTACAGGGTGAACTGTCTATCCCCCCCTAGCCGGTGCTACAGCCCATAGAGGGGGCGCGGTTGACTTAGCTATTTTTTCTTTACACCTGGCTGGTGCTTCTTCCAT…
2944533	GBCMA3474-12	BOLD:AAA1262	FN675853	Mined from GenBank, NCBI			Amphipoda	Gammaridae		Gammarus	Gammarus oceanicus																			4783193	COI-5P	FN675853	GTCTAGAGTTGTAGGTACTTCTCTAAGAGTTATTATTCGCTCAGAGTTAAGCGCTCCTGGTAATTTAATTGGAGACGACCAGTTATATAATGTAATAGTGACAGCTCACGCTTTCATTATAATTTTTTTTATAGTAATACCTATTATAATCGGAGGGTTTGGTAACTGGCTAGTACCCTTAATACTAGGCAGACCAGATATAGCCTTCCCCCGTATAAACAACATAAGATTTTGACTTCTCCCTCCTTCATTAACTTTATTACTTATAAGGGGATTAGTAGAAAGAGGTGTGGGTACAGGGTGAACTGTCTACCCCCCCCTAGCCGGTGCTACAGCCCATAGAGGGGGCGCGGTTGACTTAGCTATTTTTTCTTTACACCTGGCTGGTGCTTCTTCCAT…
2944534	GBCMA3475-12	BOLD:AAA1262	FN675854	Mined from GenBank, NCBI			Amphipoda	Gammaridae		Gammarus	Gammarus oceanicus																			4783194	COI-5P	FN675854	GTCTAGAGTTGTAGGTACTTCTCTAAGAGTTATTATTCGCTCAGAGTTAAGCGCTCCTGGTAATTTAATTGGAGACGACCAGTTATATAATGTAATAGTGACAGCTCACGCTTTCATTATAATTTTTTTTATAGTAATACCTATTATAATCGGAGGGTTTGGTAACTGGCTAGTACCCTTAATACTAGGCAGACCAGATATAGCCTTTCCCCGTATAAACAACATAAGATTTTGACTTCTCCCTCCTTCATTAACTTTATTACTTATAAGAGGATTAGTAGAAAGAGGTGTGGGTACAGGGTGAACTGTCTACCCCCCCCTAGCCGGTGCTACAGCCCATAGAGGGGGCGCGGTTGACTTAGCTATTTTTTCTTTACACCTGGCTGGTGCTTCTTCCAT…
2944535	GBCMA3476-12	BOLD:AAA1262	FN675855	Mined from GenBank, NCBI			Amphipoda	Gammaridae		Gammarus	Gammarus oceanicus																			4783195	COI-5P	FN675855	GTCTAGAGTTGTAGGTACTTCTCTAAGAGTTATTATTCGCTCAGAGTTAAGCGCTCCTGGTAATTTAATTGGAGACGACCAGTTATATAATGTAATAGTGACAGCTCACGCTTTCATTATAATTTTTTTTATAGTAATACCTATTATAATCGGAGGGTTTGGTAATTGGCTAGTACCCTTAATACTAGGCAGACCAGATATAGCCTTCCCCCGTATAAACAACATAAGATTTTGACTTCTCCCTCCTTCATTAACTTTATTACTTATAAGAGGATTAGTAGAAAGAGGTGTGGGTACAGGGTGAACTGTCTATCCCCCCCTAGCCGGTGCTACAGCCCATAGAGGGGGCGCGGTTGACTTAGCTATTTTTTCTTTACACCTGGCTGGTGCTTCTTCCAT…
2944536	GBCMA3477-12	BOLD:AAA1262	FN675856	Mined from GenBank, NCBI			Amphipoda	Gammaridae		Gammarus	Gammarus oceanicus																			4783196	COI-5P	FN675856	GTCTAGAGTTGTAGGTACTTCTCTAAGAGTTATTATTCGCTCAGAGTTAAGCGCTCCTGGTAATTTAATTGGAGACGACCAGTTATATAATGTAATAGTGACAGCTCACGCTTTCATTATAATTTTTTTTATAGTAATACCTATTATAATCGGAGGGTTTGGTAATTGGCTAGTACCCTTAATACTAGGCAGACCAGATATAGCCTTCCCCCGTATAAACAACATAAGATTTTGACTTCTCCCTCCTTCATTAACTTTATTACTTATAAGAGGATTAGTAGAAAGAGGTGTGGGTACAGGGTGAACTGTCTATCCCCCCCTAGCCGGTGCTACAGCCCATAGAGGGGGCGCGGTTGACTTAGCTATTTTTTCTTTACACCTGGCTGGTGCTTCTTCCAT…
2944537	GBCMA3478-12	BOLD:AAA1262	FN675857	Mined from GenBank, NCBI			Amphipoda	Gammaridae		Gammarus	Gammarus oceanicus																			4783197	COI-5P	FN675857	GTCTAGAGTTGTAGGTACTTCTCTAAGAGTTATTATTCGCTCAGAGTTAAGCGCTCCTGGTAATTTAATTGGAGATGACCAATTATATAATGTAATAGTGACAGCTCACGCTTTCATTATAATTTTTTTTATAGTAATACCTATTATAATCGGAGGGTTTGGTAACTGGCTAGTACCCTTAATACTAGGTAGACCAGATATAGCCTTCCCCCGTATAAACAACATAAGATTTTGACTTCTCCCTCCTTCATTAACTTTATTACTTATAAGAGGATTAGTAGAAAGAGGTGTGGGTACAGGATGAACTGTCTACCCCCCCCTAGCCGGTGCTACAGCCCATAGAGGGGGCGCAGTTGACTTAGCTATTTTTTCTCTGCACCTGGCTGGTGCTTCTTCCAT…
2944538	GBCMA3479-12	BOLD:AAA1262	FN675858	Mined from GenBank, NCBI			Amphipoda	Gammaridae		Gammarus	Gammarus oceanicus																			4783198	COI-5P	FN675858	GTCTAGAGTTGTAGGTACTTCTCTAAGAGTTATTATTCGCTCAGAGTTAAGCGCTCCTGGTAATTTAATTGGAGATGACCAATTATATAATGTAATAGTGACAGCTCACGCTTTCATTATAATTTTTTTTATAGTAATACCTATTATAATCGGAGGGTTTGGTAACTGGCTAGTACCCTTAATACTAGGTAGACCAGATATAGCCTTCCCCCGTATAAACAACATAAGATTTTGACTTCTCCCTCCTTCATTAACTTTATTACTTATAAGAGGATTAGTAGAAAGAGGTGTGGGTACAGGATGAACTGTCTACCCCCCCCTAGCCGGTGCTACAGCCCATAGAGGGGGCGCAGTTGACTTAGCTATTTTTTCTCTGCACCTGGCTGGTGCTTCTTCCAT…
2944539	GBCMA3480-12	BOLD:AAA1262	FN675859	Mined from GenBank, NCBI			Amphipoda	Gammaridae		Gammarus	Gammarus oceanicus																			4783199	COI-5P	FN675859	GTCTAGAGTTGTAGGTACTTCTCTAAGAGTTATTATTCGCTCAGAGTTAAGCGCTCCTGGTAATTTAATTGGAGATGACCAATTATATAATGTAATAGTGACAGCTCACGCTTTCATTATAATTTTTTTTATAGTAATACCTATTATAATCGGAGGGTTTGGTAACTGGCTAGTACCCTTAATACTAGGTAGACCAGATATAGCCTTCCCCCGTATAAACAACATAAGATTTTGACTTCTCCCTCCTTCATTAACTTTGTTACTTATAAGAGGATTAGTAGAAAGAGGTGTGGGTACAGGATGAACTGTCTACCCCCCCCTAGCCGGTGCTACAGCCCATAGAGGGGGCGCAGTTGACTTAGCTATTTTTTCTCTGCACCTGGCTGGTGCTTCTTCCAT…
2944540	GBCMA3481-12	BOLD:AAA1262	FN675860	Mined from GenBank, NCBI			Amphipoda	Gammaridae		Gammarus	Gammarus oceanicus																			4783205	COI-5P	FN675860	GTCTAGAGTTGTAGGTACTTCTCTAAGAGTTATTATTCGCTCAGAGTTAAGCGCTCCTGGTAATTTAATTGGAGATGACCAATTATATAATGTAATAGTGACAGCTCACGCTTTCATTATAATTTTTTTTATAGTAATACCTATTATAATCGGAGGGTTTGGTAACTGGCTAGTACCCTTAATACTAGGTAGACCAGATATAGCCTTCCCCCGTATAAACAACATAAGATTTTGACTTCTCCCTCCTTCATTAACTTTGTTACTTATAAGAGGATTAGTAGAAAGAGGTGTGGGTACAGGATGAACTGTCTACCCCCCCCTAGCCGGTGCTACAGCCCATAGAGGGGGCGCAGTTGACTTAGCTATTTTTTCTCTGCACCTGGCTGGTGCTTCTTCCAT…
2944541	GBCMA3482-12	BOLD:AAA1262	FN675861	Mined from GenBank, NCBI			Amphipoda	Gammaridae		Gammarus	Gammarus oceanicus																			4783206	COI-5P	FN675861	GTCTAGAGTTGTAGGTACTTCTCTAAGAGTTATTATTCGCTCAGAGTTAAGCGCTCCTGGTAATTTAATTGGAGATGACCAATTATATAATGTAATAGTGACAGCTCACGCTTTCATTATAATTTTTTTTATAGTAATACCTATTATAATCGGAGGGTTTGGTAACTGGCTAGTGCCCTTAATACTAGGTAGACCAGATATAGCCTTCCCCCGTATAAACAACATAAGATTTTGACTTCTCCCTCCTTCATTAACTTTGTTACTTATAAGAGGATTAGTAGAAAGAGGTGTGGGTACAGGATGAACTGTCTACCCCCCCCTAGCCGGTGCTACAGCCCATAGAGGGGGCGCAGTTGACTTAGCTATTTTTTCTCTGCACCTGGCTGGTGCTTCTTCCAT…
3578242	GBCMA4001-13	BOLD:AAA1262	FN675862	Mined from GenBank, NCBI			Amphipoda	Gammaridae		Gammarus	Gammarus oceanicus																			5407100	COI-5P	FN675862	GTCTAGAGTTGTAGGTACTTCTCTAAGAGTTATTATTCGCTCAGAGTTAAGCGCTCCTGGTAATTTAATTGGAGATGACCAATTATATAATGTAATAGTGACAGCTCACGCTTTCATTATAATTTTTTTTATAGTGATACCTATTATAATCGGAGGGTTTGGTAACTGGCTAGTACCCTTAATACTAGGTAGACCAGATATAGCCTTCCCCCGTATAAACAACATAAGATTTTGACTTCTCCCTCCTTCATTAACTTTATTACTTATAAGAGGATTAGTAGAAAGAGGTGTGGGTACAGGATGAACTGTCTACCCCCCCCTAGCCGGTGCTACAGCCCATAGAGGGGGCGCAGTTGACTTAGCTATTTTTTCTCTGCACCTGGCTGGTGCTTCTTCCAT…
538106	WW074-07	BOLD:AAA1262	GF01CN0106	Universite du Quebec a Rimouski			Amphipoda	Gammaridae		Gammarus	Gammarus oceanicus		Frederic Hartog				Canada	Quebec	Cote-Nord	Baie-Comeau	harbour	49.237	-68.134							2623819	COI-5P	FJ581677	TACACTATATTTTATTTTAGGAGCTTGGTCTAGAGTTGTAGGTACTTCTCTAAGAGTTATTATTCGCTCAGAGTTAAGCGCTCCTGGTAATTTAATTGGAGATGACCAATTATATAATGTAATAGTGACAGCTCACGCTTTCATTATAATTTTTTTTATAGTAATACCTATTATAATCGGAGGGTTTGGTAACTGGCTAGTACCCTTAATACTAGGTAGACCAGATATAGCCTTCCCCCGTATAAACAACATAAGATTTTGACTTCTCCCTCCTTCATTAACTTTGTTACTTATAAGAGGATTAGTAGAAAGAGGTGTGGGTACAGGATGAACTGTCTACCCCCCCCTGGCCGGAGCTACAGCCCATAGAGGGGGCGCAGTTGACTTAGCTATTTTTTC…
538107	WW075-07	BOLD:AAA1262	GF02CN0106	Universite du Quebec a Rimouski			Amphipoda	Gammaridae		Gammarus	Gammarus oceanicus		Frederic Hartog				Canada	Quebec	Cote-Nord	Baie-Comeau	harbour	49.237	-68.134							2623818	COI-5P	FJ581676	TACACTATATTTTATTTTAGGAGCTTGGTCTAGAGTTGTAGGTACTTCTCTAAGAGTTATTATTCGCTCAGAGTTAAGCGCTCCTGGTAATTTAATTGGAGATGACCAATTATATAATGTAATAGTGACAGCTCACGCTTTCATTATAATTTTTTTTATAGTAATACCTATTATAATCGGAGGGTTTGGTAACTGGCTAGTACCCTTAATACTAGGTAGACCAGATATAGCCTTCCCCCGTATAAACAACATAAGATTTTGACTTCTCCCTCCTTCATTAACTTTGTTACTTATAAGAGGATTAGTAGAAAGAGGTGTGGGTACAGGATGAACTGTCTACCCCCCCCTGGCCGGAGCTACAGCCCATAGAGGGGGCGCAGTTGACTTAGCTATTTTTTC…
743103	WW888-08	BOLD:AAA1262	GSL32-02	Universite du Quebec a Rimouski	Pierre Brunel		Amphipoda	Gammaridae		Gammarus	Gammarus oceanicus		Frederic Hartog				Canada	Quebec	Cote-Nord	Baie-Comeau	harbour	49.237	-68.134							2658165	COI-5P		TACACTATATTTTATTTTAGGAGCTTGGTCTAGAGTTGTAGGTACTTCTCTAAGAGTTATTATTCGCTCAGAGTTAAGCGCTCCTGGTAATTTAATTGGAGATGACCAATTATATAATGTAATAGTGACAGCTCACGCTTTCATTATAATTTTTTTTATAGTAATACCTATTATAATCGGAGGGTTTGGTAACTGGCTAGTACCCTTAATACTAGGTAGACCAGATATAGCCTTCCCCCGTATAAACAACATAAGATTTTGACTTCTCCCTCCTTCATTAACTTTGTTACTTATAAGAGGATTAGTAGAAAGAGGTGTGGGTACAGGATGAACTGTCTACCCCCCCCTGGCCGGAGCTACAGCCCATAGAGGGGGCGCAGTTGACTTAGCTATTTTTTC…
876283	SACRU017-08	BOLD:AAA1262	HLC-26115	Centre for Biodiversity Genomics			Amphipoda	Gammaridae		Gammarus	Gammarus oceanicus				BIOUG:Churchill		Canada	Manitoba	Churchill	unspecified locality	(general coordinate)	58.74	-93.82							2597227	COI-5P	MG314827	TACACTATATTTTATTTTAGGAGCTTGGTCTAGAGTTGTAGGTACTTCTCTAAGAGTTATTATTCGCTCAGAGTTAAGCGCTCCTGGTAATTTAATTGGAGACGACCAGTTATATAATGTAATAGTGACAGCTCACGCTTTCATTATAATTTTTTTTATAGTAATACCTATTATAATCGGAGGGTTTGGTAACTGGCTAGTACCCTTAATACTAGGCAGACCAGATATAGCCTTCCCCCGTATAAACAACATAAGATTTTGACTTCTCCCTCCTTCATTAACTTTATTACTTATAAGAGGATTAGTAGAAAGAGGTGTGGGTACAGGGTGAACTGTCTACCCCCCCCTAGCCGGTGCTACAGCCCATAGAGGGGGCGCGGTTGACTTAGCTATTTTTTC…
876284	SACRU018-08	BOLD:AAA1262	HLC-26116	Centre for Biodiversity Genomics			Amphipoda	Gammaridae		Gammarus	Gammarus oceanicus				BIOUG:Churchill		Canada	Manitoba	Churchill	unspecified locality	(general coordinate)	58.74	-93.82							2597226	COI-5P	MG318529	TACACTATATTTTATTTTAGGAGCTTGGTCTAGAGTTGTAGGTACTTCTCTAAGAGTTATTATTCGCTCAGAGTTAAGCGCTCCTGGTAATTTAATTGGAGACGACCAGTTATATAATGTAATAGTGACAGCTCACGCTTTCATTATAATTTTTTTTATAGTAATACCTATTATAATCGGAGGGTTTGGTAACTGGCTAGTACCCTTAATACTAGGCAGACCAGATATAGCCTTCCCCCGTATAAACAACATAAGATTTTGACTTCTCCCTCCTTCATTAACTTTATTACTTATAAGAGGATTAGTAGAAAGAGGTGTGGGTACAGGGTGAACTGTCTACCCCCCCCTAGCCGGTGCTACAGCCCATAGAGGGGGCGCGGTTGACTTAGCTATTTTTTC…
891115	CRCH017-08	BOLD:AAA1262	HLC-26576	Centre for Biodiversity Genomics			Amphipoda	Gammaridae		Gammarus	Gammarus oceanicus		Arctic Ecology		BIOUG:Churchill		Canada	Manitoba	Churchill	16 km E Churchill, Bird Cove, Rock Bluff C		58.765	-93.867							3233800	COI-5P	MG317572	TACACTATATTTTATTTTAGGAGCTTGGTCTAGAGTTGTAGGTACTTCTCTAAGAGTTATTATTCGCTCAGAGTTAAGCGCTCCTGGTAATTTAATTGGAGACGACCAGTTATATAATGTAATAGTGACAGCTCACGCTTTCATTATAATTTTTTTTATAGTAATACCTATTATAATCGGAGGGTTTGGTAACTGGCTAGTACCCTTAATACTAGGCAGACCAGATATAGCCTTCCCCCGTATAAACAACATAAGATTTTGACTTCTCCCTCCTTCATTAACTTTATTACTTATAAGAGGATTAGTAGAAAGAGGTGTGGGTACAGGGTGAACTGTCTACCCCCCCCTAGCCGGTGCTACAGCCCATAGAGGGGGCGCGGTTGACTTAGCTATTTTTTC…
891117	CRCH019-08	BOLD:AAA1262	HLC-26578	Centre for Biodiversity Genomics			Amphipoda	Gammaridae		Gammarus	Gammarus oceanicus		Arctic Ecology		BIOUG:Churchill		Canada	Manitoba	Churchill	16 km E Churchill, Bird Cove, Rock Bluff C		58.765	-93.867							3233801	COI-5P	MG316086	TACACTATATTTTATTTTAGGAGCTTGGTCTAGAGTTGTAGGTACTTCTCTAAGAGTTATTATTCGCTCAGAGTTAAGCGCTCCTGGTAATTTAATTGGAGACGACCAGTTATATAATGTAATAGTGACAGCTCACGCTTTCATTATAATTTTTTTTATAGTAATACCTATTATAATCGGAGGGTTTGGTAACTGGCTAGTACCCTTAATACTAGGCAGACCAGATATAGCCTTCCCCCGTATAAACAACATAAGATTTTGACTTCTCCCTCCTTCATTAACTTTATTACTTATAAGAGGATTAGTAGAAAGAGGTGTGGGTACAGGGTGAACTGTCTACCCCCCCCTAGCCGGTGCTACAGCCCATAGAGGGGGCGCGGTTGACTTAGCTATTTTTTC…
887311	NBAMP009-08	BOLD:AAA1262	HUNTSAMP0009	Centre for Biodiversity Genomics	Christina M. Carr		Amphipoda	Gammaridae		Gammarus	Gammarus oceanicus		Christy Carr, Sandra McCubbin				Canada	New Brunswick	St. Andrews	Block House	Mud flat	45.0748	-67.0676							2599477	COI-5P	MG314464	ATATTTTATTTTAGGAGCTTGGTCTAGAGTTGTAGGTACTTCTCTAAGAGTTATTATTCGCTCAGAGTTAAGCGCTCCTGGTAATTTAATTGGAGATGACCAATTATATAATGTAATAGTGACAGCTCACGCTTTCATTATAATTTTTTTTATAGTAATACCTATTATAATCGGAGGGTTTGGTAACTGGCTAGTACCCTTAATACTAGGTAGACCAGATATAGCCTTCCCCCGTATAAACAACATAAGATTTTGACTTCTCCCTCCTTCATTAACTTTGTTACTTATAAGAGGATTAGTAGAAAGAGGTGTGGGTACAGGATGAACTGTCTACCCCCCCCTAGCCGGTGCTACAGCCCATAGAGGGGGCGCAGTTGACTTAGCTATTTTTTCTCTGCA…
887312	NBAMP010-08	BOLD:AAA1262	HUNTSAMP0010	Centre for Biodiversity Genomics	Christina M. Carr		Amphipoda	Gammaridae		Gammarus	Gammarus oceanicus		Christy Carr, Sandra McCubbin				Canada	New Brunswick	St. Andrews	Block House	Mud flat	45.0748	-67.0676							2599476	COI-5P	MG318124	TATATTTTATTTTAGGAGCTTGGTCTAGAGTTGTAGGTACTTCTCTAAGAGTTATTATTCGCTCAGAGTTAAGCGCTCCTGGTAATTTAATTGGAGATGACCAATTATATAATGTAATAGTGACAGCTCACGCTTTCATTATAATTTTTTTTATAGTAATACCTATTATAATCGGAGGGTTTGGTAACTGGCTAGTACCCTTAATACTAGGTAGACCAGATATAGCCTTCCCCCGTATAAACAACATAAGATTTTGACTTCTCCCTCCTTCATTAACTTTGTTACTTATAAGAGGATTAGTAGAAAGAGGTGTGGGTACAGGATGAACTGTCTACCCCCCCCTAGCCGGTGCTACAGCCCATAGAGGGGGCGCAGTTGACTTAGCTATTTTTTCTCTGC…
887348	NBAMP046-08	BOLD:AAA1262	HUNTSAMP0046	Centre for Biodiversity Genomics	Christina M. Carr		Amphipoda	Gammaridae		Gammarus	Gammarus oceanicus		Christy Carr, Sandra McCubbin				Canada	New Brunswick	St. Andrews	Indian Point	Mud flat	45.0687	-67.0402							2599475	COI-5P	MG315646	TTTTAGGAGCTTGGTCTAGAGTTGTAGGTACTTCTCTAAGAGTTATTATTCGCTCAGAGTTAAGCGCTCCTGGTAATTTAATTGGAGATGACCAATTATATAATGTAATAGTGACAGCTCACGCTTTCATTATAATTTTTTTTATAGTAATACCTATTATAATCGGAGGGTTTGGTAACTGGCTAGTACCCTTAATACTAGGTAGACCAGATATAGCCTTCCCCCGTATAAACAACATAAGATTTTGACTTCTCCCTCCTTCATTAACTTTGTTACTTATAAGAGGATTAGTAGAAAGAGGTGTGGGTACAGGATGAACTGTCTACCCCCCCCTAGCCGGTGCTACAGCCCATAGAGGGGGCGCAGTTGACTTAGCTATTTTTTCTCTGCACCTGGCTG…
887349	NBAMP047-08	BOLD:AAA1262	HUNTSAMP0047	Centre for Biodiversity Genomics	Christina M. Carr		Amphipoda	Gammaridae		Gammarus	Gammarus oceanicus		Christy Carr, Sandra McCubbin				Canada	New Brunswick	St. Andrews	Indian Point	Mud flat	45.0687	-67.0402							2599474	COI-5P	MG310620	ATTTTAGGAGCTTGGTCTAGAGTTGTAGGTACTTCTCTAAGAGTTATTATTCGCTCAGAGTTAAGCGCTCCTGGTAATTTAATTGGAGATGACCAATTATATAATGTAATAGTGACAGCTCACGCTTTCATTATAATTTTTTTTATAGTAATACCTATTATAATCGGAGGGTTTGGTAACTGGCTAGTACCCTTAATACTAGGTAGACCAGATATAGCCTTCCCCCGTATAAACAACATAAGATTTTGACTTCTCCCTCCTTCATTAACTTTGTTACTTATAAGAGGATTAGTAGAAAGAGGTGTGGGTACAGGATGAACTGTCTACCCCCCCCTAGCCGGTGCTACAGCCCATAGAGGGGGCGCAGTTGACTTAGCTATTTTTTCTCTGCACCTGGCT…
887350	NBAMP048-08	BOLD:AAA1262	HUNTSAMP0048	Centre for Biodiversity Genomics	Christina M. Carr		Amphipoda	Gammaridae		Gammarus	Gammarus oceanicus		Christy Carr, Sandra McCubbin				Canada	New Brunswick	St. Andrews	Indian Point	Mud flat	45.0687	-67.0402							2599473	COI-5P	MG317393	TATTTTAGGAGCTTGGTCTAGAGTTGTAGGTACTTCTCTAAGAGTTATTATTCGCTCAGAGTTAAGCGCTCCTGGTAATTTAATTGGAGATGACCAATTATATAATGTAATAGTGACAGCTCACGCTTTCATTATAATTTTTTTTATAGTAATACCTATTATAATCGGAGGGTTTGGTAACTGGCTAGTACCCTTAATACTAGGTAGACCAGATATAGCCTTCCCCCGTATAAACAACATAAGATTTTGACTTCTCCCTCCTTCATTAACTTTGTTACTTATAAGAGGATTAGTAGAAAGAGGTGTGGGTACAGGATGAACTGTCTACCCCCCCCTAGCCGGTGCTACAGCCCATAGAGGGGGCGCAGTTGACTTAGCTATTTTTTCTCTGCACCTGGC…
887351	NBAMP049-08	BOLD:AAA1262	HUNTSAMP0049	Centre for Biodiversity Genomics	Christina M. Carr		Amphipoda	Gammaridae		Gammarus	Gammarus oceanicus		Christy Carr, Sandra McCubbin				Canada	New Brunswick	St. Andrews	Indian Point	Mud flat	45.0687	-67.0402							2599472	COI-5P	MG312427	TATTTTATTTTAGGAGCTTGGTCTAGAGTTGTAGGTACTTCTCTAAGAGTTATTATTCGCTCAGAGTTAAGCGCTCCTGGTAATTTAATTGGAGATGACCAATTATATAATGTAATAGTGACAGCTCACGCTTTCATTATAATTTTTTTTATAGTAATACCTATTATAATCGGAGGGTTTGGTAACTGGCTAGTACCCTTAATACTAGGTAGACCAGATATAGCCTTCCCCCGTATAAACAACATAAGATTTTGACTTCTCCCTCCTTCATTAACTTTGTTACTTATAAGAGGATTAGTAGAAAGAGGTGTGGGTACAGGATGAACTGTCTACCCCCCCCTAGCCGGTGCTACAGCCCATAGAGGGGGCGCAGTTGACTTAGCTATTTTTTCTCTGCAC…
887355	NBAMP053-08	BOLD:AAA1262	HUNTSAMP0053	Centre for Biodiversity Genomics	Christina M. Carr		Amphipoda	Gammaridae		Gammarus	Gammarus oceanicus		Christy Carr, Sandra McCubbin				Canada	New Brunswick	St. Andrews	Block House	Mud flat	45.0748	-67.0676							2599471	COI-5P	MG320148	TTATTTTAGGAGCTTGGTCTAGAGTTGTAGGTACTTCTCTAAGAGTTATTATTCGCTCAGAGTTAAGCGCTCCTGGTAATTTAATTGGAGATGACCAATTATATAATGTAATAGTGACAGCTCACGCTTTCATTATAATTTTTTTTATAGTAATACCTATTATAATCGGAGGGTTTGGTAACTGGCTAGTACCCTTAATACTAGGTAGACCAGATATAGCCTTCCCCCGTATAAACAACATAAGATTTTGACTTCTCCCTCCTTCATTAACTTTGTTACTTATAAGAGGATTAGTAGAAAGAGGTGTGGGTACAGGATGAACTGTCTACCCCCCCCTAGCCGGTGCTACAGCCCATAGAGGGGGCGCAGTTGACTTAGCTATTTTTTCTCTGCACCTGG…
887356	NBAMP054-08	BOLD:AAA1262	HUNTSAMP0054	Centre for Biodiversity Genomics	Christina M. Carr		Amphipoda	Gammaridae		Gammarus	Gammarus oceanicus		Christy Carr, Sandra McCubbin				Canada	New Brunswick	St. Andrews	Block House	Mud flat	45.0748	-67.0676							2599470	COI-5P	MG310919	ATTTTATTTTAGGAGCTTGGTCTAGAGTTGTAGGTACTTCTCTAAGAGTTATTATTCGCTCAGAGTTAAGCGCTCCTGGTAATTTAATTGGAGATGACCAATTATATAATGTAATAGTGACAGCTCACGCTTTCATTATAATTTTTTTTATAGTAATACCTATTATAATCGGAGGGTTTGGTAACTGGCTAGTACCCTTAATACTAGGTAGACCAGATATAGCCTTCCCCCGTATAAACAACATAAGATTTTGACTTCTCCCTCCTTCATTAACTTTGTTACTTATAAGAGGATTAGTAGAAAGAGGTGTGGGTACAGGATGAACTGTCTACCCCCCCCTAGCCGGTGCTACAGCCCATAGAGGGGGCGCAGTTGACTTAGCTATTTTTTCTCTGCACC…
887357	NBAMP055-08	BOLD:AAA1262	HUNTSAMP0055	Centre for Biodiversity Genomics	Christina M. Carr		Amphipoda	Gammaridae		Gammarus	Gammarus oceanicus		Christy Carr, Sandra McCubbin				Canada	New Brunswick	St. Andrews	Block House	Mud flat	45.0748	-67.0676							2599469	COI-5P	MG318311	TATTTTAGGAGCTTGGTCTAGAGTTGTAGGTACTTCTCTAAGAGTTATTATTCGCTCAGAGTTAAGCGCTCCTGGTAATTTAATTGGAGATGACCAATTATATAATGTAATAGTGACAGCTCACGCTTTCATTATAATTTTTTTTATAGTAATACCTATTATAATCGGAGGGTTTGGTAACTGGCTAGTACCCTTAATACTAGGTAGACCAGATATAGCCTTCCCCCGTATAAACAACATAAGATTTTGACTTCTCCCTCCTTCATTAACTTTGTTACTTATAAGAGGATTAGTAGAAAGAGGTGTGGGTACAGGATGAACTGTCTACCCCCCCCTAGCCGGTGCTACAGCCCATAGAGGGGGCGCAGTTGACTTAGCTATTTTTTCTCTGCACCTGGC…
887358	NBAMP056-08	BOLD:AAA1262	HUNTSAMP0056	Centre for Biodiversity Genomics	Christina M. Carr		Amphipoda	Gammaridae		Gammarus	Gammarus oceanicus		Christy Carr, Sandra McCubbin				Canada	New Brunswick	St. Andrews	Block House	Mud flat	45.0748	-67.0676							2599468	COI-5P	MG310599	TTTTAGGAGCTTGGTCTAGAGTTGTAGGTACTTCTCTAAGAGTTATTATTCGCTCAGAGTTAAGCGCTCCTGGTAATTTAATTGGAGATGACCAATTATATAATGTAATAGTGACAGCTCACGCTTTCATTATAATTTTTTTTATAGTAATACCTATTATAATCGGAGGGTTTGGTAACTGGCTAGTACCCTTAATACTAGGTAGACCAGATATAGCCTTCCCCCGTATAAACAACATAAGATTTTGACTTCTCCCTCCTTCATTAACTTTGTTACTTATAAGAGGATTAGTAGAAAGAGGTGTGGGTACAGGATGAACTGTCTACCCCCCCCTAGCCGGTGCTACAGCCCATAGAGGGGGCGCAGTTGACTTAGCTATTTTTTCTCTGCACCTGGCTG…
887359	NBAMP057-08	BOLD:AAA1262	HUNTSAMP0057	Centre for Biodiversity Genomics	Christina M. Carr		Amphipoda	Gammaridae		Gammarus	Gammarus oceanicus		Christy Carr, Sandra McCubbin				Canada	New Brunswick	St. Andrews	Block House	Mud flat	45.0748	-67.0676							2599467	COI-5P	MG313365	TTATTTTAGGAGCTTGGTCTAGAGTTGTAGGTACTTCTCTAAGAGTTATTATTCGCTCAGAGTTAAGCGCTCCTGGTAATTTAATTGGAGATGACCAATTATATAATGTAATAGTGACAGCTCACGCTTTCATTATAATTTTTTTTATAGTAATACCTATTATAATCGGAGGGTTTGGTAACTGGCTAGTACCCTTAATACTAGGTAGACCAGATATAGCCTTCCCCCGTATAAACAACATAAGATTTTGACTTCTCCCTCCTTCATTAACTTTGTTACTTATAAGAGGATTAGTAGAAAGAGGTGTGGGTACAGGATGAACTGTCTACCCCCCCCTAGCCGGTGCTACAGCCCATAGAGGGGGCGCAGTTGACTTAGCTATTTTTTCTCTGCACCTGG…
887361	NBAMP059-08	BOLD:AAA1262	HUNTSAMP0059	Centre for Biodiversity Genomics	Christina M. Carr		Amphipoda	Gammaridae		Gammarus	Gammarus oceanicus		Christy Carr, Sandra McCubbin				Canada	New Brunswick	St. Andrews	Block House	Mud flat	45.0748	-67.0676							2599466	COI-5P	MG316800	ATATTTTATTTTAGGAGCTTGGTCTAGAGTTGTAGGTACTTCTCTAAGAGTTATTATTCGCTCAGAGTTAAGCGCTCCTGGTAATTTAATTGGAGATGACCAATTATATAATGTAATAGTGACAGCTCACGCTTTCATTATAATTTTTTTTATAGTAATACCTATTATAATCGGAGGGTTTGGTAACTGGCTAGTACCCTTAATACTAGGTAGACCAGATATAGCCTTCCCCCGTATAAACAACATAAGATTTTGACTTCTCCCTCCTTCATTAACTTTGTTACTTATAAGAGGATTAGTAGAAAGAGGTGTGGGTACAGGATGAACTGTCTACCCCCCCCTAGCCGGTGCTACAGCCCATAGAGGGGGCGCAGTTGACTTAGCTATTTTTTCTCTGCA…
887364	NBAMP062-08	BOLD:AAA1262	HUNTSAMP0062	Centre for Biodiversity Genomics	Christina M. Carr		Amphipoda	Gammaridae		Gammarus	Gammarus oceanicus		Christy Carr, Sandra McCubbin				Canada	New Brunswick	St. Andrews	Ocean river	River	45.074	-67.0521							2599465	COI-5P	MG320662	ATTTTATTTTAGGAGCTTGGTCTAGAGTTGTAGGTACTTCTCTAAGAGTTATTATTCGCTCAGAGTTAAGCGCTCCTGGTAATTTAATTGGAGATGACCAATTATATAATGTAATAGTGACAGCTCACGCTTTCATTATAATTTTTTTTATAGTAATACCTATTATAATCGGAGGGTTTGGTAACTGGCTAGTACCCTTAATACTAGGTAGACCAGATATAGCCTTCCCCCGTATAAACAACATAAGATTTTGACTTCTCCCTCCTTCATTAACTTTGTTACTTATAAGAGGATTAGTAGAAAGAGGTGTGGGTACAGGATGAACTGTCTACCCCCCCCTAGCCGGTGCTACAGCCCATAGAGGGGGCGCAGTTGACTTAGCTATTTTTTCTCTGCACC…
887365	NBAMP063-08	BOLD:AAA1262	HUNTSAMP0063	Centre for Biodiversity Genomics	Christina M. Carr		Amphipoda	Gammaridae		Gammarus	Gammarus oceanicus		Christy Carr, Sandra McCubbin				Canada	New Brunswick	St. Andrews	Ocean river	River	45.074	-67.0521							2599464	COI-5P	MG318974	ATTTTATTTTAGGAGCTTGGTCTAGAGTTGTAGGTACTTCTCTAAGAGTTATTATTCGCTCAGAGTTAAGCGCTCCTGGTAATTTAATTGGAGATGACCAATTATATAATGTAATAGTGACAGCTCACGCTTTCATTATAATTTTTTTTATAGTAATACCTATTATAATCGGAGGGTTTGGTAACTGGCTAGTACCCTTAATACTAGGTAGACCAGATATAGCCTTCCCCCGTATAAACAACATAAGATTTTGACTTCTCCCTCCTTCATTAACTTTGTTACTTATAAGAGGATTAGTAGAAAGAGGTGTGGGTACAGGATGAACTGTCTACCCCCCCCTAGCCGGTGCTACAGCCCATAGAGGGGGCGCAGTTGACTTAGCTATTTTTTCTCTGCACC…
887366	NBAMP064-08	BOLD:AAA1262	HUNTSAMP0064	Centre for Biodiversity Genomics	Christina M. Carr		Amphipoda	Gammaridae		Gammarus	Gammarus oceanicus		Christy Carr, Sandra McCubbin				Canada	New Brunswick	St. Andrews	Ocean river	River	45.074	-67.0521							2599463	COI-5P	MG312480	TTATTTTAGGAGCTTGGTCTAGAGTTGTAGGTACTTCTCTAAGAGTTATTATTCGCTCAGAGTTAAGCGCTCCTGGTAATTTAATTGGAGATGACCAATTATATAATGTAATAGTGACAGCTCACGCTTTCATTATAATTTTTTTTATAGTAATACCTATTATAATCGGAGGGTTTGGTAACTGGCTAGTACCCTTAATACTAGGTAGACCAGATATAGCCTTCCCCCGTATAAACAACATAAGATTTTGACTTCTCCCTCCTTCATTAACTTTGTTACTTATAAGAGGATTAGTAGAAAGAGGTGTGGGTACAGGATGAACTGTCTACCCCCCCCTAGCCGGTGCTACAGCCCATAGAGGGGGCGCAGTTGACTTAGCTATTTTTTCTCTGCACCTGG…
887367	NBAMP065-08	BOLD:AAA1262	HUNTSAMP0065	Centre for Biodiversity Genomics	Christina M. Carr		Amphipoda	Gammaridae		Gammarus	Gammarus oceanicus		Christy Carr, Sandra McCubbin				Canada	New Brunswick	St. Andrews	Ocean river	River	45.074	-67.0521							2599462	COI-5P	MG313610	TATTTTAGGAGCTTGGTCTAGAGTTGTAGGTACTTCTCTAAGAGTTATTATTCGCTCAGAGTTAAGCGCTCCTGGTAATTTAATTGGAGATGACCAATTATATAATGTAATAGTGACAGCTCACGCTTTCATTATAATTTTTTTTATAGTAATACCTATTATAATCGGAGGGTTTGGTAACTGGCTAGTACCCTTAATACTAGGTAGACCAGATATAGCCTTCCCCCGTATAAACAACATAAGATTTTGACTTCTCCCTCCTTCATTAACTTTGTTACTTATAAGAGGATTAGTAGAAAGAGGTGTGGGTACAGGATGAACTGTCTACCCCCCCCTAGCCGGTGCTACAGCCCATAGAGGGGGCGCAGTTGACTTAGCTATTTTTTCTCTGCACCTGGC…
887369	NBAMP067-08	BOLD:AAA1262	HUNTSAMP0067	Centre for Biodiversity Genomics	Christina M. Carr		Amphipoda	Gammaridae		Gammarus	Gammarus oceanicus		Christy Carr, Sandra McCubbin				Canada	New Brunswick	St. Andrews	Ocean river	River	45.074	-67.0521							2599461	COI-5P	MG317485	TTAGGAGCTTGGTCTAGAGTTGTAGGTACTTCTCTAAGAGTTATTATTCGCTCAGAGTTAAGCGCTCCTGGTAATTTAATTGGAGATGACCAATTATATAATGTAATAGTGACAGCTCACGCTTTCATTATAATTTTTTTTATAGTAATACCTATTATAATCGGAGGGTTTGGTAACTGGCTAGTACCCTTAATACTAGGTAGACCAGATATAGCCTTCCCCCGTATAAACAACATAAGATTTTGACTTCTCCCTCCTTCATTAACTTTGTTACTTATAAGAGGATTAGTAGAAAGAGGTGTGGGTACAGGATGAACTGTCTACCCCCCCCTAGCCGGTGCTACAGCCCATAGAGGGGGCGCAGTTGACTTAGCTATTTTTTCTCTGCACCTGGCTGGT…
887370	NBAMP068-08	BOLD:AAA1262	HUNTSAMP0068	Centre for Biodiversity Genomics	Christina M. Carr		Amphipoda	Gammaridae		Gammarus	Gammarus oceanicus		Christy Carr, Sandra McCubbin				Canada	New Brunswick	St. Andrews	Ocean river	River	45.074	-67.0521							2599460	COI-5P	MG310939	GGAGCTTGGTCTAGAGTTGTAGGTACTTCTCTAAGAGTTATTATTCGCTCAGAGTTAAGCGCTCCTGGTAATTTAATTGGAGATGACCAATTATATAATGTAATAGTGACAGCTCACGCTTTCATTATAATTTTTTTTATAGTAATACCTATTATAATCGGAGGGTTTGGTAACTGGCTAGTACCCTTAATACTAGGTAGACCAGATATAGCCTTCCCCCGTATAAACAACATAAGATTTTGACTTCTCCCTCCTTCATTAACTTTGTTACTTATAAGAGGATTAGTAGAAAGAGGTGTGGGTACAGGATGAACTGTCTACCCCCCCCTAGCCGGTGCTACAGCCCATAGAGGGGGCGCAGTTGACTTAGCTATTTTTTCTCTGCACCTGGCTGGTGCT…
887374	NBAMP072-08	BOLD:AAA1262	HUNTSAMP0072	Centre for Biodiversity Genomics	Christina M. Carr		Amphipoda	Gammaridae		Gammarus	Gammarus oceanicus		Christy Carr, Sandra McCubbin				Canada	New Brunswick	St. Andrews	Ocean river	River	45.074	-67.0521							2599459	COI-5P	MG314014	TTATTTTAGGAGCTTGGTCTAGAGTTGTAGGTACTTCTCTAAGAGTTATTATTCGCTCAGAGTTAAGCGCTCCTGGTAATTTAATTGGAGATGACCAATTATATAATGTAATAGTGACAGCTCACGCTTTCATTATAATTTTTTTTATAGTAATACCTATTATAATCGGAGGGTTTGGTAACTGGCTAGTACCCTTAATACTAGGTAGACCAGATATAGCCTTCCCCCGTATAAACAACATAAGATTTTGACTTCTCCCTCCTTCATTAACTTTGTTACTTATAAGAGGATTAGTAGAAAGAGGTGTGGGTACAGGATGAACTGTCTACCCCCCCCTAGCCGGTGCTACAGCCCATAGAGGGGGCGCAGTTGACTTAGCTATTTTTTCTCTGCACCTGG…
887376	NBAMP074-08	BOLD:AAA1262	HUNTSAMP0074	Centre for Biodiversity Genomics	Christina M. Carr		Amphipoda	Gammaridae		Gammarus	Gammarus oceanicus		Christy Carr, Sandra McCubbin				Canada	New Brunswick	St. Andrews	Ocean river	River	45.074	-67.0521							2599458	COI-5P	MG312367	TATTTTAGGAGCTTGGTCTAGAGTTGTAGGTACTTCTCTAAGAGTTATTATTCGCTCAGAGTTAAGCGCTCCTGGTAATTTAATTGGAGATGACCAATTATATAATGTAATAGTGACAGCTCACGCTTTCATTATAATTTTTTTTATAGTAATACCTATTATAATCGGAGGGTTTGGTAACTGGCTAGTACCCTTAATACTAGGTAGACCAGATATAGCCTTCCCCCGTATAAACAACATAAGATTTTGACTTCTCCCTCCTTCATTAACTTTGTTACTTATAAGAGGATTAGTAGAAAGAGGTGTGGGTACAGGATGAACTGTCTACCCCCCCCTAGCCGGTGCTACAGCCCATAGAGGGGGCGCAGTTGACTTAGCTATTTTTTCTCTGCACCTGGC…
3588359	GBCMA4401-13	BOLD:AAA1262	JF965956	Mined from GenBank, NCBI			Amphipoda	Gammaridae		Gammarus	Gammarus setosus						Russia		Beloe More											5416179	COI-5P	JF965956	CGAGCTTGGTCTAGAGTTGTAGGTACTTCTCTAAGAGTTATTATTCGCTCAGAGTTAAGCGCTCCTGGTAATTTAATTGGAGACGACCAGTTATATAATGTAATAGTGACAGCTCACGCTTTCATTATAATTTTTTTTATAGTAATACCTATTATAATCGGAGGGTTTGGTAACTGGCTAGTACCCTTAATACTAGGCAGACCAGATATAGCCTTCCCCCGTATAAACAACATAAGATTTTGACTTCTCCCTCCTTCATTAACTTTATTACTTATAAGAGGATTAGTAGAAAGAGGTGTGGGTACAGGGTGAACTGTCTACCCCCCCCTAGCCGGTGCTACAGCCCATAGAGGGGGCGCGGTTGACTTAGCTATTTTTTCTTTACACCTGGCTGGTGCT…
596528	APODS001-07	BOLD:AAA1262	JRGA01	Bangor University	Jennifer Rock		Amphipoda	Gammaridae		Gammarus	Gammarus oceanicus		Jennifer Rock				United States	Maine	Hancock	Mount Desert Island	Hunters Brook	44.4	-68.2							2831209	COI-5P	GQ341819	---------------------------------------GTAGGTACTTCTCTAAGAGTTATTATTCGCTCAGAGTTAAGCGCTCCTGGTAATTTAATTGGAGATGACCAATTATATAATGTAATAGTGACAGCTCACGCTTTCATTATAATTTTTTTTATAGTAATACCTATTATAATCGGAGGGTTTGGTAACTGGCTAGTACCCTTAATACTAGGTAGACCAGATATAGCCTTCCCCCGTATAAACAACATAAGATTTTGACTTCTCCCTCCTTCATTAACTTTATTACTTATAAGAGGATTAGTAGAAAGAGGTGTGGGTACAGGATGAACTGTCTACCCCCCCCTAGCCGGTGCTACAGCCCATAGAGGGGGCGCAGTTGACTTAGCTATTTTT…
596529	APODS002-07	BOLD:AAA1262	JRGA02	Bangor University	Jennifer Rock		Amphipoda	Gammaridae		Gammarus	Gammarus oceanicus		Jennifer Rock				United States	Maine	Hancock	Mount Desert Island	Hunters Brook	44.4	-68.2							2831208	COI-5P	GQ341818	--------------------------------------------TACTTCTCTAAGAGTTATTATTCGCTCAGAGTTAAGCGCTCCTGGTAATTTAATTGGAGATGACCAATTATATAATGTAATAGTGACAGCTCACGCTTTCATTATAATTTTTTTTATAGTAATACCTATTATAATCGGAGGGTTTGGTAACTGGCTAGTACCCTTAATACTAGGTAGACCAGATATAGCCTTCCCCCGTATAAACAACATAAGATTTTGACTTCTCCCTCCTTCATTAACTTTATTACTTATAAGAGGATTAGTAGAAAGAGGTGTGGGTACAGGATGAACTGTCTACCCCCCCCTAGCCGGTGCTACAGCCCATAGAGGGGGCGCAGTTGACTTAGCTATTTTT…
596530	APODS003-07	BOLD:AAA1262	JRGA03	Bangor University	Jennifer Rock		Amphipoda	Gammaridae		Gammarus	Gammarus oceanicus		Jennifer Rock				United States	Maine	Hancock	Mount Desert Island	Hunters Brook	44.4	-68.2							2831207	COI-5P	GQ341817	---------------------------------------GTAGGTACTTCTCTAAGAGTTATTATTCGCTCAGAGTTAAGCGCTCCTGGTAATTTAATTGGAGATGACCAATTATATAATGTAATAGTGACAGCTCACGCTTTCATTATAATTTTTTTTATAGTAATACCTATTATAATCGGAGGGTTTGGTAACTGGCTAGTACCCTTAATACTAGGTAGACCAGATATAGCCTTCCCCCGTATAAACAACATAAGATTTTGACTTCTCCCTCCTTCATTAACTTTATTACTTATAAGAGGATTAGTAGAAAGAGGTGTGGGTACAGGATGAACTGTCTACCCCCCCCTAGCCGGTGCTACAGCCCATAGAGGGGGCGCAGTTGACTTAGCTATTTTT…
596531	APODS004-07	BOLD:AAA1262	JRGA04	Bangor University	Jennifer Rock		Amphipoda	Gammaridae		Gammarus	Gammarus oceanicus		Jennifer Rock				Norway	Svalbard			Ny Alesund	78.9	11.9							2831206	COI-5P	GQ341816	---------------------------------------GTAGGTACTTCTCTAAGAGTTATTATTCGCTCAGAGTTAAGCGCTCCTGGTAATTTAATTGGAGACGACCAGTTATATAATGTAATAGTGACAGCTCACGCTTTCATTATAATTTTTTTTATAGTAATACCTATTATAATCGGAGGGTTTGGTAACTGGCTAGTACCCTTAATACTAGGCAGACCAGATATAGCCTTCCCCCGTATAAACAACATAAGATTTTGACTTCTCCCTCCTTCATTAACTTTATTACTTATAAGAGGATTAGTAGAAAGAGGTGTGGGTACAGGGTGAACTGTCTACCCCCCCCTAGCCGGTGCTACAGCCCATAGAGGGGGCGCGGTTGACTTAGCTATTTTT…
596532	APODS005-07	BOLD:AAA1262	JRGA05	Bangor University	Jennifer Rock		Amphipoda	Gammaridae		Gammarus	Gammarus oceanicus		Jennifer Rock				Norway	Svalbard			Ny Alesund	78.9	11.9							2831205	COI-5P	GQ341815	---------------------------------------GTAGGTACTTCTCTAAGAGTTATTATTCGCTCAGAGTTAAGCGCTCCTGGTAATTTAATTGGAGACGACCAGTTATATAATGTAATAGTGACAGCTCACGCTTTCATTATAATTTTTTTTATAGTAATACCTATTATAATCGGAGGGTTTGGTAACTGGCTAGTACCCTTAATACTAGGCAGACCAGATATAGCCTTCCCCCGTATAAACAACATAAGATTTTGACTTCTCCCTCCTTCATTAACTTTATTACTTATAAGAGGATTAGTAGAAAGAGGTGTGGGTACAGGGTGAACTGTCTACCCCCCCCTAGCCGGTGCTACAGCCCATAGAGGGGGCGCGGTTGACTTAGCTATTTTT…
596533	APODS006-07	BOLD:AAA1262	JRGA06	Bangor University	Jennifer Rock		Amphipoda	Gammaridae		Gammarus	Gammarus oceanicus		Jennifer Rock				Norway	Svalbard			Ny Alesund	78.9	11.9							2831204	COI-5P	GQ341814	-----------------------------------------------------AAGAGTTATTATTCGCTCAGAGTTAAGCGCTCCTGGTAATTTAATTGGAGACGACCAGTTATATAATGTAATAGTGACAGCTCACGCTTTCATTATAATTTTTTTTATAGTAATACCTATTATAATCGGAGGGTTTGGTAACTGGCTAGTACCCTTAATACTAGGCAGACCAGATATAGCCTTCCCCCGTATAAACAACATAAGATTTTGACTTCTCCCTCCTTCATTAACTTTATTACTTATAAGAGGATTAGTAGAAAGAGGTGTGGGTACAGGGTGAACTGTCTACCCCCCCCTAGCCGGTGCTACAGCCCATAGAGGGGGCGCGGTTGACTTAGCTATTTTT…
596534	APODS007-07	BOLD:AAA1262	JRGA07	Bangor University	Jennifer Rock		Amphipoda	Gammaridae		Gammarus	Gammarus oceanicus		Jennifer Rock				Norway	Svalbard			Ny Alesund	78.9	11.9							2831203	COI-5P	GQ341813	-----------------------------------------------------AAGAGTTATTATTCGCTCAGAGTTAAGCGCTCCTGGTAATTTAATTGGAGACGACCAGTTATATAATGTAATAGTGACAGCTCACGCTTTCATTATAATTTTTTTTATAGTAATACCTATTATAATCGGAGGGTTTGGTAACTGGCTAGTACCCTTAATACTAGGCAGACCAGATATAGCCTTCCCCCGTATAAACAACATAAGATTTTGACTTCTCCCTCCTTCATTAACTTTATTACTTATAAGAGGATTAGTAGAAAGAGGTGTGGGTACAGGGTGAACTGTCTACCCCCCCCTAGCCGGTGCTACAGCCCATAGAGGGGGCGCGGTTGACTTAGCTATTTTT…
596535	APODS008-07	BOLD:AAA1262	JRGA08	Bangor University	Jennifer Rock		Amphipoda	Gammaridae		Gammarus	Gammarus oceanicus		Jennifer Rock				Norway	Svalbard			Ny Alesund	78.9	11.9							2831202	COI-5P	GQ341812	---------------------------------------GTAGGTACTTCTCTAAGAGTTATTATTCGCTCAGAGTTAAGCGCTCCTGGTAATTTAATTGGAGACGACCAGTTATATAATGTAATAGTGACAGCTCACGCTTTCATTATAATTTTTTTTATAGTAATACCTATTATAATCGGAGGGTTTGGTAACTGGCTAGTACCCTTAATACTAGGCAGACCAGATATAGCCTTCCCCCGTATAAACAACATAAGATTTTGACTTCTCCCTCCTTCATTAACTTTATTACTTATAAGAGGATTAGTAGAAAGAGGTGTGGGTACAGGGTGAACTGTCTACCCCCCCCTAGCCGGTGCTACAGCCCATAGAGGGGGCGCGGTTGACTTAGCTATTTTT…
596536	APODS009-07	BOLD:AAA1262	JRGA09	Bangor University	Jennifer Rock		Amphipoda	Gammaridae		Gammarus	Gammarus oceanicus		Jennifer Rock				Norway	Svalbard			Ny Alesund	78.9	11.9							2831201	COI-5P	GQ341811	---------------------------------------GTAGGTACTTCTCTAAGAGTTATTATTCGCTCAGAGTTAAGCGCTCCTGGTAATTTAATTGGAGACGACCAGTTATATAATGTAATAGTGACAGCTCACGCTTTCATTATAATTTTTTTTATAGTAATACCTATTATAATCGGAGGGTTTGGTAACTGGCTAGTACCCTTAATACTAGGCAGACCAGATATAGCCTTCCCCCGTATAAACAACATAAGATTTTGACTTCTCCCTCCTTCATTAACTTTATTACTTATAAGAGGATTAGTAGAAAGAGGTGTGGGTACAGGGTGAACTGTCTACCCCCCCCTAGCCGGTGCTACAGCCCATAGAGGGGGCGCGGTTGACTTAGCTATTTTT…
596537	APODS010-07	BOLD:AAA1262	JRGA10	Bangor University	Jennifer Rock		Amphipoda	Gammaridae		Gammarus	Gammarus oceanicus		Jennifer Rock				Norway	Svalbard			Ny Alesund	78.9	11.9							2831200	COI-5P	GQ341810	---------------------------------------GTAGGTACTTCTCTAAGAGTTATTATTCGCTCAGAGTTAAGCGCTCCTGGTAATTTAATTGGAGACGACCAGTTATATAATGTAATAGTGACAGCTCACGCTTTCATTATAATTTTTTTTATAGTAATACCTATTATAATCGGAGGGTTTGGTAACTGGCTAGTACCCTTAATACTAGGCAGACCAGATATAGCCTTCCCCCGTATAAACAACATAAGATTTTGACTTCTCCCTCCTTCATTAACTTTATTACTTATAAGAGGATTAGTAGAAAGAGGTGTGGGTACAGGGTGAACTGTCTACCCCCCCCTAGCCGGTGCTACAGCCCATAGAGGGGGCGCGGTTGACTTAGCTATTTTT…
596538	APODS011-07	BOLD:AAA1262	JRGA11	Bangor University	Jennifer Rock		Amphipoda	Gammaridae		Gammarus	Gammarus oceanicus		Jennifer Rock				United Kingdom	Scotland		Isle of Skye	Duntulm	57.4	-6.2							2831199	COI-5P	GQ341809	---------------------------------------------------------------------------------------------------------------TTATATAATGTAATAGTGACAGCTCACGCTTTCATTATAATTTTTTTTATAGTAATACCTATTATAATCGGAGGGTTTGGTAACTGGCTAGTACCCTTAATACTAGGCAGACCAGATATAGCCTTCCCCCGTATAAACAACATAAGATTTTGACTTCTCCCTCCTTCATTAACTTTATTACTTATAAGAGGATTAGTAGAAAGAGGTGTGGGTACAGGGTGAACTGTCTACCCCCCCCTAGCCGGTGCTACAGCCCATAGAGGGGGCGCGGTTGACTTAGCTATTTTT…
596539	APODS012-07	BOLD:AAA1262	JRGA12	Bangor University	Jennifer Rock		Amphipoda	Gammaridae		Gammarus	Gammarus oceanicus		Jennifer Rock				Norway			Tromso	Telegraf Bay	69.38	18.54							2831198	COI-5P	GQ341808	---------------------------------------------------CTAAGAGTTATTATTCGCTCAGAGTTAAGCGCTCCTGGTAATTTAATTGGAGACGACCAGTTATATAATGTAATAGTGACAGCTCACGCTTTCATTATAATTTTTTTTATAGTAATACCTATTATAATCGGAGGGTTTGGTAACTGGCTAGTACCCTTAATACTAGGCAGACCAGATATAGCCTTCCCCCGTATAAATAACATAAGATTTTGACTTCTCCCTCCTTCATTAACTTTATTACTTATAAGAGGATTAGTAGAAAGAGGTGTGGGTACAGGGTGAACTGTCTACCCCCCCCTAGCCGGTGCTACAGCCCATAGAGGGGGCGCGGTTGACTTAGCTATTTTT…
596541	APODS014-07	BOLD:AAA1262	JRGA14	Bangor University	Jennifer Rock		Amphipoda	Gammaridae		Gammarus	Gammarus oceanicus		Jennifer Rock				Norway			Tromso	Telegraf Bay	69.38	18.54							2831197	COI-5P	GQ341807	-------------------------------------------------------------------------------------------------------------AGTTATATAATGTAATAGTGACAGCTCACGCTTTCATTATAATTTTTTTTATAGTAATACCTATTATAATCGGAGGGTTTGGTAACTGGCTAGTACCCTTAATACTAGGCAGACCAGATATAGCCTTCCCCCGTATAAATAACATAAGATTTTGACTTCTCCCTCCTTCATTAACTTTATTACTTATAAGAGGATTAGTAGAAAGAGGTGTGGGTACAGGGTGAACTGTCTACCCCCCCCTAGCCGGTGCTACAGCCCATAGAGGGGGCGCGGTTGACTTAGCTATTTTT…
596542	APODS015-07	BOLD:AAA1262	JRGA15	Bangor University	Jennifer Rock		Amphipoda	Gammaridae		Gammarus	Gammarus oceanicus		Jennifer Rock				Norway			Tromso	Telegraf Bay	69.38	18.54							2831196	COI-5P	GQ341806	-----------------------------------------------------------------TCGCTCAGAGTTAAGCGCTCCTGGTAATTTAATTGGAGACGACCAGTTATATAATGTAATAGTGACAGCTCACGCTTTCATTATAATTTTTTTTATAGTAATACCTATTATAATCGGAGGGTTTGGTAACTGGCTAGTACCCTTAATACTAGGCAGACCAGATATAGCCTTCCCCCGTATAAATAACATAAGATTTTGACTTCTCCCTCCTTCATTAACTTTATTACTTATAAGAGGATTAGTAGAAAGAGGTGTGGGTACAGGGTGAACTGTCTACCCCCCCCTAGCCGGTGCTACAGCCCATAGAGGGGGCGCGGTTGACTTAGCTATTTTT…
8476024	GBCM11251-17	BOLD:AAA1262	KU844923	Mined from GenBank, NCBI			Amphipoda	Gammaridae		Gammarus	Gammarus oceanicus						Germany													9715918	COI-5P	KU844923	TTAAGCGCTCCTGGTAATTTAATTGGAGACGACCAGTTATATAATGTAATAGTGACAGCTCACGCTTTCATTATAATTTTTTTTATAGTAATACCTATTATAATCGGAGGGTTTGGTAACTGGCTAGTACCCTTAATACTAGGCAGACCAGATATAGCCTTCCCCCGTATAAACAACATAAGATTTTGACTTCTCCCTCCTTCATTAACTTTATTACTTATAAGAGGATTAGTAGAAAGAGGTGTGGGTACAGGGTGAACTGTCTACCCCCCCCTAGCCGGTGCTACAGCCCATAGAGGGGGCGCGGTTGACTTAGCTATTTTTTCTTTACACCTGGCTGGTGCTTCTTCCATTCTAGGGGCTATTAATTTTATTTCCACTA
8475713	GBCM10940-17	BOLD:AAA1262	KU844924	Mined from GenBank, NCBI			Amphipoda	Gammaridae		Gammarus	Gammarus oceanicus						Germany													9715919	COI-5P	KU844924	ACACTATATTTTATTTTAGGAGCTTGGTCTAGAGTTGTAGGTACTTCTCTAAGAGTTATTATTCGCTCAGAGTTAAGCGCTCCTGGTAATTTAATTGGAGACGACCAGTTATATAATGTAATAGTGACAGCTCACGCTTTCATTATAATTTTTTTTATAGTAATACCTATTATAATCGGAGGGTTTGGTAACTGGCTAGTACCCTTAATACTAGGCAGACCAGATATAGCCTTCCCCCGTATAAACAACATAAGATTTTGACTTCTCCCTCCTTCATTAACTTTATTACTTATAAGAGGATTAGTAGAAAGAGGTGTGGGTACAGGGTGAACTGTCTACCCCCCCCTAGCCGGTGCTACAGCCCATAGAGGGGGCGCGGTTGACTTAGCTATTTTTTCT…
8473369	GBCM8596-17	BOLD:AAA1262	KU844925	Mined from GenBank, NCBI			Amphipoda	Gammaridae		Gammarus	Gammarus oceanicus						Germany													9715920	COI-5P	KU844925	TTAAGCGCTCCTGGTAATTTAATTGGAGACGACCAGTTATATAATGTAATAGTGACAGCTCACGCTTTCATTATAATTTTTTTTATAGTAATACCTATTATAATCGGAGGGTTTGGTAACTGGCTAGTACCCTTAATACTAGGCAGACCAGATATAGCCTTCCCCCGTATAAACAACATAAGATTTTGACTTCTCCCTCCTTCATTAACTTTATTACTTATAAGAGGATTAGTAGAAAGAGGTGTGGGTACAGGGTGAACTGTCTACCCCCCCCTAGCCGGTGCTACAGCCCATAGAGGGGGCGCGGTTGACTTAGCTATTTTTTCTTTACACCTGGCTGGTGCTTCTTCCATTCTAGGGGCTATTAATTTTATTTCCACTACTATTAATATACGAGGT…
8476193	GBCM11420-17	BOLD:AAA1262	KU844926	Mined from GenBank, NCBI			Amphipoda	Gammaridae		Gammarus	Gammarus oceanicus						Germany													9715921	COI-5P	KU844926	ACGCTATATTTTATTTTAGGAGCTTGGTCTAGAGTTGTAGGTACTTCTCTAAGAGTTATTATTCGCTCAGAGTTAAGCGCTCCTGGTAATTTAATCGGAGACGACCAGTTATATAATGTAATAGTGACAGCTCACGCTTTCATTATAATTTTTTTTATAGTAATACCTATTATAATCGGAGGGTTTGGTAACTGGCTAGTACCCTTAATACTAGGCAGACCAGATATAGCCTTCCCCCGTATAAACAACATAAGATTTTGACTTCTCCCTCCTTCATTAACTTTATTACTTATAAGAGGATTAGTAGAAAGAGGTGTGGGTACAGGGTGAACTGTCTACCCCCCCCTAGCCGGTGCTACAGCCCATAGAGGGGGCGCGGTTGACTTAGCTATTTTTTCT…
8472731	GBCM7958-17	BOLD:AAA1262	KU844927	Mined from GenBank, NCBI			Amphipoda	Gammaridae		Gammarus	Gammarus oceanicus						Germany													9715922	COI-5P	KU844927	ACACTATATTTTATTTTAGGAGCTTGGTCTAGAGTTGTAGGTACTTCTCTAAGAGTTATTATTCGCTCAGAGTTAAGCGCTCCTGGTAATTTAATTGGAGACGACCAGTTATATAATGTAATAGTGACAGCTCACGCTTTCATTATAATTTTTTTTATAGTAATACCTATTATAATCGGAGGGTTTGGTAACTGGCTAGTACCCTTAATACTAGGCAGACCAGATATAGCCTTCCCCCGTATAAACAACATAAGATTTTGACTTCTCCCTCCTTCATTAACTTTATTACTTATAAGAGGATTAGTAGAAAGAGGTGTGGGTACAGGGTGAACTGTCTACCCCCCCCTAGCCGGTGCTACAGCCCATAGAGGGGGCGCGGTTGACTTAGCTATTTTTTCT…
10055570	GBCM12061-19	BOLD:AAA1262	KU844928	Mined from GenBank, NCBI			Amphipoda	Gammaridae		Gammarus	Gammarus oceanicus						Germany													11725067	COI-5P	KU844928	ACACTATATTTTATTTTAGGAGCTTGGTCTAGAGTTGTAGGTACTTCTCTAAGAGTTATTATTCGCTCAGAGTTAAGCGCTCCTGGTAATTTAATTGGAGACGACCAGTTATATAATGTAATAGTGACAGCTCACGCTTTCATTATAATTTTTTTTATAGTAATACCTATTATAATCGGAGGGTTTGGTAACTGGCTAGTACCCTTAATACTAGGCAGACCAGATATAGCCTTCCCCCGTATAAACAACATAAGATTTTGACTTCTCCCTCCTTCATTAACTTTATTACTTATAAGAGGATTAGTAGAAAGAGGTGTGGGTACAGGGTGAACTGTCTACCCCCCCCTAGCCGGTGCTACAGCCCATAGAGGGGGCGCGGTTGACTTAGCTATTTTTTCT…
8474535	GBCM9762-17	BOLD:AAA1262	KU844929	Mined from GenBank, NCBI			Amphipoda	Gammaridae		Gammarus	Gammarus oceanicus						Germany													9715923	COI-5P	KU844929	TTATATAATGTAATAGTGACAGCTCACGCTTTCATTATAATTTTTTTTATAGTAATACCTATTATAATCGGAGGGTTTGGTAACTGGCTAGTACCCTTAATACTAGGCAGACCAGATATAGCCTTCCCCCGTATAAACAACATAAGATTTTGACTTCTCCCTCCTTCATTAACTTTATTACTTATAAGAGGATTAGTAGAAAGAGGTGTGGGTACAGGGTGAACTGTCTACCCCCCCCTAGCCGGTGCTACAGCCCATAGAGGGGGCGCGGTTGACTTAGCTATTTTTTCTTTACACCTGGCTGGTGCTTCTTCCATTCTAGGGGCTATTAATTTTATTTCCACTACTATTAATATACGAGGTCCCGGTATATTTATAGACCAGATACCCTTGTTTGTT…
8472163	GBCM7390-17	BOLD:AAA1262	KU844930	Mined from GenBank, NCBI			Amphipoda	Gammaridae		Gammarus	Gammarus oceanicus						Germany													9715924	COI-5P	KU844930	TTATATAATGTAATAGTGACAGCTCACGCTTTCATTATAATTTTTTTTATAGTAATACCTATTATAATCGGAGGGTTTGGTAACTGGCTAGTACCCTTAATACTAGGCAGACCAGATATAGCCTTCCCCCGTATAAACAACATAAGATTTTGACTTCTCCCTCCTTCATTAACTTTATTACTTATAAGAGGATTAGTAGAAAGAGGTGTGGGTACAGGGTGAACTGTCTACCCCCCCCTAGCCGGTGCTACAGCCCATAGAGGGGGCGCGGTTGACTTAGCTATTTTTTCTTTACACCTGGCTGGTGCTTCTTCCATTCTAGGGGCTATTAATTTTATTTCCACTACTATTAATATACGAGGTCCCGGTATATTTATAGACCAGATACCCTTGTTTGTT…
8476099	GBCM11326-17	BOLD:AAA1262	KU844931	Mined from GenBank, NCBI			Amphipoda	Gammaridae		Gammarus	Gammarus oceanicus						Germany													9715925	COI-5P	KU844931	TTATATAATGTAATAGTGACAGCTCACGCTTTCATTATAATTTTTTTTATAGTAATACCTATTATAATCGGAGGGTTTGGTAACTGGCTAGTACCCTTAATACTAGGCAGACCAGATATAGCCTTCCCCCGTATAAACAACATAAGATTTTGACTTCTCCCTCCTTCATTAACTTTATTACTTATAAGAGGATTAGTAGAAAGAGGTGTGGGTACAGGGTGAACTGTCTACCCCCCCCTAGCCGGTGCTACAGCCCATAGAGGGGGCGCGGTTGACTTAGCTATTTTTTCTTTACACCTGGCTGGTGCTTCTTCCATTCTAGGGGCTATTAATTTTATTTCCACTACTATTAATATACGAGGTCCCGGTATATTTATAGACCAGATACCCTTGTTTGTT…
8474610	GBCM9837-17	BOLD:AAA1262	KU844932	Mined from GenBank, NCBI			Amphipoda	Gammaridae		Gammarus	Gammarus oceanicus						Germany													9715926	COI-5P	KU844932	TTAAGCGCTCCTGGTAATTTAATTGGAGACGACCAGTTATATAATGTAATAGTGACAGCTCACGCTTTCATTATAATTTTTTTTATAGTAATACCTATTATAATCGGAGGGTTTGGTAACTGGCTAGTACCCTTAATACTAGGCAGACCAGATATAGCCTTCCCCCGTATAAACAACATAAGATTTTGACTTCTCCCTCCTTCATTAACTTTATTACTTATAAGAGGATTAGTAGAAAGAGGTGTGGGTACAGGGTGAACTGTCTACCCCCCCCTAGCCGGTGCTACAGCCCATAGAGGGGGCGCGGTTGACTTAGCTATTTTTTCTTTACACCTGGCTGGTGCTTCTTCCATTCTAGGGGCTATTAATTTTATTTCCACTACTATTAATATACGAGGT…
8470818	GBCM6045-17	BOLD:AAA1262	KU844933	Mined from GenBank, NCBI			Amphipoda	Gammaridae		Gammarus	Gammarus oceanicus						Germany													9715927	COI-5P	KU844933	CAGTTATATAATGTAATAGTGACAGCTCACGCTTTCATTATAATTTTTTTTATAGTAATACCTATTATAATCGGAGGGTTTGGTAACTGGCTAGTACCCTTAATACTAGGCAGACCAGATATAGCCTTCCCCCGTATAAACAACATAAGATTTTGACTTCTCCCTCCTTCATTAACTTTATTACTTATAAGAGGATTAGTAGAAAGAGGTGTGGGTACAGGGTGAACTGTCTACCCCCCCCTAGCCGGTGCTACAGCCCATAGAGGGGGCGCGGTTGACTTAGCTATTTTTTCTTTACACCTGGCTGGTGCTTCTTCCATTCTAGGGGCTATTAATTTTATTTCCACTACTATTAATATACGAGGTCCCGGTATATTTATAGACCAGATACCCTTGTTT…
8473933	GBCM9160-17	BOLD:AAA1262	KU844934	Mined from GenBank, NCBI			Amphipoda	Gammaridae		Gammarus	Gammarus oceanicus						Germany													9715928	COI-5P	KU844934	TTATATAATGTAATAGTGACAGCTCACGCTTTCATTATAATTTTTTTTATAGTAATACCTATTATAATCGGAGGGTGTGGTAACTGGCTAGTACCCTTAATACTAGGCAGACCAGATATAGCCTTCCCCCGTATAAACAACATAAGATTTTGACTTCTCCCTCCTTCATTAACTTTATTACTTATAAGAGGATTAGTAGAAAGAGGTGTGGGTACAGGGTGAACTGTCTACCCCCCCCTAGCCGGTGCTACAGCCCATAGAGGGGGCGCGGTTGACTTAGCTATTTTTTCTTTACACCTGGCTGGTGCTTCTTCCATTCTAGGGGCTATTAATTTTATTTCCACTACTATTAATATACGAGGTCCCGGTATATTTATAGACCAGATACCCTTGTTTGTT…
8476025	GBCM11252-17	BOLD:AAA1262	KU844935	Mined from GenBank, NCBI			Amphipoda	Gammaridae		Gammarus	Gammarus oceanicus						Germany													9715929	COI-5P	KU844935	ACACTATATTTTATTTTAGGAGCTTGGTCTAGAGTTGTAGGTACTTCTCTAAGAGTTATTATTCGCTCAGAGTTAAGCGCTCCTGGTAATTTAATTGGAGACGACCAGTTATATAATGTAATAGTGACAGCTCACGCTTTCATTATAATTTTTTTTATAGTAATACCTATTATAATCGGAGGGTTTGGTAACTGGCTAGTACCCTTAATACTAGGCAGACCAGATATAGCCTTCCCCCGTATAAACAACATAAGATTTTGACTTCTCCCTCCTTCATTAACTTTATTACTTATAAGAGGATTAGTAGAAAGAGGTGTGGGTACAGGGTGAACTGTCTACCCCCCCCTAGCCGGTGCTACAGCCCATAGAGGGGGCGCGGTTGACTTAGCTATTTTTTCT…
10055252	GBCM11743-19	BOLD:AAA1262	KU844936	Mined from GenBank, NCBI			Amphipoda	Gammaridae		Gammarus	Gammarus oceanicus						Germany													11724017	COI-5P	KU844936	ACACTATATTTTATTTTAGGAGCTTGGTCTAGAGTTGTAGGTACTTCTCTAAGAGTTATTATTCGCTCAGAGTTAAGCGCTCCTGGTAATTTAATTGGAGACGACCAGTTATATAATGTAATAGTGACAGCTCACGCTTTCATTATAATTTTTTTTATAGTAATACCTATTATAATCGGAGGGTTTGGTAACTGGCTAGTACCCTTAATACTAGGCAGACCAGATATAGCCTTCCCCCGTATAAACAACATAAGATTTTGACTTCTCCCTCCTTCATTAACTTTATTACTTATAAGAGGATTAGTAGAAAGAGGTGTGGGTACAGGGTGAACTGTCTACCCCCCCCTAGCCGGTGCTACAGCCCATAGAGGGGGCGCGGTTGACTTAGCTATTTTTTCT…
8472839	GBCM8066-17	BOLD:AAA1262	KU844937	Mined from GenBank, NCBI			Amphipoda	Gammaridae		Gammarus	Gammarus oceanicus						Germany													9715930	COI-5P	KU844937	ACACTATATTTTATTTTAGGAGCTTGGTCTAGAGTTGTAGGTACTTCTCTAAGAGTTATTATTCGCTCAGAGTTAAGCGCTCCTGGTAATTTAATTGGAGACGACCAGTTATATAATGTAATAGTGACAGCTCACGCTTTCATTATAATTTTTTTTATAGTAATACCTATTATAATCGGAGGGTTTGGTAACTGGCTAGTACCCTTAATACTAGGCAGACCAGATATAGCCTTCCCCCGTATAAACAACATAAGATTTTGACTTCTCCCTCCTTCATTAACTTTATTACTTATAAGAGGATTAGTAGAAAGAGGTGTGGGTACAGGGTGAACTGTCTACCCCCCCCTAGCCGGTGCTACAGCCCATAGAGGGGGCGCGGTTGACTTAGCTATTTTTTCT…
8472507	GBCM7734-17	BOLD:AAA1262	KU844938	Mined from GenBank, NCBI			Amphipoda	Gammaridae		Gammarus	Gammarus oceanicus						Germany													9715931	COI-5P	KU844938	TTATATAATGTAATAGTGACAGCTCACGCTTTCATTATAATTTTTTTTATAGTAATACCTATTATAATCGGAGGGTTTGGTAACTGGCTAGTACCCTTAATACTAGGCAGACCAGATATAGCCTTCCCCCGTATAAACAACATAAGATTTTGACTTCTCCCTCCTTCATTAACTTTATTACTTATAAGAGGATTAGTAGAAAGAGGTGTGGGTACAGGGTGAACTGTCTACCCCCCCCTAGCCGGTGCTACAGCCCATAGAGGGGGCGCGGTTGACTTAGCTATTTTTTCTTTACACCTGGCTGGTGCTTCTTCCATTCTAGGGGCTATTAATTTTATTTCCACTACTATTAATATACGAGGTCCCGGTATATTTATAGACCAGATACCCTTGTTTGTT…
8473370	GBCM8597-17	BOLD:AAA1262	KU844939	Mined from GenBank, NCBI			Amphipoda	Gammaridae		Gammarus	Gammarus oceanicus						Germany													9715932	COI-5P	KU844939	TTATATAATGTAATAGTGACAGCTCACGCTTTCATTATAATTTTTTTTATAGTAATACCTATTATAATCGGAGGGTTTGGTAACTGGCTAGTACCCTTAATACTAGGCAGACCAGATATAGCCTTCCCCCGTATAAACAACATAAGATTTTGACTTCTCCCTCCTTCATTAACTTTATTACTTATAAGAGGATTAGTAGAAAGAGGTGTGGGTACAGGGTGAACTGTCTACCCCCCCCTAGCCGGTGCTACAGCCCATAGAGGGGGCGCGGTTGACTTAGCTATTTTTTCTTTACACCTGGCTGGTGCTTCTTCCATTCTAGGGGCTATTAATTTTATTTCCACTACTATTAATATACGAGGTCCCGGTATATTTATAGACCAGATACCCTTGTTTGTT…
10055312	GBCM11803-19	BOLD:AAA1262	KU844940	Mined from GenBank, NCBI			Amphipoda	Gammaridae		Gammarus	Gammarus oceanicus						Germany													11725068	COI-5P	KU844940	TTATATAATGTAATAGTGACAGCTCACGCTTTCATTATAATTTTTTTTATAGTAATACCTATTATAATCGGAGGGTTTGGTAACTGGCTAGTACCCTTAATACTAGGCAGACCAGATATAGCCTTCCCCCGTATAAACAACATAAGATTTTGACTTCTCCCTCCTTCATTAACTTTATTACTTATAAGAGGATTAGTAGAAAGAGGTGTGGGTACAGGGTGAACTGTCTACCCCCCCCTAGCCGGTGCTACAGCCCATAGAGGGGGCGCGGTTGACTTAGCTATTTTTTCTTTACACCTGGCTGGTGCTTCTTCCATTCTAGGGGCTATTAATTTTATTTCCACTACTATTAATATACGAGGTCCCGGTATATTTATAGACCAGATACCCTTGTTTGTT…
8471420	GBCM6647-17	BOLD:AAA1262	KU844941	Mined from GenBank, NCBI			Amphipoda	Gammaridae		Gammarus	Gammarus oceanicus						Germany													9715933	COI-5P	KU844941	TTATATAATGTAATAGTGACAGCTCACGCTTTCATTATAATTTTTTTTATAGTAATACCTATTATAATCGGAGGGTTTGGTAACTGGCTAGTACCCTTAATACTAGGCAGACCAGATATAGCCTTCCCCCGTATAAACAACATAAGATTTTGACTTCTCCCTCCTTCATTAACTTTATTACTTATAAGAGGATTAGTAGAAAGAGGTGTGGGTACAGGGTGAACTGTCTACCCCCCCCTAGCCGGTGCTACAGCCCATAGAGGGGGCGCGGTTGACTTAGCTATTTTTTCTTTACACCTGGCTGGTGCTTCTTCCATTCTAGGGGCTATTAATTTTATTTCCACTACTATTAATATACGAGGTCCCGGTATATTTATAGACCAGATACCCTTGTTTGTT…
8475714	GBCM10941-17	BOLD:AAA1262	KU844942	Mined from GenBank, NCBI			Amphipoda	Gammaridae		Gammarus	Gammarus oceanicus						Germany													9715934	COI-5P	KU844942	TTATATAATGTAATAGTGACAGCTCACGCTTTCATTATAATTTTTTTTATAGTAATACCTATTATAATCGGAGGGTTTGGTAACTGGCTAGTACCCTTAATACTAGGCAGACCAGATATAGCCTTCCCCCGTATAAACAACATAAGATTTTGACTTCTCCCTCCTTCATTAACTTTATTACTTATAAGAGGATTAGTAGAAAGAGGTGTGGGTACAGGGTGAACTGTCTACCCCCCCCTAGCCGGTGCTACAGCCCATAGAGGGGGCGCGGTTGACTTAGCTATTTTTTCTTTACACCTGGCTGGTGCTTCTTCCATTCTAGGGGCTATTAATTTTATTTCCACTACTATTAATATACGAGGTCCCGGTATATTTATAGACCAGATACCCTTGTTTGTT…
8472796	GBCM8023-17	BOLD:AAA1262	KU844943	Mined from GenBank, NCBI			Amphipoda	Gammaridae		Gammarus	Gammarus oceanicus						Germany													9715935	COI-5P	KU844943	GGAGACGACCAGTTATATAATGTAATAGTGACAGCTCACGCTTTCATTATAATTTTTTTTATAGTAATACCTATTATAATCGGAGGGTTTGGTAACTGGCTAGTACCCTTAATACTAGGCAGACCAGATATAGCCTTCCCCCGTATAAACAACATAAGATTTTGACTTCTCCCTCCTTCATTAACTTTATTACTTATAAGAGGATTAGTAGAAAGAGGTGTGGGTACAGGGTGAACTGTCTACCCCCCCCTAGCCGGTGCTACAGCCCATAGAGGGGGCGCGGTTGACTTAGCTATTTTTTCTTTACACCTGGCTGGTGCTTCTTCCATTCTAGGGGCTATTAATTTTATTTCCACTACTATTAATATACGAGGTCCCGGTATATTTATAGACCAGATA…
8473621	GBCM8848-17	BOLD:AAA1262	KU844944	Mined from GenBank, NCBI			Amphipoda	Gammaridae		Gammarus	Gammarus oceanicus						Germany													9715936	COI-5P	KU844944	ACACTATATTTTATTTTAGGAGCTTGGTCTAGAGTTGTAGGTACTTCTCTAAGAGTTATTATTCGCTCAGAGTTAAGCGCTCCTGGTAATTTAATTGGAGACGACCAGTTATATAATGTAATAGTGACAGCTCACGCTTTCATTATAATTTTTTTTATAGTAATACCTATTATAATCGGAGGGTTTGGTAACTGGCTAGTACCCTTAATACTAGGCAGACCAGATATAGCCTTCCCCCGTATAAACAACATAAGATTTTGACTTCTCCCTCCTTCATTAACTTTATTACTTATAAGAGGATTAGTAGAAAGAGGTGTGGGTACAGGGTGAACTGTCTACCCCCCCCTAGCCGGTGCTACAGCCCATAGAGGGGGCGCGGTTGACTTAGCTATTTTTTCT…
8473051	GBCM8278-17	BOLD:AAA1262	KU844945	Mined from GenBank, NCBI			Amphipoda	Gammaridae		Gammarus	Gammarus oceanicus						Germany													9715937	COI-5P	KU844945	GGTAACTGGCTAGTACCCTTAATACTAGGCAGACCAGATATAGCCTTCCCCCGTATAAACAACATAAGATTTTGACTTCTCCCTCCTTCATTAACTTTATTACTTATAAGAGGATTAGTAGAAAGAGGTGTGGGTACAGGGTGAACTGTCTACCCCCCCCTAGCCGGTGCTACAGCCCATAGAGGGGGCGCGGTTGACTTAGCTATTTTTTCTTTACACCTGGCTGGTGCTTCTTCCATTCTAGGGGCTATTAATTTTATTTCCACTACTATTAATATACGAGGTCCCGGTATATTTATAGACCAGATACCCTTGTTTGTTTGGTCAGTATTTATCACAGCAATTTTACTACTACTATCCTTACCTGTTCTAGCAGGCGCTATTACCATATTACTGACT…
8473065	GBCM8292-17	BOLD:AAA1262	KU844946	Mined from GenBank, NCBI			Amphipoda	Gammaridae		Gammarus	Gammarus oceanicus						Germany													9715938	COI-5P	KU844946	ACACTATATTTTATTTTAGGAGCTTGGTCTAGAGTTGTAGGTACTTCTCTAAGAGTTATTATTCGCTCAGAGTTAAGCGCTCCTGGTAATTTAATTGGAGACGACCAGTTATATAATGTAATAGTGACAGCTCACGCTTTCATTATAATTTTTTTTATAGTAATACCTATTATAATCGGAGGGTTTGGTAACTGGCTAGTACCCTTAATACTAGGCAGACCAGATATAGCCTTCCCCCGTATAAACAACATAAGATTTTGACTTCTCCCTCCTTCATTAACTTTATTACTTATAAGAGGATTAGTAGAAAGAGGTGTGGGTACAGGGTGAACTGTCTACCCCCCCCTAGCCGGTGCTACAGCCCATAGAGGGGGCGCGGTTGACTTAGCTATTTTTTCT…
10055511	GBCM12002-19	BOLD:AAA1262	KU844947	Mined from GenBank, NCBI			Amphipoda	Gammaridae		Gammarus	Gammarus oceanicus						Germany													11725069	COI-5P	KU844947	ACACTATATTTTATTTTAGGAGCTTGGTCTAGAGTTGTAGGTACTTCTCTAAGAGTTATTATTCGCTCAGAGTTAAGCGCTCCTGGTAATTTAATTGGAGACGACCAGTTATATAATGTAATAGTGACAGCTCACGCTTTCATTATAATTTTTTTTATAGTAATACCTATTATAATCGGAGGGTTTGGTAACTGGCTAGTACCCTTAATACTAGGCAGACCAGATATAGCCTTCCCCCGTATAAACAACATAAGATTTTGACTTCTCCCTCCTTCATTAACTTTATTACTTATAAGAGGATTAGTAGAAAGAGGTGTGGGTACAGGGTGAACTGTCTACCCCCCCCTAGCCGGTGCTACAGCCCATAGAGGGGGCGCGGTTGACTTAGCTATTTTTTCT…
8473838	GBCM9065-17	BOLD:AAA1262	KU844948	Mined from GenBank, NCBI			Amphipoda	Gammaridae		Gammarus	Gammarus oceanicus						Germany													9715939	COI-5P	KU844948	ATTATTCGCTCAGAGTTAAGCGCTCCTGGTAATTTAATTGGAGACGACCAGTTATATAATGTAATAGTGACAGCTCACGCTTTCATTATAATTTTTTTTATAGTAATACCTATTATAATCGGAGGGTTTGGTAACTGGCTAGTACCCTTAATACTAGGCAGACCAGATATAGCCTTCCCCCGTATAAACAACATAAGATTTTGACTTCTCCCTCCTTCATTAACTTTATTACTTATAAGAGGATTAGTAGAAAGAGGTGTGGGTACAGGGTGAACTGTCTACCCCCCCCTAGCCGGTGCTACAGCCCATAGAGGGGGCGCGGTTGACTTAGCTATTTTTTCTTTACACCTGGCTGGTGCTTCTTCCATTCTAGGGGCTATTAATTTTATTTCCACTACT…
8473236	GBCM8463-17	BOLD:AAA1262	KU844949	Mined from GenBank, NCBI			Amphipoda	Gammaridae		Gammarus	Gammarus oceanicus						Germany													9715940	COI-5P	KU844949	AGAGTTATTATTCGCTCAGAGTTAAGCGCTCCTGGTAATTTAATTGGAGACGACCAGTTATATAATGTAATAGTGACAGCTCACGCTTTCATTATAATTTTTTTTATAGTAATACCTATTATAATCGGAGGGTTTGGTAACTGGCTAGTACCCTTAATACTAGGCAGACCAGATATAGCCTTCCCCCGTATAAACAACATAAGATTTTGACTTCTCCCTCCTTCATTAACTTTATTACTTATAAGAGGATTAGTAGAAAGAGGTGTGGGTACAGGGTGAACTGTCTACCCCCCCCTAGCCGGTGCTACAGCCCATAGAGGGGGCGCGGTTGACTTAGCTATTTTTTCTTTACACCTGGCTGGTGCTTCTTCCATTCTAGGGGCTATTAATTTTATTTCC…
10055552	GBCM12043-19	BOLD:AAA1262	KU844950	Mined from GenBank, NCBI			Amphipoda	Gammaridae		Gammarus	Gammarus oceanicus						Germany													11725070	COI-5P	KU844950	GCTTGGTCTAGAGTTGTAGGTACTTCTCTAAGAGTTATTATTCGCTCAGAGTTAAGCGCTCCTGGTAATTTAATTGGAGACGACCAGTTATATAATGTAATAGTGACAGCTCACGCTTTCATTATAATTTTTTTTATAGTAATACCTATTATAATCGGAGGGTTTGGTAACTGGCTAGTACCCTTAATACTAGGCAGACCAGATATAGCCTTCCCCCGTATAAACAACATAAGATTTTGACTTCTCCCTCCTTCATTAACTTTATTACTTATAAGAGGATTAGTAGAAAGAGGTGTGGGTACAGGGTGAACTGTCTACCCCCCCCTAGCCGGTGCTACAGCCCATAGAGGGGGCGCGGTTGACTTAGCTATTTTTTCTTTACACCTGGCTGGTGCTTCT…
8473510	GBCM8737-17	BOLD:AAA1262	KU844951	Mined from GenBank, NCBI			Amphipoda	Gammaridae		Gammarus	Gammarus oceanicus						Germany													9715941	COI-5P	KU844951	AGAGTTGTAGGTACTTCTCTAAGAGTTATTATTCGCTCAGAGTTAAGCGCTCCTGGTAATTTAATTGGAGACGACCAGTTATATAATGTAATAGTGACAGCTCACGCTTTCATTATAATTTTTTTTATAGTAATACCTATTATAATCGGAGGGTTTGGTAACTGGCTAGTACCCTTAATACTAGGCAGACCAGATATAGCCTTCCCCCGTATAAACAACATAAGATTTTGACTTCTCCCTCCTTCATTAACTTTATTACTTATAAGAGGATTAGTAGAAAGAGGTGTGGGTACAGGGTGAACTGTCTACCCCCCCCTAGCCGGTGCTACAGCCCATAGAGGGGGCGCGGTTGACTTAGCTATTTTTTCTTTACACCTGGCTGGTGCTTCTTCCATTCTA…
10055544	GBCM12035-19	BOLD:AAA1262	KU844952	Mined from GenBank, NCBI			Amphipoda	Gammaridae		Gammarus	Gammarus oceanicus						Germany													11725071	COI-5P	KU844952	AGAGTTGTAGGTACTTCTCTAAGAGTTATTATTCGCTCAGAGTTAAGCGCTCCTGGTAATTTAATTGGAGACGACCAGTTATATAATGTAATAGTGACAGCTCACGCTTTCATTATAATTTTTTTTATAGTAATACCTATTATAATCGGAGGGTTTGGTAACTGGCTAGTACCCTTAATACTAGGCAGACCAGATATAGCCTTCCCCCGTATAAACAACATAAGATTTTGACTTCTCCCTCCTTCATTAACTTTATTACTTATAAGAGGATTAGTAGAAAGAGGTGTGGGTACAGGGTGAACTGTCTACCCCCCCCTAGCCGGTGCTACAGCCCATAGAGGGGGCGCGGTTGACTTAGCTATTTTTTCTTTACACCTGGCTGGTGCTTCTTCCATTCTA…
8472384	GBCM7611-17	BOLD:AAA1262	KU844953	Mined from GenBank, NCBI			Amphipoda	Gammaridae		Gammarus	Gammarus oceanicus						Germany													9715942	COI-5P	KU844953	AGAGTTGTAGGTACTTCTCTAAGAGTTATTATTCGCTCAGAGTTAAGCGCTCCTGGTAATTTAATTGGAGACGACCAGTTATATAATGTAATAGTGACAGCTCACGCTTTCATTATAATTTTTTTTATAGTAATACCTATTATAATCGGAGGGTTTGGTAACTGGCTAGTACCCTTAATACTAGGCAGACCAGATATAGCCTTCCCCCGTATAAACAACATAAGATTTTGACTTCTCCCTCCTTCATTAACTTTATTACTTATAAGAGGATTAGTAGAAAGAGGTGTGGGTACAGGGTGAACTGTCTACCCCCCCCTAGCCGGTGCTACAGCCCATAGAGGGGGCGCGGTTGACTTAGCTATTTTTTCTTTACACCTGGCTGGTGCTTCTTCCATTCTA…
8476100	GBCM11327-17	BOLD:AAA1262	KU844954	Mined from GenBank, NCBI			Amphipoda	Gammaridae		Gammarus	Gammarus oceanicus						Germany													9715943	COI-5P	KU844954	AGAGTTGTAGGTACTTCTCTAAGAGTTATTATTCGCTCAGAGTTAAGCGCTCCTGGTAATTTAATTGGAGACGACCAGTTATATAATGTAATAGTGACAGCTCACGCTTTCATTATAATTTTTTTTATAGTAATACCTATTATAATCGGAGGGTTTGGTAACTGGCTAGTACCCTTAATACTAGGCAGACCAGATATAGCCTTCCCCCGTATAAACAACATAAGATTTTGACTTCTCCCTCCTTCATTAACTTTATTACTTATAAGAGGATTAGTAGAAAGAGGTGTGGGTACAGGGTGAACTGTCTACCCCCCCCTAGCCGGTGCTACAGCCCATAGAGGGGGCGCGGTTGACTTAGCTATTTTTTCTTTACACCTGGCTGGTGCTTCTTCCATTCTA…
8470924	GBCM6151-17	BOLD:AAA1262	KU844955	Mined from GenBank, NCBI			Amphipoda	Gammaridae		Gammarus	Gammarus oceanicus						Germany													9715944	COI-5P	KU844955	AGAGTTGTAGGTACTTCTCTAAGAGTTATTATTCGCTCAGAGTTAAGCGCTCCTGGTAATTTAATTGGAGACGACCAGTTATATAATGTAATAGTGACAGCTCACGCTTTCATTATAATTTTTTTTATAGTAATACCTATTATAATCGGAGGGTTTGGTAACTGGCTAGTACCCTTAATACTAGGCAGACCAGATATAGCCTTCCCCCGTATAAACAACATAAGATTTTGACTTCTCCCTCCTTCATTAACTTTATTACTTATAAGAGGATTAGTAGAAAGAGGTGTGGGTACAGGGTGAACTGTCTACCCCCCCCTAGCCGGTGCTACAGCCCATAGAGGGGGCGCGGTTGACTTAGCTATTTTTTCTTTACACCTGGCTGGTGCTTCTTCCATTCTA…
8475715	GBCM10942-17	BOLD:AAA1262	KU844956	Mined from GenBank, NCBI			Amphipoda	Gammaridae		Gammarus	Gammarus oceanicus						Germany													9715945	COI-5P	KU844956	AGAGTTGTAGGTACTTCTCTAAGAGTTATTATTCGCTCAGAGTTAAGCGCTCCTGGTAATTTAATTGGAGACGACCAGTTATATAATGTAATAGTGACAGCTCACGCTTTCATTATAATTTTTTTTATAGTAATACCTATTATAATCGGAGGGTTTGGTAACTGGCTAGTACCCTTAATACTAGGCAGACCAGATATAGCCTTCCCCCGTATAAACAACATAAGATTTTGACTTCTCCCTCCTTCATTAACTTTATTACTTATAAGAGGATTAGTAGAAAGAGGTGTGGGTACAGGGTGAACTGTCTACCCCCCCCTAGCCGGTGCTACAGCCCATAGAGGGGGCGCGGTTGACTTAGCTATTTTTTCTTTACACCTGGCTGGTGCTTCTTCCATTCTA…
10055545	GBCM12036-19	BOLD:AAA1262	KU844957	Mined from GenBank, NCBI			Amphipoda	Gammaridae		Gammarus	Gammarus oceanicus						Germany													11725072	COI-5P	KU844957	AGAGTTGTAGGTACTTCTCTAAGAGTTATTATTCGCTCAGAGTTAAGCGCTCCTGGTAATTTAATTGGAGACGACCAGTTATATAATGTAATAGTGACAGCTCACGCTTTCATTATAATTTTTTTTATAGTAATACCTATTATAATCGGAGGGTTTGGTAACTGGCTAGTACCCTTAATACTAGGCAGACCAGATATAGCCTTCCCCCGTATAAACAACATAAGATTTTGACTTCTCCCTCCTTCATTAACTTTATTACTTATAAGAGGATTAGTAGAAAGAGGTGTGGGTACAGGGTGAACTGTCTACCCCCCCCTAGCCGGTGCTACAGCCCATAGAGGGGGCGCGGTTGACTTAGCTATTTTTTCTTTACACCTGGCTGGTGCTTCTTCCATTCTA…
8470692	GBCM5919-17	BOLD:AAA1262	KU844958	Mined from GenBank, NCBI			Amphipoda	Gammaridae		Gammarus	Gammarus oceanicus						Germany													9715946	COI-5P	KU844958	AGAGTTGTAGGTACTTCTCTAAGAGTTATTATTCGCTCAGAGTTAAGCGCTCCTGGTAATTTAATTGGAGACGACCAGTTATATAATGTAATAGTGACAGCTCACGCTTTCATTATAATTTTTTTTATAGTAATACCTATTATAATCGGAGGGTTTGGTAACTGGCTAGTACCCTTAATACTAGGCAGACCAGATATAGCCTTCCCCCGTATAAACAACATAAGATTTTGACTTCTCCCTCCTTCATTAACTTTATTACTTATAAGAGGATTAGTAGAAAGAGGTGTGGGTACAGGGTGAACTGTCTACCCCCCCCTAGCCGGTGCTACAGCCCATAGAGGGGGCGCGGTTGACTTAGCTATTTTTTCTTTACACCTGGCTGGTGCTTCTTCCATTCTA…
742821	WW606-08	BOLD:AAA1262	L14AR1-01	Universite du Quebec a Rimouski			Amphipoda	Gammaridae		Gammarus	Gammarus oceanicus		Adriana Radulovici				Canada	Quebec	Cote-Nord	Tadoussac		48.15	-69.717							2658147	COI-5P		TACACTATATTTTATTTTAGGAGCTTGGTCTAGAGTTGTAGGTACTTCTCTAAGAGTTATTATTCGCTCAGAGTTAAGCGCTCCTGGTAATTTAATTGGAGATGACCAATTATATAATGTAATAGTGACAGCTCACGCTTTCATTATAATTTTTTTTATAGTAATACCTATTATAATCGGAGGGTTTGGTAACTGGCTAGTACCCTTAATACTAGGTAGACCAGATATAGCCTTCCCCCGTATAAACAACATAAGATTTTGACTTCTCCCTCCTTCATTAACTTTGTTACTTATAAGAGGATTAGTAGAAAGAGGTGTGGGTACAGGATGAACTGTCTACCCCCCCCTAGCCGGTGCTACAGCCCATAGAGGGGGCGCAGTTGACTTAGCTATTTTTTC…
742822	WW607-08	BOLD:AAA1262	L14AR1-02	Universite du Quebec a Rimouski			Amphipoda	Gammaridae		Gammarus	Gammarus oceanicus		Adriana Radulovici				Canada	Quebec	Cote-Nord	Tadoussac		48.15	-69.717							2658150	COI-5P		TACACTATATTTTATTTTAGGGGCTTGGTCTAGAGTTGTAGGTACTTCTCTAAGAGTTATTATTCGCTCAGAGTTAAGCGCTCCTGGTAATTTAATTGGAGATGACCAATTATATAATGTAATAGTGACAGCTCACGCTTTCATTATAATTTTTTTTATAGTAATACCTATTATAATCGGAGGGTTTGGTAACTGGCTAGTACCCTTAATACTAGGTAGACCAGATATAGCCTTCCCCCGTATAAACAACATAAGATTTTGACTTCTCCCTCCTTCATTAACTTTGTTACTTATAAGAGGATTAGTAGAAAGAGGTGTGGGTACAGGATGAACTGTCTACCCCCCCCTAGCCGGTGCTACAGCCCATAGAGGGGGCGCAGTTGACTTAGCTATTTTTTC…
742823	WW608-08	BOLD:AAA1262	L14AR1-03	Universite du Quebec a Rimouski			Amphipoda	Gammaridae		Gammarus	Gammarus oceanicus		Adriana Radulovici				Canada	Quebec	Cote-Nord	Tadoussac		48.15	-69.717							2658152	COI-5P		TACACTATATTTTATTTTAGGAGCTTGGTCTAGAGTTGTAGGTACTTCTCTAAGAGTTATTATTCGCTCAGAGTTAAGCGCTCCTGGTAATTTAATTGGAGATGACCAATTATATAATGTAATAGTGACAGCTCACGCTTTCATTATAATTTTTTTTATAGTAATACCTATTATAATCGGAGGCTTTGGTAACTGGCTAGTACCCTTAATACTAGGTAGACCAGATATAGCCTTCCCCCGTATAAACAACATAAGATTTTGACTTCTCCCTCCTTCATTAACTTTGTTACTTATAAGAGGATTAGTAGAAAGAGGTGTGGGTACAGGATGAACTGTCTACCCCCCCCTAGCCGGTGCTACAGCCCATAGAGGGGGCGCAGTTGACTTAGCTATTTTTTC…
742756	WW541-08	BOLD:AAA1262	L151AR1-01	Universite du Quebec a Rimouski			Amphipoda	Gammaridae		Gammarus	Gammarus oceanicus		Adriana Radulovici				Canada	New Brunswick	Gloucester County	Belledune		47.896	-65.82							2658154	COI-5P		TACACTATATTTTATTTTAGGGGCTTGGTCTAGAGTTGTAGGTACTTCTCTAAGAGTTATTATTCGCTCAGAGTTAAGCGCTCCTGGTAATTTAATTGGAGATGACCAATTATATAATGTAATAGTGACAGCTCACGCTTTCATTATAATTTTTTTTATAGTAATACCTATTATAATCGGAGGGTTTGGTAACTGGCTAGTACCCTTAATATTAGGTAGACCAGATATAGCCTTCCCCCGTATAAACAACATAAGATTTTGACTTCTCCCTCCTTCATTAACTTTGTTACTTATAAGAGGATTAGTAGAAAGAGGTGTGGGTACAGGATGAACTGTCTACCCCCCCCTAGCCGGTGCTACAGCCCATAGAGGGGGCGCAGTTGACTTAGCTATTTTTTC…
742757	WW542-08	BOLD:AAA1262	L151AR1-02	Universite du Quebec a Rimouski			Amphipoda	Gammaridae		Gammarus	Gammarus oceanicus		Adriana Radulovici				Canada	New Brunswick	Gloucester County	Belledune		47.896	-65.82							2658156	COI-5P		TACACTATATTTTATTTTAGGGGCTTGGTCTAGAGTTGTAGGTACTTCTCTAAGAGTTATTATTCGCTCAGAGTTAAGCGCTCCTGGTAATTTAATTGGAGATGACCAATTATATAATGTAATAGTGACAGCTCACGCTTTCATTATAATTTTTTTTATAGTAATACCTATTATAATCGGAGGGTTTGGTAACTGGCTAGTACCCTTAATATTAGGTAGACCAGATATAGCCTTCCCCCGTATAAACAACATAAGATTTTGACTTCTCCCTCCTTCATTAACTTTGTTACTTATAAGAGGATTAGTAGAAAGAGGTGTGGGTACAGGATGAACTGTCTACCCCCCCCTAGCCGGTGCTACAGCCCATAGAGGGGGCGCAGTTGACTTAGCTATTTTTTC…
742758	WW543-08	BOLD:AAA1262	L151AR1-03	Universite du Quebec a Rimouski			Amphipoda	Gammaridae		Gammarus	Gammarus oceanicus		Adriana Radulovici				Canada	New Brunswick	Gloucester County	Belledune		47.896	-65.82							2658157	COI-5P		TACACTATATTTTATTTTAGGGGCTTGGTCTAGAGTTGTAGGTACTTCTCTAAGAGTTATTATTCGCTCAGAGTTAAGCGCTCCTGGTAATTTAATTGGAGATGACCAATTATATAATGTAATAGTGACAGCTCACGCTTTCATTATAATTTTTTTTATAGTAATACCTATTATAATCGGAGGGTTTGGTAACTGGCTAGTACCCTTAATATTAGGTAGACCAGATATAGCCTTCCCCCGTATAAACAACATAAGATTTTGACTTCTCCCTCCTTCATTAACTTTGTTACTTATAAGAGGATTAGTAGAAAGAGGTGTGGGTACAGGATGAACTGTCTACCCCCCCCTAGCCGGTGCTACAGCCCATAGAGGGGGCGCAGTTGACTTAGCTATTTTTTC…
742763	WW548-08	BOLD:AAA1262	L152AR1-01	Universite du Quebec a Rimouski			Amphipoda	Gammaridae		Gammarus	Gammarus oceanicus		Adriana Radulovici				Canada	Quebec	Gaspesie	Grand-etang		49.139	-64.745							2658164	COI-5P		TACACTATATTTTATTTTAGGAGCTTGGTCTAGAGTTGTAGGTACTTCTCTAAGAGTTATTATTCGCTCAGAGTTAAGCGCTCCTGGTAATTTAATTGGAGATGACCAATTATATAATGTAATAGTGACAGCTCACGCTTTCATTATAATTTTTTTTATAGTAATACCTATTATAATCGGAGGGTTTGGTAACTGGCTAGTACCCTTAATACTAGGTAGACCAGATATAGCCTTCCCCCGTATAAACAACATAAGATTTTGACTTCTCCCTCCTTCATTAACTTTGTTACTTATAAGAGGATTAGTAGAAAGAGGTGTGGGTACAGGATGAACTGTCTACCCCCCCCTAGCCGGTGCTACAGCCCATAGAGGGGGCGCAGTTGACTTAGCTATTTTTTC…
742764	WW549-08	BOLD:AAA1262	L152AR1-02	Universite du Quebec a Rimouski			Amphipoda	Gammaridae		Gammarus	Gammarus oceanicus		Adriana Radulovici				Canada	Quebec	Gaspesie	Grand-etang		49.139	-64.745							2658166	COI-5P		TACACTATATTTTATTTTAGGAGCTTGGTCTAGAGTTGTAGGTACTTCTCTAAGAGTTATTATTCGCTCAGAGTTAAGCGCTCCTGGTAATTTAATTGGAGATGACCAATTATATAATGTAATAGTGACAGCTCACGCTTTCATTATAATTTTTTTTATAGTAATACCTATTATAATCGGAGGGTTTGGTAACTGGCTAGTACCCTTAATACTAGGTAGACCAGATATAGCCTTCCCCCGTATAAACAACATAAGATTTTGACTTCTCCCTCCTTCATTAACTTTGTTACTTATAAGAGGATTAGTAGAAAGAGGTGTGGGTACAGGATGAACTGTCTACCCCCCCCTAGCCGGTGCTACAGCCCATAGAGGGGGCGCAGTTGACTTAGCTATTTTTTC…
742768	WW553-08	BOLD:AAA1262	L154AR1-01	Universite du Quebec a Rimouski			Amphipoda	Gammaridae		Gammarus	Gammarus oceanicus		Adriana Radulovici				Canada	New Brunswick	Westmorland County	Shediac		46.224	-64.553							2658171	COI-5P		TACACTATATTTTATTTTAGGGGCTTGGTCTAGAGTTGTAGGTACTTCTCTAAGAGTTATTATTCGCTCAGAGTTAAGCGCTCCTGGTAATTTAATTGGAGATGACCAATTATATAATGTAATAGTGACAGCTCACGCTTTCATTATAATTTTTTTTATAGTAATACCTATTATAATCGGAGGGTTTGGTAACTGGCTAGTACCCTTAATATTAGGTAGACCAGATATAGCCTTCCCCCGTATAAACAACATAAGATTTTGACTTCTCCCTCCTTCATTAACTTTGTTACTTATAAGAGGATTAGTAGAAAGAGGTGTGGGTACAGGATGAACTGTCTACCCCCCCCTAGCCGGTGCTACAGCCCATAGAGGGGGCGCAGTTGACTTAGCTATTTTTTC…
742769	WW554-08	BOLD:AAA1262	L154AR1-02	Universite du Quebec a Rimouski			Amphipoda	Gammaridae		Gammarus	Gammarus oceanicus		Adriana Radulovici				Canada	New Brunswick	Westmorland County	Shediac		46.224	-64.553							2658173	COI-5P		TACACTATATTTTATTTTAGGGGCTTGGTCTAGAGTTGTAGGTACTTCTCTAAGAGTTATTATTCGCTCAGAGTTAAGCGCTCCTGGTAATTTAATTGGAGATGACCAATTATATAATGTAATAGTGACAGCTCACGCTTTCATTATAATTTTTTTTATAGTAATACCTATTATAATCGGAGGGTTTGGTAACTGGCTAGTACCCTTAATATTAGGTAGACCAGATATAGCCTTCCCCCGTATAAACAACATAAGATTTTGACTTCTCCCTCCTTCATTAACTTTGTTACTTATAAGAGGATTAGTAGAAAGAGGTGTGGGTACAGGATGAACTGTCTACCCCCCCCTAGCCGGTGCTACAGCCCATAGAGGGGGCGCAGTTGACTTAGCTATTTTTTC…
742770	WW555-08	BOLD:AAA1262	L154AR1-03	Universite du Quebec a Rimouski			Amphipoda	Gammaridae		Gammarus	Gammarus oceanicus		Adriana Radulovici				Canada	New Brunswick	Westmorland County	Shediac		46.224	-64.553							2658121	COI-5P		TACACTATATTTTATTTTAGGGGCTTGGTCTAGAGTTGTAGGTACTTCTCTAAGAGTTATTATTCGCTCAGAGTTAAGCGCTCCTGGTAATTTAATTGGAGATGACCAATTATATAATGTAATAGTGACAGCTCACGCTTTCATTATAATTTTTTTTATAGTAATACCTATTATAATCGGAGGGTTTGGTAACTGGCTAGTACCCTTAATATTAGGTAGACCAGATATAGCCTTCCCCCGTATAAACAACATAAGATTTTGACTTCTCCCTCCTTCATTAACTTTGTTACTTATAAGAGGATTAGTAGAAAGAGGTGTGGGTACAGGATGAACTGTCTACCCCCCCCTAGCCGGTGCTACAGCCCATAGAGGGGGCGCAGTTGACTTAGCTATTTTTTC…
742772	WW557-08	BOLD:AAA1262	L155AR1-02	Universite du Quebec a Rimouski			Amphipoda	Gammaridae		Gammarus	Gammarus oceanicus		Adriana Radulovici				Canada	New Brunswick	Albert County	Alma		45.6	-64.938							2658200	COI-5P		TACACTATATTTTATTTTAGGAGCTTGATCTAGAGTTGTAGGTACTTCTCTAAGAGTTATTATTCGCTCAGAGTTAAGCGCTCCTGGTAATTTAATTGGAGATGACCAATTATATAATGTAATAGTGACAGCTCACGCTTTCATTATAATTTTTTTTATAGTAATACCTATTATAATCGGAGGGTTTGGTAACTGGCTAGTACCCTTAATACTAGGTAGACCAGATATAGCCTTCCCCCGTATAAACAACATAAGATTTTGACTTCTCCCTCCTTCATTAACTTTATTACTTATAAGAGGATTAGTAGAAAGAGGTGTGGGTACAGGATGAACTGTCTACCCCCCCCTAGCCGGTGCTACAGCCCATAGAGGGGGCGCAGTTGACTTAGCTATTTTTTC…
743014	WW799-08	BOLD:AAA1262	L155AR1-08	Universite du Quebec a Rimouski			Amphipoda	Gammaridae		Gammarus	Gammarus oceanicus		Adriana Radulovici				Canada	New Brunswick	Albert County	Alma		45.6	-64.938							2658183	COI-5P		TACACTATATTTTATTTTAGGAGCTTGGTCTAGAGTTGTAGGTACTTCTCTAAGAGTTATTATTCGCTCAGAGTTAAGCGCTCCTGGTAATTTAATTGGAGATGACCAATTATATAATGTGATAGTGACAGCTCACGCTTTCATTATAATTTTTTTTATAGTAATACCTATTATAATCGGAGGGTTTGGTAACTGGCTAGTACCCTTAATACTAGGTAGACCAGATATAGCCTTCCCCCGTATAAACAACATAAGATTTTGACTTCTCCCTCCTTCAGTAACTTTGTTACTTATAAGAGGATTAGTAGAAAGAGGTGTGGGTACAGGATGAACTGTCTACCCCCCCCTAGCCGGTGCTACAGCCCATAGAGGGGGCGCAGTTGACTTAGCTATTTTTTC…
743015	WW800-08	BOLD:AAA1262	L155AR1-09	Universite du Quebec a Rimouski			Amphipoda	Gammaridae		Gammarus	Gammarus oceanicus		Adriana Radulovici				Canada	New Brunswick	Albert County	Alma		45.6	-64.938							2658184	COI-5P		TACACTATATTTTATTTTAGGAGCTTGGTCTAGAGTTGTAGGTACTTCTCTAAGAGTTATTATTCGCTCAGAGTTAAGCGCTCCTGGTAATTTAATTGGAGATGACCAATTATATAATGTGATAGTGACAGCTCACGCTTTCATTATAATTTTTTTTATAGTAATACCTATTATAATCGGAGGGTTTGGTAACTGGCTAGTACCCTTAATACTAGGTAGACCAGATATAGCCTTCCCCCGTATAAACAACATAAGATTTTGACTTCTCCCTCCTTCAGTAACTTTGTTACTTATAAGAGGATTAGTAGAAAGAGGTGTGGGTACAGGATGAACTGTCTACCCCCCCCTAGCCGGTGCTACAGCCCATAGAGGGGGCGCAGTTGACTTAGCTATTTTTTC…
743016	WW801-08	BOLD:AAA1262	L155AR1-10	Universite du Quebec a Rimouski			Amphipoda	Gammaridae		Gammarus	Gammarus oceanicus		Adriana Radulovici				Canada	New Brunswick	Albert County	Alma		45.6	-64.938							2658185	COI-5P		TACACTATATTTTATTTTAGGAGCTTGGTCTAGAGTTGTAGGTACTTCTCTAAGAGTTATTATTCGCTCAGAGTTAAGCGCTCCTGGTAATTTAATTGGAGATGACCAATTATATAATGTGATAGTGACAGCTCACGCTTTCATTATAATTTTTTTTATAGTAATACCTATTATAATCGGAGGGTTTGGTAACTGGCTAGTACCCTTAATACTAGGTAGACCAGATATAGCCTTCCCCCGTATAAACAACATAAGATTTTGACTTCTCCCTCCTTCAGTAACTTTGTTACTTATAAGAGGATTAGTAGAAAGAGGTGTGGGTACAGGATGAACTGTCTACCCCCCCCTAGCCGGTGCTACAGCCCATAGAGGGGGCGCAGTTGACTTAGCTATTTTTTC…
990244	WWAMP074-09	BOLD:AAA1262	L155AR1-13	Universite du Quebec a Rimouski			Amphipoda	Gammaridae		Gammarus	Gammarus oceanicus		Adriana Radulovici				Canada	New Brunswick	Albert County	Alma		45.6	-64.938							2658042	COI-5P		TACANTATATTTTATTTTAGGAGCTTGGTCTAGAGTTGTAGGTACTTCTCTAAGAGTTATTATTCGCTCAGAGTTAAGCGCTCCTGGTAATTTAATTGGAGATGACCAATTATATAATGTAATAGTGACAGCTCACGCTTTCATTATAATTTTTTTTATAGTAATACCTATTATAATCGGAGGGTTTGGTAACTGGCTAGTACCCTTAATACTAGGTAGACCAGATATAGCCTTCCCCCGTATAAACAACATAAGATTTTGACTTCTCCCTCCTTCATTAACTTTATTACTTATAAGAGGATTAGTAGAAAGAGGTGTGGGTACAGGATGAACTGTCTACCCCCCCCTAGCCGGTGCTACAGCCCATAGAGGGGGCGCAGTTGACTTAGCTATTTTTTC…
743018	WW803-08	BOLD:AAA1262	L156AR2-02	Universite du Quebec a Rimouski			Amphipoda	Gammaridae		Gammarus	Gammarus oceanicus		Adriana Radulovici				Canada	New Brunswick	St. John County	St. Martins	breakwater	45.352	-65.524							2658193	COI-5P		TACACTATATTTTATTTTAGGAGCTTGGTCTAGAGTTGTAGGTACTTCTCTAAGAGTTATTATTCGCTCAGAGTTAAGCGCTCCTGGTAATTTAATTGGAGATGACCAATTATATAATGTAATAGTGACAGCTCACGCTTTCATTATAATTTTTTTTATAGTAATACCTATTATAATCGGAGGGTTTGGTAACTGGCTAGTACCCTTAATACTAGGTAGACCAGATATAGCCTTCCCCCGTATAAACAACATAAGATTTTGACTTCTCCCTCCTTCATTAACTTTATTACTTATAAGAGGATTAGTAGAAAGAGGTGTGGGTACAGGATGAACTGTCTACCCCCCCCTAGCCGGTGCTACAGCCCATAGAGGGGGCGCAGTTGACTTAGCTATTTTTTC…
742950	WW735-08	BOLD:AAA1262	L157AR1-03	Universite du Quebec a Rimouski			Amphipoda	Gammaridae		Gammarus	Gammarus oceanicus		Adriana Radulovici				Canada	New Brunswick	St. John County	Chance Harbour		45.116	-66.36							2658189	COI-5P		TACACTATATTTTATTTTAGGAGCTTGGTCTAGAGTTGTAGGTACTTCTCTAAGAGTTATTATTCGCTCAGAGTTAAGCGCTCCTGGTAATTTAATTGGAGATGACCAATTATATAATGTAATAGTGACAGCTCACGCTTTCATTATAATTTTTTTTATAGTAATACCTATTATAATCGGAGGGTTTGGTAACTGGCTAGTACCCTTAATACTAGGTAGACCAGATATAGCCTTCCCCCGTATAAACAACATAAGATTTTGACTTCTCCCTCCTTCATTAACTTTATTACTTATAAGAGGATTAGTAGAAAGAGGTGTGGGTACAGGATGAACTGTCTACCCCCCCCTAGCCGGTGCTACAGCCCATAGAGGGGGCGCAGTTGACTTAGCTATTTTTTC…
990254	WWAMP084-09	BOLD:AAA1262	L157AR1-06	Universite du Quebec a Rimouski			Amphipoda	Gammaridae		Gammarus	Gammarus oceanicus		Adriana Radulovici				Canada	New Brunswick	St. John County	Chance Harbour		45.116	-66.36							2658036	COI-5P		TACACTATATTTTATTTTAGGAGCTTGGTCTAGAGTTGTAGGTACTTCTCTAAGAGTTATTATTCGCTCAGAGTTAAGCGCTCCTGGTAATTTAATTGGAGATGACCAATTATATAATGTAATAGTGACAGCTCACGCTTTCATTATAATTTTTTTTATAGTAATACCTATTATAATCGGAGGGTTTGGTAACTGGCTAGTACCCTTAATACTAGGTAGACCAGATATAGCCTTCCCCCGTATAAACAACATAAGATTTTGACTTCTCCCTCCTTCATTAACTTTATTACTTATAAGAGGATTAGTAGAAAGAGGTGTGGGTACAGGATGAACTGTCTACCCCCCCCTAGCCGGTGCTACAGCCCATAGAGGGGGCGCAGTTGACTTAGCTATTTTTTC…
990263	WWAMP093-09	BOLD:AAA1262	L157AR1-07	Universite du Quebec a Rimouski			Amphipoda	Gammaridae		Gammarus	Gammarus oceanicus		Adriana Radulovici				Canada	New Brunswick	St. John County	Chance Harbour		45.116	-66.36							2658033	COI-5P		GGAGCTTGGTCTAGAGTTGTAGGTACTTCTCTAAGAGTTATTATTCGCTCAGAGTTAAGCGCTCCTGGTAATTTAATTGGAGATGACCAATTATATAATGTAATAGTGACAGCTCACGCTTTCATTATAATTTTTTTTATAGTAATACCTATTATAATCGGAGGGTTTGGTAACTGGCTAGTACCCTTAATACTAGGTAGACCAGATATAGCCTTCCCCCGTATAAACAACATAAGATTTTGACTTCTCCCTCCTTCATTAACTTTATTACTTATAAGAGGATTAGTAGAAAGAGGTGTGGGTACAGGATGAACTGTCTACCCCCCCCTAGCCGGTGCTACAGCCCATAGAGGGGGCGCAGTTGACTTAGCTATTTTTTCTCTGCACCTGGCTGGTGCT…
742776	WW561-08	BOLD:AAA1262	L160AR1-01	Universite du Quebec a Rimouski			Amphipoda	Gammaridae		Gammarus	Gammarus oceanicus		Adriana Radulovici				Canada	New Brunswick	Albert County	Hopewell Cape	Hopewell Rocks	45.822	-64.573							2658201	COI-5P		TACACTATATTTTATTTTAGGAGCTTGGTCTAGAGTTGTAGGTACTTCTCTAAGAGTTATTATTCGCTCAGAGTTAAGCGCTCCTGGTAATTTAATTGGAGATGACCAATTATATAATGTAATAGTGACAGCTCACGCTTTCATTATAATTTTTTTTATAGTAATACCTATTATAATCGGAGGGTTTGGTAACTGGCTAGTACCCTTAATACTAGGTAGACCAGATATAGCCTTCCCCCGTATAAACAACATAAGATTTTGACTTCTCCCTCCTTCATTAACTTTATTACTTATAAGAGGATTAGTAGAAAGAGGTGTGGGTACAGGATGAACTGTCTACCCCCCCCTAGCCGGTGCTACAGCCCATAGAGGGGGCGCAGTTGACTTAGCTATTTTTTC…
742777	WW562-08	BOLD:AAA1262	L160AR1-02	Universite du Quebec a Rimouski			Amphipoda	Gammaridae		Gammarus	Gammarus oceanicus		Adriana Radulovici				Canada	New Brunswick	Albert County	Hopewell Cape	Hopewell Rocks	45.822	-64.573							2658181	COI-5P		TACACTATATTTTATTTTAGGAGCTTGGTCTAGAGTTGTAGGTACTTCTCTAAGAGTTATTATTCGCTCAGAGTTAAGCGCTCCTGGTAATTTAATTGGAGATGACCAATTATATAATGTAATAGTGACAGCTCACGCTTTCATTATAATTTTTTTTATAGTAATACCTATTATAATCGGAGGGTTTGGTAACTGGCTAGTACCCTTAATACTAGGTAGACCAGATATAGCCTTCCCCCGTATAAACAACATAAGATTTTGACTTCTCCCTCCTTCATTAACTTTGTTACTTATAAGAGGATTAGTAGAAAGAGGTGTGGGTACAGGATGAACTGTCTACCCCCCCCTAGCCGGTGCTACAGCCCATAGAGGGGGCGCAGTTGACTTAGCTATTTTTTC…
742778	WW563-08	BOLD:AAA1262	L160AR1-03	Universite du Quebec a Rimouski			Amphipoda	Gammaridae		Gammarus	Gammarus oceanicus		Adriana Radulovici				Canada	New Brunswick	Albert County	Hopewell Cape	Hopewell Rocks	45.822	-64.573							2658182	COI-5P		TACACTATATTTTATTTTAGGAGCTTGGTCTAGAGTTGTAGGTACTTCTCTAAGAGTTATTATTCGCTCAGAGTTAAGCGCTCCTGGTAATTTAATTGGAGATGACCAATTATATAATGTAATAGTGACAGCTCACGCTTTCATTATAATTTTTTTTATAGTAATACCTATTATAATCGGAGGGTTTGGTAACTGGCTAGTACCCTTAATACTAGGTAGACCAGATATAGCCTTCCCCCGTATAAACAACATAAGATTTTGACTTCTCCCTCCTTCATTAACTTTGTTACTTATAAGAGGATTAGTAGAAAGAGGTGTGGGTACAGGATGAACTGTCTACCCCCCCCTAGCCGGTGCTACAGCCCATAGAGGGGGCGCAGTTGACTTAGCTATTTTTTC…
990246	WWAMP076-09	BOLD:AAA1262	L160AR1-08	Universite du Quebec a Rimouski			Amphipoda	Gammaridae		Gammarus	Gammarus oceanicus		Adriana Radulovici				Canada	New Brunswick	Albert County	Hopewell Cape	Hopewell Rocks	45.822	-64.573							2658040	COI-5P		------------------AGGAGCTTGGTCTAGAGTTGTAGGTACTTCTCTAAGAGTTATTATTCGCTCAGAGTTAAGCGCTCCTGGTAATTTAATTGGAGATGACCAATTATATAATGTAATAGTGACAGCTCACGCTTTCATTATAATTTTTTTTATAGTAATACCTATTATAATCGGAGGGTTTGGTAACTGGCTAGTACCCTTAATACTAGGTAGACCAGATATAGCCTTCCCCCGTATAAACAACATAAGATTTTGACTTCTCCCTCCTTCATTAACTTTGTTACTTATAAGAGGATTAGTAGAAAGAGGTGTGGGTACAGGATGAACTGTCTACCCCCCCCTAGCCGGTGCTACAGCCCATAGAGGGGGCGCAGTTGACTTAGCTATTTTTTC…
990247	WWAMP077-09	BOLD:AAA1262	L160AR1-09	Universite du Quebec a Rimouski			Amphipoda	Gammaridae		Gammarus	Gammarus oceanicus		Adriana Radulovici				Canada	New Brunswick	Albert County	Hopewell Cape	Hopewell Rocks	45.822	-64.573							2658039	COI-5P		TACACTATATTTTATTTTAGGAGCTTGGTCTAGAGTTGTAGGTACTTCTCTAAGAGTTATTATTCGCTCAGAGTTAAGCGCTCCTGGTAATTTAATTGGAGATGACCAATTATATAATGTAATAGTGACAGCTCACGCTTTCATTATAATTTTTTTTATAGTAATACCTATTATAATCGGAGGGTTTGGTAACTGGCTAGTACCCTTAATACTAGGTAGACCAGATATAGCCTTCCCCCGTATAAACAACATAAGATTTTGACTTCTCCCTCCTTCATTAACTTTGTTACTTATAAGAGGATTAGTAGAAAGAGGTGTGGGTACAGGATGAACTGTCTACCCCCCCCTAGCCGGTGCTACAGCCCATAGAGGGGGCGCAGTTGACTTAGCTATTTTTTC…
990329	WWAMP159-09	BOLD:AAA1262	L161AR1-05	Universite du Quebec a Rimouski			Amphipoda	Gammaridae		Gammarus	Gammarus oceanicus		Adriana Radulovici				Canada	New Brunswick	Westmorland County	Wood Point		45.858	-64.358							2658030	COI-5P		TACACTATATTTTATTTTAGGAGCTTGGTCTAGAGTTGTAGGTACTTCTCTAAGAGTTATTATTCGCTCAGAGTTAAGCGCTCCTGGTAATTTAATTGGAGATGACCAATTATATAATGTAATAGTGACAGCTCACGCTTTCATTATAATTTTTTTTATAGTAATACCTATTATAATCGGAGGGTTTGGTAACTGGCTAGTACCCTTAATACTAGGTAGACCAGATATAGCCTTCCCCCGTATAAACAACATAAGATTTTGACTTCTCCCTCCTTCATTAACTTTGTTACTTATAAGAGGATTAGTAGAAAGAGGTGTGGGTACAGGATGAACTGTCTACCCCCCCCTAGCCGGTGCTACAGCCCATAGAGGGGGCGCAGTTGACTTAGCTATTTTTTC…
742782	WW567-08	BOLD:AAA1262	L162AR1-01	Universite du Quebec a Rimouski			Amphipoda	Gammaridae		Gammarus	Gammarus oceanicus		Adriana Radulovici				Canada	Nova Scotia	Cumberland County	Parrsboro		45.373	-64.331							2658187	COI-5P		TACACTATATTTTATTTTAGGAGCTTGGTCTAGAGTTGTAGGTACTTCTCTAAGAGTTATTATTCGCTCAGAGTTAAGCGCTCCTGGTAATTTAATTGGAGATGACCAATTATATAATGTAATAGTGACAGCTCACGCTTTCATTATAATTTTTTTTATAGTAATACCTATTATAATCGGAGGGTTTGGTAACTGGCTAGTACCCTTAATACTAGGTAGACCAGATATAGCCTTCCCCCGTATAAACAACATAAGATTTTGACTTCTCCCTCCTTCATTAACTTTATTACTTATAAGAGGATTAGTAGAAAGAGGTGTGGGTACAGGATGAACTGTCTACCCCCCCCTCGCCGGTGCTACAGCCCATAGAGGGGGCGCAGTTGACTTAGCTATTTTTTC…
742783	WW568-08	BOLD:AAA1262	L162AR1-02	Universite du Quebec a Rimouski			Amphipoda	Gammaridae		Gammarus	Gammarus oceanicus		Adriana Radulovici				Canada	Nova Scotia	Cumberland County	Parrsboro		45.373	-64.331							2658188	COI-5P		TACACTATATTTTATTTTAGGAGCTTGGTCTAGAGTTGTAGGTACTTCTCTAAGAGTTATTATTCGCTCAGAGTTAAGCGCTCCTGGTAATTTAATTGGAGATGACCAATTATATAATGTAATAGTGACAGCTCACGCTTTCATTATAATTTTTTTTATAGTAATACCTATTATAATCGGAGGGTTTGGTAACTGGCTAGTACCCTTAATACTAGGTAGACCAGATATAGCCTTCCCCCGTATAAACAACATAAGATTTTGACTTCTCCCTCCTTCATTAACTTTGTTACTTATAAGAGGATTAGTAGAAAGAGGTGTGGGTACAGGATGAACTGTCTACCCCCCCCTAGCCGGTGCTACAGCCCATAGAGGGGGCGCAGTTGACTTAGCTATTTTTTC…
742784	WW569-08	BOLD:AAA1262	L162AR1-03	Universite du Quebec a Rimouski			Amphipoda	Gammaridae		Gammarus	Gammarus oceanicus		Adriana Radulovici				Canada	Nova Scotia	Cumberland County	Parrsboro		45.373	-64.331							2658194	COI-5P		TACACTATATTTTATTTTAGGAGCTTGGTCTAGAGTTGTAGGTACTTCTCTAAGAGTTATTATTCGCTCAGAGTTAAGCGCTCCTGGTAATTTAATTGGAGATGACCAGTTATATAATGTAATAGTGACAGCTCACGCTTTCATTATAATTTTTTTTATAGTAATACCTATTATAATCGGAGGGTTTGGTAACTGGCTAGTACCCTTAATACTAGGTAGACCAGATATAGCCTTCCCCCGTATAAACAACATAAGATTTTGACTTCTCCCTCCTTCATTAACTTTATTACTTATAAGAGGATTAGTAGAAAGAGGTGTGGGTACAGGATGAACTGTCTACCCCCCCCTAGCCGGTGCTACAGCCCATAGAGGGGGCGCAGTTGACTTAGCTATTTTTTC…
742785	WW570-08	BOLD:AAA1262	L162AR1-04	Universite du Quebec a Rimouski			Amphipoda	Gammaridae		Gammarus	Gammarus oceanicus		Adriana Radulovici				Canada	Nova Scotia	Cumberland County	Parrsboro		45.373	-64.331							2658195	COI-5P		TACACTATATTTTATTTTAGGAGCTTGGTCTAGAGTTGTAGGTACTTCTCTAAGAGTTATTATTCGCTCAGAGTTAAGCGCTCCTGGTAATTTAATTGGAGATGACCAATTATATAATGTAATAGTGACAGCTCACGCTTTCATTATAATTTTTTTTATAGTAATACCTATTATAATCGGAGGGTTTGGTAACTGGCTAGTACCCTTAATACTAGGTAGACCAGATATAGCCTTCCCCCGTATAAACAACATAAGATTTTGACTTCTCCCTCCTTCATTAACTTTGTTACTTATAAGAGGATTAGTAGAAAGAGGTGTGGGTACAGGATGAACTGTCTACCCCCCCCTAGCCGGTGCTACAGCCCATAGAGGGGGCGCAGTTGACTTAGCTATTTTTTC…
742788	WW573-08	BOLD:AAA1262	L163AR1-01	Universite du Quebec a Rimouski	Robert Chabot		Amphipoda	Gammaridae		Gammarus	Gammarus oceanicus		Adriana Radulovici				Canada	Nova Scotia	Cumberland County	Five Islands	camping beach	45.408	-64.077							2658175	COI-5P		TACACTATATTTTATTTTAGGAGCTTGGTCTAGAGTTGTAGGTACTTCTCTAAGAGTTATTATTCGCTCAGAGTTAAGCGCTCCTGGTAATTTAATTGGAGATGACCAATTATATAATGTAATAGTGACAGCTCACGCTTTCATTATAATTTTTTTTATAGTAATACCTATTATAATCGGAGGGTTTGGTAACTGGCTAGTACCCTTAATACTAGGTAGACCAGATATAGCCTTCCCCCGTATAAACAACATAAGATTTTGACTTCTCCCTCCTTCATTAACTTTGTTACTTATAAGAGGATTAGTAGAAAGAGGTGTGGGTACAGGATGAACTGTCTACCCCCCCCTAGCCGGTGCTACAGCCCATAGAGGGGGCGCAGTTGACTTAGCTATTTTTTC…
742789	WW574-08	BOLD:AAA1262	L163AR1-02	Universite du Quebec a Rimouski	Robert Chabot		Amphipoda	Gammaridae		Gammarus	Gammarus oceanicus		Adriana Radulovici				Canada	Nova Scotia	Cumberland County	Five Islands	camping beach	45.408	-64.077							2658176	COI-5P		TACACTATATTTTATTTTAGGAGCTTGGTCTAGAGTTGTAGGTACTTCTCTAAGAGTTATTATTCGCTCAGAGTTAAGCGCTCCTGGTAATTTAATTGGAGATGACCAATTATATAATGTAATAGTGACAGCTCACGCTTTCATTATAATTTTTTTTATAGTAATACCTATTATAATCGGAGGGTTTGGTAACTGGCTAGTACCCTTAATACTAGGTAGACCAGATATAGCCTTCCCCCGTATAAACAACATAAGATTTTGACTTCTCCCTCCTTCATTAACTTTGTTACTTATAAGAGGATTAGTAGAAAGAGGTGTGGGTACAGGATGAACTGTCTACCCCCCCCTAGCCGGTGCTACAGCCCATAGAGGGGGCGCAGTTGACTTAGCTATTTTTTC…
742790	WW575-08	BOLD:AAA1262	L163AR1-03	Universite du Quebec a Rimouski	Robert Chabot		Amphipoda	Gammaridae		Gammarus	Gammarus oceanicus		Adriana Radulovici				Canada	Nova Scotia	Cumberland County	Five Islands	camping beach	45.408	-64.077							2658178	COI-5P		TACACTATATTTTATTTTAGGAGCTTGGTCTAGAGTTGTAGGTACTTCTCTAAGAGTTATTATTCGCTCAGAGTTAAGCGCTCCTGGTAATTTAATTGGAGATGACCAATTATATAATGTAATAGTGACAGCTCACGCTTTCATTATAATTTTTTTTATAGTAATACCTATTATAATCGGAGGGTTTGGTAACTGGCTAGTACCCTTAATACTAGGTAGACCAGATATAGCCTTCCCCCGTATAAACAACATAAGATTTTGACTTCTCCCTCCTTCATTAACTTTGTTACTTATAAGAGGATTAGTAGAAAGAGGTGTGGGTACAGGATGAACTGTCTACCCCCCCCTAGCCGGTGCTACAGCCCATAGAGGGGGCGCAGTTGACTTAGCTATTTTTTC…
990252	WWAMP082-09	BOLD:AAA1262	L163AR1-05	Universite du Quebec a Rimouski			Amphipoda	Gammaridae		Gammarus	Gammarus oceanicus		Adriana Radulovici				Canada	Nova Scotia	Cumberland County	Five Islands		45.408	-64.077							2658038	COI-5P		TACACTATATTTTATTTTAGGAGCTTGGTCTAGAGTTGTAGGTACTTCTCTAAGAGTTATTATTCGCTCAGAGTTAAGCGCTCCTGGTAATTTAATTGGAGATGACCAATTATATAATGTAATAGTGACAGCTCACGCTTTCATTATAATTTTTTTTATAGTAATACCTATTATAATCGGAGGGTTTGGTAACTGGCTAGTACCCTTAATACTAGGTAGACCAGATATAGCCTTCCCCCGTATAAACAACATAAGATTTTGACTTCTCCCTCCTTCATTAACTTTATTACTTATAAGAGGATTAGTAGAAAGAGGTGTGGGTACAGGATGAACTGTCTACCCCCCCCTCGCCGGTGCTACAGCCCATAGAGGGGGCGCAGTTGACTTAGCTATTTTTTC…
990253	WWAMP083-09	BOLD:AAA1262	L163AR1-06	Universite du Quebec a Rimouski			Amphipoda	Gammaridae		Gammarus	Gammarus oceanicus		Adriana Radulovici				Canada	Nova Scotia	Cumberland County	Five Islands		45.408	-64.077							2658037	COI-5P		TACACTATATTTTATTTTAGGAGCTTGGTCTAGAGTTGTAGGTACTTCTCTAAGAGTTATTATTCGCTCAGAGTTAAGCGCTCCTGGTAATTTAATTGGAGATGACCAATTATATAACGTAATAGTGACAGCTCACGCTTTCATTATAATTTTTTTTATAGTAATACCTATTATAATCGGAGGGTTTGGTAACTGGCTAGTACCCTTAATACTAGGTAGACCAGATATAGCCTTCCCCCGTATAAACAACATAAGATTTTGACTTCTCCCTCCTTCATTAACTTTGTTACTTATAAGAGGATTAGTAGAAAGAGGTGTGGGTACAGGATGAACTATCTACCCCCCCCTAGCCGGTGCTACAGCCCATAGAGGGGGCGCAGTTGACTTAGCTATTTTTTC…
742730	WW515-08	BOLD:AAA1262	L164AR1-02	Universite du Quebec a Rimouski			Amphipoda	Gammaridae		Gammarus	Gammarus oceanicus		Adriana Radulovici				Canada	Nova Scotia	Kings County	Kingsport	harbour	45.159	-64.359							2658186	COI-5P		TACACTATATTTTATTTTAGGAGCTTGGTCTAGAGTTGTAGGTACTTCTCTAAGAGTTATTATTCGCTCAGAGTTAAGCGCTCCTGGTAATTTAATTGGAGATGACCAATTATATAATGTAATAGTGACAGCTCACGCTTTCATTATAATTTTTTTTATAGTAATACCTATTATAATCGGAGGGTTTGGTAACTGGCTAGTACCCTTAATACTAGGTAGACCAGATATAGCCTTCCCCCGTATAAACAACATAAGATTTTGACTTCTCCCTCCTTCATTAACTTTATTACTTATAAGAGGATTAGTAGAAAGAGGTGTGGGTACAGGATGAACTGTCTACCCCCCCCTCGCCGGTGCTACAGCCCATAGAGGGGGCGCAGTTGACTTAGCTATTTTTTC…
742791	WW576-08	BOLD:AAA1262	L164AR1-04	Universite du Quebec a Rimouski	Robert Chabot		Amphipoda	Gammaridae		Gammarus	Gammarus oceanicus		Adriana Radulovici				Canada	Nova Scotia	Kings County	Kingsport	harbour	45.159	-64.359							2658179	COI-5P		TACACTATATTTTATTTTAGGAGCTTGGTCTAGAGTTGTAGGTACTTCTCTAAGAGTTATTATTCGCTCAGAGTTAAGCGCTCCTGGTAATTTAATTGGAGATGACCAATTATATAATGTAATAGTGACAGCTCACGCTTTCATTATAATTTTTTTTATAGTAATACCTATTATAATCGGAGGGTTTGGTAACTGGCTAGTACCCTTAATACTAGGTAGACCAGATATAGCCTTCCCCCGTATAAACAACATAAGATTTTGACTTCTCCCTCCTTCATTAACTTTGTTACTTATAAGAGGATTAGTAGAAAGAGGTGTGGGTACAGGATGAACTGTCTACCCCCCCCTAGCCGGTGCTACAGCCCATAGAGGGGGCGCAGTTGACTTAGCTATTTTTTC…
742792	WW577-08	BOLD:AAA1262	L164AR1-05	Universite du Quebec a Rimouski	Robert Chabot		Amphipoda	Gammaridae		Gammarus	Gammarus oceanicus		Adriana Radulovici				Canada	Nova Scotia	Kings County	Kingsport	harbour	45.159	-64.359							2658180	COI-5P		TACACTATATTTTATTTTAGGAGCTTGGTCTAGAGTTGTAGGTACTTCTCTAAGAGTTATTATTCGCTCAGAGTTAAGCGCTCCTGGTAATTTAATTGGAGATGACCAATTATATAATGTAATAGTGACAGCTCACGCTTTCATTATAATTTTTTTTATAGTAATACCTATTATAATCGGAGGGTTTGGTAACTGGCTAGTACCCTTAATACTAGGTAGACCAGATATAGCCTTCCCCCGTATAAACAACATAAGATTTTGACTTCTCCCTCCTTCATTAACTTTGTTACTTATAAGAGGATTAGTAGAAAGAGGTGTGGGTACAGGATGAACTGTCTACCCCCCCCTAGCCAGTGCTACAGCCCATAGAGGGGGCGCAGTTGACTTAGCTATTTTTTC…
742794	WW579-08	BOLD:AAA1262	L164AR1-07	Universite du Quebec a Rimouski	Robert Chabot		Amphipoda	Gammaridae		Gammarus	Gammarus oceanicus		Adriana Radulovici				Canada	Nova Scotia	Kings County	Kingsport	harbour	45.159	-64.359							2658191	COI-5P		TACACTATATTTTATTTTAGGAGCTTGGTCTAGAGTTGTAGGTACTTCTCTAAGAGTTATTATTCGCTCAGAGTTAAGCGCTCCTGGTAATTTAATTGGAGATGACCAATTATATAATGTAATAGTGACAGCTCACGCTTTCATTATAATTTTTTTTATAGTAATACCTATTATAATCGGAGGGTTTGGTAACTGGCTAGTACCCTTAATACTAGGTAGACCAGATATAGCCTTCCCCCGTATAAACAACATAAGATTTTGACTTCTCCCTCCTTCATTAACTTTGTTACTTATAAGAGGATTAGTAGAAAGAGGTGTGGGTACAGGATGAACTATCTACCCCCCCCTAGCCGGTGCTACAGCCCATAGAGGGGGCGCAGTTGACTTAGCTATTTTTTC…
742795	WW580-08	BOLD:AAA1262	L165AR1-01	Universite du Quebec a Rimouski			Amphipoda	Gammaridae		Gammarus	Gammarus oceanicus		Adriana Radulovici				Canada	Nova Scotia	Halifax County	Peggy's Cove		44.493	-63.917							2658192	COI-5P		TACACTATATTTTATTTTAGGAGCTTGGTCTAGAGTTGTAGGTACTTCTCTAAGAGTTATTATTCGCTCAGAGTTAAGCGCTCCTGGTAATTTAATTGGAGATGACCAATTATATAATGTAATAGTGACAGCTCACGCTTTCATTATAATTTTTTTTATAGTAATACCTATTATAATCGGAGGGTTTGGTAACTGGCTAGTACCCTTAATACTAGGTAGACCAGATATAGCCTTCCCCCGTATAAACAACATAAGATTTTGACTTCTCCCTCCTTCATTAACTTTGTTACTTATAAGAGGATTAGTAGAAAGAGGTGTGGGTACAGGATGAACTGTCTACCCCCCCCTAGCCGGTGCTACAGCCCATAGAGGGGGCGCAGTTGACTTAGCTATTTTTTC…
742796	WW581-08	BOLD:AAA1262	L165AR1-02	Universite du Quebec a Rimouski			Amphipoda	Gammaridae		Gammarus	Gammarus oceanicus		Adriana Radulovici				Canada	Nova Scotia	Halifax County	Peggy's Cove		44.493	-63.917							2658196	COI-5P		TACACTATATTTTATTTTAGGAGCTTGGTCTAGAGTTGTAGGTACTTCTCTAAGAGTTATTATTCGCTCAGAGTTAAGCGCTCCTGGTAATTTAATTGGAGATGACCAATTATATAATGTAATAGTGACAGCTCACGCTTTCATTATAATTTTTTTTATAGTAATACCTATTATAATCGGAGGGTTTGGTAACTGGCTAGTACCCTTAATACTAGGTAGACCAGATATAGCCTTCCCCCGTATAAACAACATAAGATTTTGACTTCTCCCTCCTTCATTAACTTTGTTACTTATAAGAGGATTAGTAGAAAGAGGTGTGGGTACAGGATGAACTGTCTACCCCCCCCTAGCCGGTGCTACAGCCCATAGAGGGGGCGCAGTTGACTTAGCTATTTTTTC…
742797	WW582-08	BOLD:AAA1262	L166AR1-04	Universite du Quebec a Rimouski			Amphipoda	Gammaridae		Gammarus	Gammarus oceanicus		Adriana Radulovici				Canada	Nova Scotia	Halifax County	Boutiliers Point		44.66	-63.942							2658197	COI-5P		TACACTATATTTTATTTTAGGAGCTTGGTCTAGAGTTGTAGGTACTTCTCTAAGAGTTATTATTCGCTCAGAGTTAAGCGCTCCTGGTAATTTAATTGGAGATGACCAATTATATAATGTAATAGTGACAGCTCACGCTTTCATTATAATTTTTTTTATAGTAATACCTATTATAATCGGAGGGTTTGGTAACTGGCTAGTACCCTTAATACTAGGTAGACCAGATATAGCCTTCCCCCGTATAAACAACATAAGATTTTGACTTCTCCCTCCTTCATTAACTTTGTTACTTATAAGAGGATTAGTAGAAAGAGGTGTGGGTACAGGATGAACTGTCTACCCCCCCCTAGCCGGTGCTACAGCCCATAGAGGGGGCGCAGTTGACTTAGCTATTTTTTC…
742798	WW583-08	BOLD:AAA1262	L166AR1-05	Universite du Quebec a Rimouski			Amphipoda	Gammaridae		Gammarus	Gammarus oceanicus		Adriana Radulovici				Canada	Nova Scotia	Halifax County	Boutiliers Point		44.66	-63.942							2658198	COI-5P		TACACTATATTTTATTTTAGGAGCTTGGTCTAGAGTTGTAGGTACTTCTCTAAGAGTTATTATTCGCTCAGAGTTAAGCGCTCCTGGTAATTTAATTGGAGATGACCAATTATATAATGTAATAGTGACAGCTCACGCTTTCATTATAATTTTTTTTATAGTAATACCTATTATAATCGGAGGGTTTGGTAACTGGCTAGTACCCTTAATACTAGGTAGACCAGATATAGCCTTCCCCCGTATAAACAACATAAGATTTTGACTTCTCCCTCCTTCATTAACTTTGTTACTTATAAGAGGATTAGTAGAAAGAGGTGTGGGTACAGGATGAACTGTCTACCCCCCCCTAGCCGGTGCTACAGCCCATAGAGGGGGCGCAGTTGACTTAGCTATTTTTTC…
742800	WW585-08	BOLD:AAA1262	L174AR1-04	Universite du Quebec a Rimouski			Amphipoda	Gammaridae		Gammarus	Gammarus oceanicus		Adriana Radulovici				Canada	Nova Scotia	Inverness County	Cheticamp		46.629	-61.014							2658167	COI-5P		TACACTATATTTTATTTTAGGGGCTTGGTCTAGAGTTGTAGGTACTTCTCTAAGAGTTATTATTCGCTCAGAGTTAAGCGCTCCTGGTAATTTAATTGGAGATGACCAATTATATAATGTAATAGTGACAGCTCACGCTTTCATTATAATTTTTTTTATAGTAATACCTATTATAATTGGAGGGTTTGGTAACTGGCTAGTACCCTTAATATTAGGTAGACCAGATATAGCCTTCCCCCGTATAAACAACATAAGATTTTGACTTCTCCCTCCTTCATTAACTTTGTTACTTATAAGAGGATTAGTAGAAAGAGGTGTGGGTACAGGATGAACTGTCTACCCCCCCCTAGCCGGTGCTACAGCCCATAGAGGGGGCGCAGTTGACTTAGCTATTTTTTC…
742801	WW586-08	BOLD:AAA1262	L174AR1-05	Universite du Quebec a Rimouski			Amphipoda	Gammaridae		Gammarus	Gammarus oceanicus		Adriana Radulovici				Canada	Nova Scotia	Inverness County	Cheticamp		46.629	-61.014							2658168	COI-5P		TACACTATATTTTATTTTAGGGGCTTGGTCTAGAGTTGTAGGTACTTCTCTAAGAGTTATTATTCGCTCAGAGTTAAGCGCTCCTGGTAATTTAATTGGAGATGACCAATTATATAATGTAATAGTGACAGCTCACGCTTTCATTATAATTTTTTTTATAGTAATACCTATTATAATTGGAGGGTTTGGTAACTGGCTAGTACCCTTAATATTAGGTAGACCAGATATAGCCTTCCCCCGTATAAACAACATAAGATTTTGACTTCTCCCTCCTTCATTAACTTTGTTACTTATAAGAGGATTAGTAGAAAGAGGTGTGGGTACAGGATGAACTGTCTACCCCCCCCTAGCCGGTGCTACAGCCCATAGAGGGGGCGCAGTTGACTTAGCTATTTTTTC…
742802	WW587-08	BOLD:AAA1262	L174AR1-06	Universite du Quebec a Rimouski			Amphipoda	Gammaridae		Gammarus	Gammarus oceanicus		Adriana Radulovici				Canada	Nova Scotia	Inverness County	Cheticamp		46.629	-61.014							2658170	COI-5P		TACACTATATTTTATTTTAGGGGCTTGGTCTAGAGTTGTAGGTACTTCTCTAAGAGTTATTATTCGCTCAGAGTTAAGCGCTCCTGGTAATTTAATTGGAGATGACCAATTATATAATGTAATAGTGACAGCTCACGCTTTCATTATAATTTTTTTTATAGTAATACCTATTATAATTGGAGGGTTTGGTAACTGGCTAGTACCCTTAATATTAGGTAGACCAGATATAGCCTTCCCCCGTATAAACAACATAAGATTTTGACTTCTCCCTCCTTCATTAACTTTGTTACTTATAAGAGGATTAGTAGAAAGAGGTGTGGGTACAGGATGAACTGTCTACCCCCCCCTAGCCGGTGCTACAGCCCATAGAGGGGGCGCAGTTGACTTAGCTATTTTTTC…
742881	WW666-08	BOLD:AAA1262	L174AR1-08	Universite du Quebec a Rimouski			Amphipoda	Gammaridae		Gammarus	Gammarus oceanicus		Adriana Radulovici				Canada	Nova Scotia	Inverness County	Cheticamp		46.629	-61.014							2658133	COI-5P		TACACTATATTTTATTTTAGGGGCTTGGTCTAGAGTTGTAGGTACTTCTCTAAGAGTTATTATTCGCTCAGAGTTAAGCGCTCCTGGTAATTTAATTGGAGATGACCAATTATATAATGTAATAGTGACAGCTCACGCTTTCATTATAATTTTTTTTATAGTAATACCTATTATAATCGGAGGGTTTGGTAACTGGCTAGTACCCTTAATATTAGGTAGACCAGATATAGCCTTCCCCCGTATAAACAACATAAGATTTTGACTTCTCCCTCCTTCATTAACTTTGTTACTTATAAGAGGATTAGTAGAAAGAGGTGTGGGTACAGGATGAACTATCTACCCCCCCCTAGCCGGTGCTACAGCCCATAGGGGGGGCGCAGTTGACTTAGCTATTTTTTC…
742803	WW588-08	BOLD:AAA1262	L176AR1-01	Universite du Quebec a Rimouski	Robert Chabot		Amphipoda	Gammaridae		Gammarus	Gammarus oceanicus		Adriana Radulovici				Canada	Nova Scotia	Antigonish County	Linwood	camping beach	45.644	-61.584							2658172	COI-5P		TACACTATATTTTATTTTAGGGGCTTGGTCTAGAGTTGTAGGTACTTCTCTAAGAGTTATTATTCGCTCAGAGTTAAGCGCTCCTGGTAATTTAATTGGAGATGACCAATTATATAATGTAATAGTGACAGCTCACGCTTTCATTATAATTTTTTTTATAGTAATACCTATTATAATCGGAGGGTTTGGTAACTGGCTAGTACCCTTAATATTAGGTAGACCAGATATAGCCTTCCCCCGTATAAACAACATAAGATTTTGACTTCTCCCTCCTTCATTAACTTTGTTACTTATAAGAGGATTAGTAGAAAGAGGTGTGGGTACAGGATGAACTGTCTACCCCCCCCTAGCCGGTGCTACAGCCCATAGAGGGGGCGCAGTTGACTTAGCTATTTTTTC…
742804	WW589-08	BOLD:AAA1262	L176AR1-02	Universite du Quebec a Rimouski	Robert Chabot		Amphipoda	Gammaridae		Gammarus	Gammarus oceanicus		Adriana Radulovici				Canada	Nova Scotia	Antigonish County	Linwood	camping beach	45.644	-61.584							2658120	COI-5P		TACACTATATTTTATTTTAGGGGCTTGGTCTAGAGTTGTAGGTACTTCTCTAAGAGTTATTATTCGCTCAGAGTTAAGCGCTCCTGGTAATTTAATTGGAGATGACCAATTATATAATGTAATAGTGACAGCTCACGCTTTCATTATAATTTTTTTTATAGTAATACCTATTATAATCGGAGGGTTTGGTAACTGGCTAGTACCCTTAATATTAGGTAGACCAGATATAGCCTTCCCCCGTATAAACAACATAAGATTTTGACTTCTCCCTCCTTCATTAACTTTGTTACTTATAAGAGGATTAGTAGAAAGAGGTGTGGGTACAGGATGAACTGTCTACCCCCCCCTAGCCGGTGCTACAGCCCATAGAGGGGGCGCAGTTGACTTAGCTATTTTTTC…
742805	WW590-08	BOLD:AAA1262	L176AR1-03	Universite du Quebec a Rimouski	Robert Chabot		Amphipoda	Gammaridae		Gammarus	Gammarus oceanicus		Adriana Radulovici				Canada	Nova Scotia	Antigonish County	Linwood	camping beach	45.644	-61.584							2658122	COI-5P		TACACTATATTTTATTTTAGGGGCTTGGTCTAGAGTTGTAGGTACTTCTCTAAGAGTTATTATTCGCTCAGAGTTAAGCGCTCCTGGTAATTTAATTAGAGATGACCAATTATATAATGTAATAGTGACAGCTCACGCTTTCATTATAATTTTTTTTATAGTAATACCTATTATAATCGGAGGGTTTGGTAACTGGCTAGTACCCTTAATATTAGGTAGACCAGATATAGCCTTCCCCCGTATAAACAACATAAGATTTTGACTTCTCCCTCCTTCATTAACTTTGTTACTTATAAGAGGATTAGTAGAAAGAGGTGTGGGTACAGGATGAACTGTCTACCCCCCCCTAGCCGGTGCTACAGCCCATAGAGGGGGCGCAGTTGACTTAGCTATTTTTTC…
990222	WWAMP052-09	BOLD:AAA1262	L177AR2-02	Universite du Quebec a Rimouski			Amphipoda	Gammaridae		Gammarus	Gammarus oceanicus		Adriana Radulovici				Canada	Nova Scotia	Guysborough County	Tor Bay		45.184	-61.355							2658060	COI-5P		TACACTATATTTTATTTTAGGAGCTTGGTCTAGAGTTGTAGGTACTTCTCTAAGAGTTATTATTCGCTCAGAGTTAAGCGCTCCTGGTAATTTAATTGGAGATGACCAATTATATAATGTAATAGTGACAGCTCACGCTTTCATTATAATTTTTTTTATAGTAATACCTATTATAATCGGAGGGTTTGGTAACTGGCTAGTACCCTTAATACTAGGTAGACCAGATATAGCCTTCCCCCGTATAAACAACATAAGATTTTGACTTCTCCCTCCTTCATTAACTTTGTTACTTATAAGAGGATTAGTAGAAAGAGGTGTGGGTACAGGATGAACTGTCTACCCCCCCCTAGCCGGTGCTACAGCCCATAGAGGGGGCGCAGTTGACTTAGCTATTTTTTC…
742806	WW591-08	BOLD:AAA1262	L181AR1-01	Universite du Quebec a Rimouski	Robert Chabot		Amphipoda	Gammaridae		Gammarus	Gammarus oceanicus		Adriana Radulovici				Canada	Nova Scotia	Cumberland County	Seagrove		45.997	-63.984							2658123	COI-5P		TACACTATATTTTATTTTAGGGGCTTGGTCTAGAGTTGTAGGTACTTCTCTAAGAGTTATTATTCGCTCAGAGTTAAGCGCTCCTGGTAATTTAATTGGAGATGACCAATTATATAATGTAATAGTGACAGCTCACGCTTTCATTATAATTTTTTTTATAGTAATACCTATTATAATCGGAGGGTTTGGTAACTGGCTAGTACCCTTAATATTAGGTAGACCAGATATAGCCTTCCCCCGTATAAACAACATAAGATTTTGACTTCTCCCTCCTTCATTAACTTTGTTACTTATAAGAGGATTAGTAGAAAGAGGTGTGGGTACAGGATGAACTGTCTACCCCCCCCTAGCCGGTGCTACAGCCCATAGAGGGGGCGCAGTTGACTTAGCTATTTTTTC…
742807	WW592-08	BOLD:AAA1262	L181AR1-02	Universite du Quebec a Rimouski	Robert Chabot		Amphipoda	Gammaridae		Gammarus	Gammarus oceanicus		Adriana Radulovici				Canada	Nova Scotia	Cumberland County	Seagrove		45.997	-63.984							2658124	COI-5P		TACACTATATTTTATTTTAGGGGCTTGGTCTAGAGTTGTAGGTACTTCTCTAAGAGTTATTATTCGCTCAGAGTTAAGCGCTCCTGGTAATTTAATTGGAGATGACCAATTATATAATGTAATAGTGACAGCTCACGCTTTCATTATAATTTTTTTTATAGTAATACCTATTATAATTGGAGGGTTTGGTAACTGGCTAGTACCCTTAATATTAGGTAGACCAGATATAGCCTTCCCCCGTATAAACAACATAAGATTTTGACTTCTCCCTCCTTCATTAACTTTGTTACTTATAAGAGGATTAGTAGAAAGAGGTGTGGGTACAGGATGAACTGTCTACCCCCCCCTAGCCGGTGCTACAGCCCATAGAGGGGGCGCAGTTGACTTAGCTATTTTTTC…
742956	WW741-08	BOLD:AAA1262	L182AR1-04	Universite du Quebec a Rimouski			Amphipoda	Gammaridae		Gammarus	Gammarus oceanicus		Adriana Radulovici				Canada	New Brunswick	Westmorland County	Murray Corner	camping beach	46.182	-63.981							2658144	COI-5P		TACACTATATTTTATTTTAGGGGCTTGGTCTAGAGTTGTAGGTACTTCTCTAAGAGTTATTATTCGCTCAGAGTTAAGCGCTCCTGGTAATTTAATTGGAGATGACCAATTATATAATGTAATAGTGACAGCTCACGCTTTCATTATAATTTTTTTTATAGTAATACCTATTATAATCGGAGGGTTTGGTAACTGGCTAGTACCCTTAATATTAGGTAGACCAGATATAGCCTTCCCCCGTATAAACAACATAAGATTTTGACTTCTCCCTCCTTCATTAACTTTGTTACTTATAAGAGGATTAGTAGAAAGAGGTGTGGGTACAGGATGAACTGTCTACCCCCCCCTAGCCGGTGCTACAGCCCATAGAGGGGGCGCAGTTGACTTAGCTATTTTTTC…
742957	WW742-08	BOLD:AAA1262	L182AR1-05	Universite du Quebec a Rimouski			Amphipoda	Gammaridae		Gammarus	Gammarus oceanicus		Adriana Radulovici				Canada	New Brunswick	Westmorland County	Murray Corner	camping beach	46.182	-63.981							2658145	COI-5P		TACACTATATTTTATTTTAGGGGCTTGGTCTAGAGTTGTAGGTACTTCTCTAAGAGTTATTATTCGCTCAGAGTTAAGCGCTCCTGGTAATTTAATTGGAGATGACCAATTATATAATGTAATAGTGACAGCTCACGCTTTCATTATAATTTTTTTTATAGTAATACCTATTATAATTGGAGGGTTTGGTAACTGGCTAGTACCCTTAATATTAGGTAGACCAGATATAGCCTTCCCCCGTATAAACAACATAAGATTTTGACTTCTCCCTCCTTCATTAACTTTGTTACTTATAAGAGGATTAGTAGAAAGAGGTGTGGGTACAGGATGAACTGTCTACCCCCCCCTAGCCGGTGCTACAGCCCATAGAGGGGGCGCAGTTGACTTAGCTATTTTTTC…
742958	WW743-08	BOLD:AAA1262	L182AR1-06	Universite du Quebec a Rimouski			Amphipoda	Gammaridae		Gammarus	Gammarus oceanicus		Adriana Radulovici				Canada	New Brunswick	Westmorland County	Murray Corner	camping beach	46.182	-63.981							2658149	COI-5P		TACACTATATTTTATTTTAGGGGCTTGGTCTAGAGTTGTAGGTACTTCTCTAAGAGTTATTATTCGCTCAGAGTTAAGCGCTCCTGGTAATTTAATTGGAGATGACCAATTATATAATGTAATAGTGACAGCTCACGCTTTCATTATAATTTTTTTTATAGTAATACCTATTATAATCGGAGGGTTTGGTAACTGGCTAGTACCCTTAATATTAGGTAGACCAGATATAGCCTTCCCCCGTATAAACAACATAAGATTTTGACTTCTCCCTCCTTCATTAACTTTGTTACTTATAAGAGGATTAGTAGAAAGAGGTGTGGGTACAGGATGAACTGTCTACCCCCCCCTAGCCGGTGCTACAGCCCATAGAGGGGGCGCAGTTGACTTAGCTATTTTTTC…
742808	WW593-08	BOLD:AAA1262	L184AR1-04	Universite du Quebec a Rimouski			Amphipoda	Gammaridae		Gammarus	Gammarus oceanicus		Adriana Radulovici				Canada	New Brunswick	Northumberland County	Point aux carr		47.076	-65.207							2658125	COI-5P		TACACTATATTTTATTTTAGGGGCTTGGTCTAGAGTTGTAGGTACCTCTCTAAGAGTTATTATTCGCTCAGAATTAAGCGCTCCTGGTAATTTAATTGGAGATGACCAATTATATAATGTAATAGTGACAGCTCACGCTTTCATTATAATTTTTTTTATAGTAATACCTATTATAATCGGAGGGTTTGGTAACTGGCTAGTACCCTTAATATTAGGTAGACCAGATATAGCCTTCCCCCGTATAAACAACATAAGATTTTGACTTCTCCCTCCTTCATTAACTTTGTTACTTATAAGAGGATTAGTAGAAAGAGGTGTGGGTACAGGATGAACTGTCTACCCCCCCCTAGCCGGTGCTACAGCCCATAGAGGGGGCGCAGTTGACTTAGCTATTTTTTC…
742809	WW594-08	BOLD:AAA1262	L184AR1-05	Universite du Quebec a Rimouski			Amphipoda	Gammaridae		Gammarus	Gammarus oceanicus		Adriana Radulovici				Canada	New Brunswick	Northumberland County	Point aux carr		47.076	-65.207							2658127	COI-5P		TACACTATATTTTATTTTAGGGGCTTGGTCTAGAGTTGTAGGTACTTCTCTAAGAGTTATTATTCGCTCAGAGTTAAGCGCTCCTGGTAATTTAATTGGAGATGACCAATTATATAATGTAATAGTGACAGCTCACGCTTTCATTATAATTTTTTTTATAGTAATACCTATTATAATCGGAGGGTTTGGTAACTGGCTAGTACCCTTAATATTAGGTAGACCAGATATAGCCTTCCCCCGTATAAACAACATAAGATTTTGACTTCTCCCTCCTTCATTAACTTTGTTACTTATAAGAGGATTAGTAGAAAGAGGTGTGGGTACAGGATGAACTGTCTACCCCCCCCTAGCCGGTGCTACAGCCCATAGAGGGGGCGCAGTTGACTTAGCTATTTTTTC…
742810	WW595-08	BOLD:AAA1262	L184AR1-06	Universite du Quebec a Rimouski			Amphipoda	Gammaridae		Gammarus	Gammarus oceanicus		Adriana Radulovici				Canada	New Brunswick	Northumberland County	Point aux carr		47.076	-65.207							2658130	COI-5P		TACACTATATTTTATTTTAGGGGCTTGGTCTAGAGTTGTAGGTACCTCTCTAAGAGTTATTATTCGCTCAGAATTAAGCGCTCCTGGTAATTTAATTGGAGATGACCAATTATATAATGTAATAGTGACAGCTCACGCTTTCATTATAATTTTTTTTATAGTAATACCTATTATAATCGGAGGGTTTGGTAACTGGCTAGTACCCTTAATATTAGGTAGACCAGATATAGCCTTCCCCCGTATAAACAACATAAGATTTTGACTTCTCCCTCCTTCATTAACTTTGTTACTTATAAGAGGATTAGTAGAAAGAGGTGTGGGTACAGGATGAACTGTCTACCCCCCCCTAGCCGGTGCTACAGCCCATAGAGGGGGCGCAGTTGACTTAGCTATTTTTTC…
742815	WW600-08	BOLD:AAA1262	L187AR1-01	Universite du Quebec a Rimouski			Amphipoda	Gammaridae		Gammarus	Gammarus oceanicus		Adriana Radulovici				Canada	Quebec	Charlevoix	St. Irenee		47.572	-70.202							2658134	COI-5P		TACACTATATTTTATTTTAGGGGCTTGGTCTAGAGTTGTAGGTACTTCTCTAAGAGTTATTATTCGCTCAGAGTTAAGCGCTCCTGGTAATTTAATTGGAGATGACCAATTATATAATGTAATAGTGACAGCTCACGCTTTCATTATAATTTTTTTTATAGTAATACCTATTATAATCGGAGGGTTTGGTAACTGGCTAGTACCCTTAATACTAGGTAGACCAGATATAGCCTTCCCCCGTATAAACAACATAAGATTTTGACTTCTCCCTCCTTCATTAACTTTGTTACTTATAAGAGGATTAGTAGAAAGAGGTGTGGGTACAGGATGAACTGTCTACCCCCCCCTAGCCGGTGCTACAGCCCATAGAGGGGGCGCAGTTGACTTAGCTATTTTTTC…
742816	WW601-08	BOLD:AAA1262	L187AR1-02	Universite du Quebec a Rimouski			Amphipoda	Gammaridae		Gammarus	Gammarus oceanicus		Adriana Radulovici				Canada	Quebec	Charlevoix	St. Irenee		47.572	-70.202							2658135	COI-5P		TACACTATATTTTATTTTAGGAGCTTGGTCTAGAGTTGTAGGTACTTCTCTAAGAGTTATTATTCGCTCAGAGTTAAGCGCTCCTGGTAATTTAATTGGAGATGACCAATTATATAATGTAATAGTGACAGCTCACGCTTTCATTATAATTTTTTTTATAGTAATACCTATTATAATCGGAGGGTTTGGTAACTGGCTAGTACCCTTAATACTAGGTAGACCAGATATAGCCTTCCCCCGTATAAACAACATAAGATTTTGACTTCTCCCTCCTTCATTAACTTTGTTACTTATAAGAGGATTAGTAGAAAGAGGTGTGGGTACAGGATGAACTGTCTACCCCCCCCTAGCCGGTGCTACAGCCCATAGAGGGGGCGCAGTTGACTTAGCTATTTTTTC…
742817	WW602-08	BOLD:AAA1262	L187AR1-03	Universite du Quebec a Rimouski			Amphipoda	Gammaridae		Gammarus	Gammarus oceanicus		Adriana Radulovici				Canada	Quebec	Charlevoix	St. Irenee		47.572	-70.202							2658137	COI-5P		TACACTATATTTTATTTTAGGAGCTTGGTCTAGAGTTGTAGGTACTTCTCTAAGAGTTATTATTCGCTCAGAGTTAAGCGCTCCTGGTAATTTAATTGGAGATGACCAATTATATAATGTAATAGTGACAGCTCACGCTTTCATTATAATTTTTTTTATAGTAATACCTATTATAATCGGAGGGTTTGGTAACTGGCTAGTACCCTTAATACTAGGTAGACCAGATATAGCCTTCCCCCGTATAAACAACATAAGATTTTGACTTCTCCCTCCTTCATTAACTTTGTTACTTATAAGAGGATTAGTAGAAAGAGGTGTGGGTACAGGATGAACTGTCTACCCCCCCCTAGCCGGTGCTACAGCCCATAGAGGGGGCGCAGTTGACTTAGCTATTTTTTC…
742979	WW764-08	BOLD:AAA1262	L187AR1-08	Universite du Quebec a Rimouski			Amphipoda	Gammaridae		Gammarus	Gammarus oceanicus		Traian Brad				Canada	Quebec	Charlevoix	St. Irenee		47.572	-70.202							2658128	COI-5P		TACACTATATTTTATTTTAGGGGCTTGGTCTAGAGTTGTAGGTACTTCTCTAAGAGTTATTATTCGCTCAGAGTTAAGCGCTCCTGGTAATTTAATTGGAGATGACCAATTATATAATGTAATAGTGACAGCTCACGCTTTCATTATAATTTTTTTTATAGTAATACCTATTATAATCGGAGGGTTTGGTAACTGGCTAGTACCCTTAATACTAGGTAGACCAGATATAGCCTTCCCCCGTATAAACAACATAAGATTTTGACTTCTCCCTCCTTCATTAACTTTGTTACTTATAAGAGGATTAGTAGAAAGAGGTGTGGGTACAGGATGAACTGTCTACCCCCCCCTAGCCGGTGCTACAGCCCATAGAGGGGGCGCAGTTGACTTAGCTATTTTTTC…
742818	WW603-08	BOLD:AAA1262	L188AR1-01	Universite du Quebec a Rimouski			Amphipoda	Gammaridae		Gammarus	Gammarus oceanicus		Adriana Radulovici				Canada	Quebec	Bas-Saint-Laurent	Trois-Pistoles		48.117	-69.167							2658139	COI-5P		TACACTATATTTTATTTTAGGAGCTTGGTCTAGAGTTGTAGGTACTTCTCTAAGAGTTATTATTCGCTCAGAGTTAAGCGCTCCTGGTAATTTAATTGGAGATGACCAATTATATAATGTAATAGTGACAGCTCACGCTTTCATTATAATTTTTTTTATAGTAATACCTATTATAATCGGAGGGTTTGGTAACTGGCTAGTACCCTTAATACTAGGTAGACCAGATATAGCCTTCCCCCGTATAAACAACATAAGATTTTGACTTCTCCCTCCTTCATTAACTTTGTTACTTATAAGAGGATTAGTAGAAAGAGGTGTGGGTACAGGATGAACTGTCTACCCCCCCCTAGCCGGTGCTACAGCCCATAGAGGGGGCGCAGTTGACTTAGCTATTTTTTC…
742819	WW604-08	BOLD:AAA1262	L188AR1-02	Universite du Quebec a Rimouski			Amphipoda	Gammaridae		Gammarus	Gammarus oceanicus		Adriana Radulovici				Canada	Quebec	Bas-Saint-Laurent	Trois-Pistoles		48.117	-69.167							2658141	COI-5P		TACACTATATTTTATTTTAGGAGCTTGGTCTAGAGTTGTAGGTACTTCTCTAAGAGTTATTATTCGCTCAGAGTTAAGCGCTCCTGGTAATTTAATTGGAGATGACCAATTATATAATGTAATAGTGACAGCTCACGCTTTCATTATAATTTTTTTTATAGTAATACCTATTATAATCGGAGGGTTTGGTAACTGGCTAGTACCCTTAATACTAGGTAGACCAGATATAGCCTTCCCCCGTATAAACAACATAAGATTTTGACTTCTCCCTCCTTCATTAACTTTGTTACTTATAAGAGGATTAGTAGAAAGAGGTGTGGGTACAGGATGAACTGTCTACCCCCCCCTAGCCGGTGCTACAGCCCATAGAGGGGGCGCAGTTGACTTAGCTATTTTTTC…
742820	WW605-08	BOLD:AAA1262	L188AR1-03	Universite du Quebec a Rimouski			Amphipoda	Gammaridae		Gammarus	Gammarus oceanicus		Adriana Radulovici				Canada	Quebec	Bas-Saint-Laurent	Trois-Pistoles		48.117	-69.167							2658143	COI-5P		TACACTATATTTTATTTTAGGGGCTTGGTCTAGAGTTGTAGGTACTTCTCTAAGAGTTATTATTCGCTCAGAGTTAAGCGCTCCTGGTAATTTAATTGGAGATGACCAATTATATAATGTAATAGTGACAGCTCACGCTTTCATTATAATTTTTTTTATAGTAATACCTATTATAATCGGAGGGTTTGGTAACTGGCTAGTACCCTTAATACTAGGTAGACCAGATATAGCCTTCCCCCGTATAAACAACATAAGATTTTGACTTCTCCCTCCTTCATTAACTTTGTTACTTATAAGAGGATTAGTAGAAAGAGGTGTGGGTACAGGATGAACTGTCTACCCCCCCCTAGCCGGTGCTACAGCCCATAGAGGGGGCGCAGTTGACTTAGCTATTTTTTC…
893388	WWGSL183-08	BOLD:AAA1262	L191AR1-01	Universite du Quebec a Rimouski			Amphipoda	Gammaridae		Gammarus	Gammarus oceanicus		Annick Drouin				Canada	Quebec	Magdalen Islands	Old Harry Bay		47.584	-61.491							2658105	COI-5P		TACACTATATTTTATTTTAGGGGCTTGGTCTAGAGTTGTAGGTACTTCTCTAAGAGTTATTATTCGCTCAGAGTTAAGCGCTCCTGGTAATTTAATTGGAGATGACCAATTATATAATGTAATAGTGACAGCTCACGCTTTCATTATAATTTTTTTTATAGTAATACCTATTATAATCGGAGGGTTTGGTAACTGGCTAGTACCCTTAATGTTAGGTAGACCAGATATAGCCTTCCCCCGTATAAACAACATAAGATTTTGACTTCTCCCTCCTTCATTAACTTTGTTACTTATAAGAGGATTAGTAGAAAGAGGTGTGGGTACAGGATGAACTGTCTACCCCCCCCTAGCCGGTGCTACAGCCCATAGAGGGGGCGCAGTTGACTTAGCTATTTTTTC…
893389	WWGSL184-08	BOLD:AAA1262	L191AR1-02	Universite du Quebec a Rimouski			Amphipoda	Gammaridae		Gammarus	Gammarus oceanicus		Annick Drouin				Canada	Quebec	Magdalen Islands	Old Harry Bay		47.584	-61.491							2658106	COI-5P		TACACTATATTTTATTTTAGGGGCTTGGTCTAGAGTTGTAGGTACTTCTCTAAGAGTTATTATTCGCTCAGAGTTAAGCGCTCCTGGTAATTTAATTGGAGATGACCAATTATATAATGTAATAGTGACAGCTCACGCTTTCATTATAATTTTTTTTATAGTAATACCTATTATAATCGGAGGGTTTGGTAACTGGCTAGTACCCTTAATATTAGGTAGACCAGATATAGCCTTCCCCCGTATAAACAACATAAGATTTTGACTTCTCCCTCCTTCATTAACTTTGTTACTTATAAGAGGATTAGTAGAAAGAGGTGTGGGTACAGGATGAACTGTCTACCCCCCCCTAGCCGGTGCTACAGCCCATAGAGGGGGCGCAGTTGACTTAGCTATTTTTTC…
893390	WWGSL185-08	BOLD:AAA1262	L191AR1-03	Universite du Quebec a Rimouski			Amphipoda	Gammaridae		Gammarus	Gammarus oceanicus		Annick Drouin				Canada	Quebec	Magdalen Islands	Old Harry Bay		47.584	-61.491							2658107	COI-5P		TACACTATATTTTATTTTAGGGGCTTGGTCTAGAGTTGTAGGTACTTCTCTAAGAGTTATTATTCGCTCAGAGTTAAGCGCTCCTGGTAATTTAATTGGAGATGACCAATTATATAATGTAATAGTGACAGCTCACGCTTTCATTATAATTTTTTTTATAGTAATACCTATTATAATCGGAGGGTTTGGTAACTGGCTAGTACCCTTAATGTTAGGTAGACCAGATATAGCCTTCCCCCGTATAAACAACATAAGATTTTGACTTCTCCCTCCTTCATTAACTTTGTTACTTATAAGAGGATTAGTAGAAAGAGGTGTGGGTACAGGATGAACTGTCTACCCCCCCCTAGCCGGTGCTACAGCCCATAGAGGGGGCGCAGTTGACTTAGCTATTTTTTC…
893394	WWGSL189-08	BOLD:AAA1262	L191AR1-07	Universite du Quebec a Rimouski			Amphipoda	Gammaridae		Gammarus	Gammarus oceanicus		Annick Drouin				Canada	Quebec	Magdalen Islands	Old Harry Bay		47.584	-61.491							2658108	COI-5P		TACACTATATTTTATTTTAGGGGCTTGGTCTAGAGTTGTAGGTACTTCTCTAAGAGTTATTATTCGCTCAGAGTTAAGCGCTCCTGGTAATTTAATTGGAGATGACCAATTATATAATGTAATAGTGACAGCTCACGCTTTCATTATAATTTTTTTTATAGTAATACCTATTATAATCGGAGGGTTTGGTAACTGGCTAGTACCCTTAATGTTAGGTAGACCAGATATAGCCTTCCCCCGTATAAACAACATAAGATTTTGACTTCTCCCTCCTTCATTAACTTTGTTACTTATAAGAGGATTAGTAGAAAGAGGTGTGGGTACAGGATGAACTGTCTACCCCCCCCTAGCCGGTGCTACAGCCCATAGAGGGGGCGCAGTTGACTTAGCTATTTTTTC…
990176	WWAMP006-09	BOLD:AAA1262	L191AR2-01	Universite du Quebec a Rimouski			Amphipoda	Gammaridae		Gammarus	Gammarus oceanicus		Adriana Radulovici				Canada	Quebec	Magdalen Islands	Grande-Entree	harbour	47.556	-61.562							2658099	COI-5P		TACACTATATTTTATTTTAGGGGCTTGGTCTAGAGTTGTAGGTACTTCTCTAAGAGTTATTATTCGCTCAGAGTTAAGCGCTCCTGGTAATTTAATTGGAGATGACCAATTATATAATGTAATAGTGACAGCTCACGCTTTCATTATAATTTTTTTTATAGTAATACCTATTATAATCGGAGGGTTTGGTAACTGGCTAGTACCCTTAATGTTAGGTAGACCAGATATAGCCTTCCCCCGTATAAACAACATAAGATTTTGACTTCTCCCTCCTTCATTAACTTTGTTACTTATAAGAGGATTAGTAGAAAGAGGTGTGGGTACAGGATGAACTGTCTACCCCCCCCTAGCCGGTGCTACAGCCCATAGAGGGGGCGCAGTTGACTTAGCTATTTTTTC…
990177	WWAMP007-09	BOLD:AAA1262	L191AR2-02	Universite du Quebec a Rimouski			Amphipoda	Gammaridae		Gammarus	Gammarus oceanicus		Adriana Radulovici				Canada	Quebec	Magdalen Islands	Grande-Entree	harbour	47.556	-61.562							2658098	COI-5P		TACACTATATTTTATTTTAGGGGCTTGGTCTAGAGTTGTAGGTACTTCTCTAAGAGTTATTATTCGCTCAGAGTTAAGCGCTCCTGGTAATTTAATTGGAGATGACCAATTATATAATGTAATAGTGACAGCTCACGCTTTCATTATAATTTTTTTTATAGTAATACCTATTATAATCGGAGGGTTTGGTAACTGGCTAGTACCCTTAATGTTAGGTAGACCAGATATAGCCTTCCCCCGTATAAACAACATAAGATTTTGACTTCTCCCTCCTTCATTAACTTTGTTACTTATAAGAGGATTAGTAGAAAGAGGTGTGGGTACAGGATGAACTGTCTACCCCCCCCTAGCCGGTGCTACAGCCCATAGAGGGGGCGCAGTTGACTTAGCTATTTTTTC…
990178	WWAMP008-09	BOLD:AAA1262	L191AR2-03	Universite du Quebec a Rimouski			Amphipoda	Gammaridae		Gammarus	Gammarus oceanicus		Adriana Radulovici				Canada	Quebec	Magdalen Islands	Grande-Entree	harbour	47.556	-61.562							2658097	COI-5P		TACACTATATTTTATTTTAGGGGCTTGGTCTAGAGTTGTAGGTACTTCTCTAAGAGTTATTATTCGCTCAGAGTTAAGCGCTCCTGGTAATTTAATTGGAGATGACCAATTATATAATGTAATAGTGACAGCTCACGCTTTCATTATAATTTTTTTTATAGTAATACCTATTATAATCGGAGGGTTTGGTAACTGGCTAGTACCCTTAATGTTAGGTAGACCAGATATAGCCTTCCCCCGTATAAACAACATAAGATTTTGACTTCTCCCTCCTTCATTAACTTTGTTACTTATAAGAGGATTAGTAGAAAGAGGTGTGGGTACAGGATGAACTGTCTACCCCCCCCTAGCCGGTGCTACAGCCCATAGAGGGGGCGCAGTTGACTTAGCTATTTTTTC…
990188	WWAMP018-09	BOLD:AAA1262	L191AR5-01	Universite du Quebec a Rimouski			Amphipoda	Gammaridae		Gammarus	Gammarus oceanicus		Adriana Radulovici				Canada	Quebec	Magdalen Islands	Old Harry	harbour	47.571	-61.467							2658090	COI-5P		TACACTATATTTTATTTTAGGGGCTTGGTCTAGAGTTGTAGGTACTTCTCTAAGAGTTATTATTCGCTCAGAGTTAAGCGCTCCTGGTAATTTAATTGGAGATGACCAATTATATAATGTAATAGTGACAGCTCACGCTTTCATTATAATTTTTTTTATAGTAATACCTATTATAATCGGAGGGTTTGGTAACTGGCTAGTACCCTTAATGTTAGGTAGACCAGATATAGCCTTCCCCCGTATAAACAACATAAGATTTTGACTTCTCCCTCCTTCATTAACTTTGTTACTTATAAGAGGATTAGTAGAAAGAGGTGTGGGTACAGGATGAACTGTCTACCCCCCCCTAGCCGGTGCTACAGCCCATAGAGGGGGCGCAGTTGACTTAGCTATTTTTTC…
990189	WWAMP019-09	BOLD:AAA1262	L191AR5-02	Universite du Quebec a Rimouski			Amphipoda	Gammaridae		Gammarus	Gammarus oceanicus		Adriana Radulovici				Canada	Quebec	Magdalen Islands	Old Harry	harbour	47.571	-61.467							2658089	COI-5P		TACACTATATTTTATTTTAGGGGCTTGGTCTAGAGTTGTAGGTACTTCTCTAAGAGTTATTATTCGCTCAGAGTTAAGCGCTCCTGGTAATTTAATTGGAGATGACCAATTATATAATGTAATAGTGACAGCTCACGCTTTCATTATAATTTTTTTTATAGTAATACCTATTATAATCGGAGGGTTTGGTAACTGGCTAGTACCCTTAATGTTAGGTAGACCAGATATAGCCTTCCCCCGTATAAACAACATAAGATTTTGACTTCTCCCTCCTTCATTAACTTTGTTACTTATAAGAGGATTAGTAGAAAGAGGTGTGGGTACAGGATGAACTGTCTACCCCCCCCTAGCCGGTGCTACAGCCCATAGAGGGGGCGCAGTTGACTTAGCTATTTTTTC…
990190	WWAMP020-09	BOLD:AAA1262	L191AR5-03	Universite du Quebec a Rimouski			Amphipoda	Gammaridae		Gammarus	Gammarus oceanicus		Adriana Radulovici				Canada	Quebec	Magdalen Islands	Old Harry	harbour	47.571	-61.467							2658088	COI-5P		TACACTATATTTTATTTTAGGGGCTTGGTCTAGAGTTGTAGGTACTTCTCTAAGAGTTATTATTCGCTCAGAGTTAAGCGCTCCTGGTAATTTAATTGGAGATGACCAATTATATAATGTAATAGTGACAGCTCACGCTTTCATTATAATTTTTTTTATAGTAATACCTATTATAATCGGAGGGTTTGGTAACTGGCTAGTACCCTTAATATTAGGTAGACCAGATATAGCCTTCCCCCGTATAAACAACATAAGATTTTGACTTCTCCCTCCTTCATTAACTTTGTTACTTATAAGAGGATTAGTAGAAAGAGGTGTGGGTACAGGATGAACTGTCTACCCCCCCCTAGCCGGTGCTACAGCCCATAGAGGGGGCGCAGTTGACTTAGCTATTTTTTC…
990179	WWAMP009-09	BOLD:AAA1262	L191AR6-01	Universite du Quebec a Rimouski			Amphipoda	Gammaridae		Gammarus	Gammarus oceanicus		Adriana Radulovici				Canada	Quebec	Magdalen Islands	Pointe-de-l`Est		47.577	-61.482							2658096	COI-5P		TACACTATATTTTATTTTAGGGGCTTGGTCTAGAGTTGTAGGTACTTCTCTAAGAGTTATTATTCGCTCAGAGTTAAGCGCTCCTGGTAATTTAATTGGAGATGACCAATTATATAATGTAATAGTGACAGCTCACGCTTTCATTATAATTTTTTTTATAGTAATACCTATTATAATCGGAGGGTTTGGTAACTGGCTAGTACCCTTAATGTTAGGTAGACCAGATATAGCCTTCCCCCGTATAAACAACATAAGATTTTGACTTCTCCCTCCTTCATTAACTTTGTTACTTATAAGAGGATTAGTAGAAAGAGGTGTGGGTACAGGATGAACTGTCTACCCCCCCCTAGCCGGTGCTACAGCCCATAGAGGGGGCGCAGTTGACTTAGCTATTTTTTC…
990180	WWAMP010-09	BOLD:AAA1262	L191AR6-02	Universite du Quebec a Rimouski			Amphipoda	Gammaridae		Gammarus	Gammarus oceanicus		Adriana Radulovici				Canada	Quebec	Magdalen Islands	Pointe-de-l`Est		47.577	-61.482							2658095	COI-5P		TACACTATATTTTATTTTAGGGGCTTGGTCTAGAGTTGTAGGTACTTCTCTAAGAGTTATTATTCGCTCAGAGTTAAGCGCTCCTGGTAATTTAATTGGAGATGACCAATTATATAATGTAATAGTGACAGCTCACGCTTTCATTATAATTTTTTTTATAGTAATACCTATTATAATCGGAGGGTTTGGTAACTGGCTAGTACCCTTAATGTTAGGTAGACCAGATATAGCCTTCCCCCGTATAAACAACATAAGATTTTGACTTCTCCCTCCTTCATTAACTTTGTTACTTATAAGAGGATTAGTAGAAAGAGGTGTGGGTACAGGATGAACTGTCTACCCCCCCCTAGCCGGTGCTACAGCCCATAGAGGGGGCGCAGTTGACTTAGCTATTTTTTC…
990181	WWAMP011-09	BOLD:AAA1262	L191AR6-03	Universite du Quebec a Rimouski			Amphipoda	Gammaridae		Gammarus	Gammarus oceanicus		Adriana Radulovici				Canada	Quebec	Magdalen Islands	Pointe-de-l`Est		47.577	-61.482							2658094	COI-5P		TACACTATATTTTATTTTAGGGGCTTGGTCTAGAGTTGTAGGTACTTCTCTAAGAGTTATTATTCGCTCAGAGTTAAGCGCTCCTGGTAATTTAATTGGAGATGACCAATTATATAATGTAATAGTGACAGCTCACGCTTTCATTATAATTTTTTTTATAGTAATACCTATTATAATCGGAGGGTTTGGTAACTGGCTAGTACCCTTAATGTTAGGTAGACCAGATATAGCCTTCCCCCGTATAAACAACATAAGATTTTGACTTCTCCCTCCTTCATTAACTTTGTTACTTATAAGAGGATTAGTAGAAAGAGGTGTGGGTACAGGATGAACTGTCTACCCCCCCCTAGCCGGTGCTACAGCCCATAGAGGGGGCGCAGTTGACTTAGCTATTTTTTC…
990231	WWAMP061-09	BOLD:AAA1262	L191AR8-01	Universite du Quebec a Rimouski			Amphipoda	Gammaridae		Gammarus	Gammarus oceanicus		Adriana Radulovici				Canada	Quebec	Magdalen Islands	Grande-Entree	Ile Boudreau	47.543	-61.531							2658052	COI-5P		TACACTATATTTTATTTTAGGGGCTTGGTCTAGAGTTGTAGGTACTTCTCTAAGAGTTATTATTCGCTCAGAGTTAAGCGCTCCTGGTAATTTAATTGGAGATGACCAATTATATAATGTAATAGTGACAGCTCACGCTTTCATTATAATTTTTTTTATAGTAATACCTATTATAATCGGAGGGTTTGGTAACTGGCTAGTACCCTTAATGTTAGGTAGACCAGATATAGCCTTCCCCCGTATAAACAACATAAGATTTTGACTTCTCCCTCCTTCATTAACTTTGTTACTTATAAGAGGATTAGTAGAAAGAGGTGTGGGTACAGGATGAACTGTCTACCCCCCCCTAGCCGGTGCTACAGCCCATAGAGGGGGCGCAGTTGACTTAGCTATTTTTTC…
990232	WWAMP062-09	BOLD:AAA1262	L191AR8-02	Universite du Quebec a Rimouski			Amphipoda	Gammaridae		Gammarus	Gammarus oceanicus		Adriana Radulovici				Canada	Quebec	Magdalen Islands	Grande-Entree	Ile Boudreau	47.543	-61.531							2658051	COI-5P		TACACTATATTTTATTTTAGGGGCTTGGTCTAGAGTTGTAGGTACTTCTCTAAGAGTTATTATTCGCTCAGAGTTAAGCGCTCCTGGTAATTTAATTGGAGATGACCAATTATATAATGTAATAGTGACAGCTCACGCTTTCATTATAATTTTTTTTATAGTAATACCTATTATAATCGGAGGGTTTGGTAACTGGCTAGTACCCTTAATGTTAGGTAGACCAGATATAGCCTTCCCCCGTATAAACAACATAAGATTTTGACTTCTCCCTCCTTCATTAACTTTGTTACTTATAAGAGGATTAGTAGAAAGAGGTGTGGGTACAGGATGAACTGTCTACCCCCCCCTAGCCGGTGCTACAGCCCATAGAGGGGGCGCAGTTGACTTAGCTATTTTTTC…
990233	WWAMP063-09	BOLD:AAA1262	L191AR8-03	Universite du Quebec a Rimouski			Amphipoda	Gammaridae		Gammarus	Gammarus oceanicus		Adriana Radulovici				Canada	Quebec	Magdalen Islands	Grande-Entree	Ile Boudreau	47.543	-61.531							2658050	COI-5P		TACACTATATTTTATTTTAGGGGCTTGGTCTAGAGTTGTAGGTACTTCTCTAAGAGTTATTATTCGCTCAGAGTTAAGCGCTCCTGGTAATTTAATTGGAGATGACCAATTATATAATGTAATAGTGACAGCTCACGCTTTCATTATAATTTTTTTTATAGTAATACCTATTATAATCGGAGGGTTTGGTAACTGGCTAGTACCCTTAATGTTAGGTAGACCAGATATAGCCTTCCCCCGTATAAACAACATAAGATTTTGACTTCTCCCTCCTTCATTAACTTTGTTACTTATAAGAGGATTAGTAGAAAGAGGTGTGGGTACAGGATGAACTGTCTACCCCCCCCTAGCCGGTGCTACAGCCCATAGAGGGGGCGCAGTTGACTTAGCTATTTTTTC…
990234	WWAMP064-09	BOLD:AAA1262	L192AR1-01	Universite du Quebec a Rimouski			Amphipoda	Gammaridae		Gammarus	Gammarus oceanicus		Adriana Radulovici				Canada	Quebec	Magdalen Islands	Grosse-Ile	harbour	47.629	-61.516							2658049	COI-5P		------ATATTTTATTTTAGGGGCTTGGTCTAGAGTTGTAGGTACTTCTCTAAGAGTTATTATTCGCTCAGAGTTAAGCGCTCCTGGTAATTTAATTGGAGATGACCAATTATATAATGTAATAGTGACAGCTCACGCTTTCATTATAATTTTTTTTATAGTAATACCTATTATAATCGGAGGGTTTGGTAACTGGCTAGTACCCTTAATGTTAGGTAGACCAGATATAGCCTTCCCCCGTATAAACAACATAAGATTTTGACTTCTCCCTCCTTCATTAACTTTGTTACTTATAAGAGGATTAGTAGAAAGAGGTGTGGGTACAGGATGAACTGTCTACCCCCCCCTAGCCGGTGCTACAGCCCATAGAGGGGGCGCAGTTGACTTAGCTATTTTTTC…
990235	WWAMP065-09	BOLD:AAA1262	L192AR1-02	Universite du Quebec a Rimouski			Amphipoda	Gammaridae		Gammarus	Gammarus oceanicus		Adriana Radulovici				Canada	Quebec	Magdalen Islands	Grosse-Ile	harbour	47.629	-61.516							2658048	COI-5P		TACACTATATTTTATTTTAGGGGCTTGGTCTAGAGTTGTAGGTACTTCTCTAAGAGTTATTATTCGCTCAGAGTTAAGCGCTCCTGGTAATTTAATTGGAGATGACCAATTATATAATGTAATAGTGACAGCTCACGCTTTCATTATAATTTTTTTTATAGTAATACCTATTATAATCGGAGGGTTTGGTAACTGGCTAGTACCCTTAATGTTAGGTAGACCAGATATAGCCTTCCCCCGTATAAACAACATAAGATTTTGACTTCTCCCTCCTTCATTAACTTTGTTACTTATAAGAGGATTAGTAGAAAGAGGTGTGGGTACAGGATGAACTGTCTACCCCCCCCTAGCCGGTGCTACAGCCCATAGAGGGGGCGCAGTTGACTTAGCTATTTTTTC…
990236	WWAMP066-09	BOLD:AAA1262	L192AR1-03	Universite du Quebec a Rimouski			Amphipoda	Gammaridae		Gammarus	Gammarus oceanicus		Adriana Radulovici				Canada	Quebec	Magdalen Islands	Grosse-Ile	harbour	47.629	-61.516							2658047	COI-5P		TACACTATATTTTATTTTAGGGGCTTGGTCTAGAGTTGTAGGTACTTCTCTAAGAGTTATTATTCGCTCAGAGTTAAGCGCTCCTGGTAATTTAATTGGAGATGACCAATTATATAATGTAATAGTGACAGCTCACGCTTTCATTATAATTTTTTTTATAGTAATACCTATTATAATCGGAGGGTTTGGTAACTGGCTAGTACCCTTAATGTTAGGTAGACCAGATATAGCCTTCCCCCGTATAAACAACATAAGATTTTGACTTCTCCCTCCTTCATTAACTTTGTTACTTATAAGAGGATTAGTAGAAAGAGGTGTGGGTACAGGATGAACTGTCTACCCCCCCCTAGCCGGTGCTACAGCCCATAGAGGGGGCGCAGTTGACTTAGCTATTTTTTC…
893408	WWGSL203-08	BOLD:AAA1262	L192AR2-01	Universite du Quebec a Rimouski			Amphipoda	Gammaridae		Gammarus	Gammarus oceanicus		Adriana Radulovici				Canada	Quebec	Magdalen Islands	Grosse-Ile	lagoon	47.625	-61.523							2658109	COI-5P		TACACTATATTTTATTTTAGGGGCTTGGTCTAGAGTTGTAGGTACTTCTCTAAGAGTTATTATTCGCTCAGAGTTAAGCGCTCCTGGTAATTTAATTGGAGATGACCAATTATATAATGTAATAGTGACAGCTCACGCTTTCATTATAATTTTTTTTATAGTAATACCTATTATAATCGGAGGGTTTGGTAACTGGCTAGTACCCTTAATGTTAGGTAGACCAGATATAGCCTTCCCCCGTATAAACAACATAAGATTTTGACTTCTCCCTCCTTCATTAACTTTGTTACTTATAAGAGGATTAGTAGAAAGAGGTGTGGGTACAGGATGAACTGTCTACCCCCCCCTAGCCGGTGCTACAGCCCATAGAGGGGGCGCAGTTGACTTAGCTATTTTTTC…
990185	WWAMP015-09	BOLD:AAA1262	L194AR2-01	Universite du Quebec a Rimouski			Amphipoda	Gammaridae		Gammarus	Gammarus oceanicus		Adriana Radulovici				Canada	Quebec	Magdalen Islands	Brion Island	wharf	47.784	-61.508							2658093	COI-5P		TACACTATATTTTATTTTAGGGGCTTGGTCTAGAGTTGTAGGTACTTCTCTAAGAGTTATTATTCGCTCAGAGTTAAGCGCTCCTGGTAATTTAATTGGAGATGACCAATTATATAATGTAATAGTGACAGCTCACGCTTTCATTATAATTTTTTTTATAGTAATACCTATTATAATCGGAGGGTTTGGTAACTGGCTAGTACCCTTAATGTTAGGTAGACCAGATATAGCCTTCCCCCGTATAAACAACATAAGATTTTGACTTCTCCCTCCTTCATTAACTTTGTTACTTATAAGAGGATTAGTAGAAAGAGGTGTGGGTACAGGATGAACTGTCTACCCCCCCCTAGCCGGTGCTACAGCCCATAGAGGGGGCGCAGTTGACTTAGCTATTTTTTC…
990186	WWAMP016-09	BOLD:AAA1262	L194AR2-02	Universite du Quebec a Rimouski			Amphipoda	Gammaridae		Gammarus	Gammarus oceanicus		Adriana Radulovici				Canada	Quebec	Magdalen Islands	Brion Island	wharf	47.784	-61.508							2658092	COI-5P		TACACTATATTTTATTTTAGGGGCTTGGTCTAGAGTTGTAGGTACTTCTCTAAGAGTTATTATTCGCTCAGAGTTAAGCGCTCCTGGTAATTTAATTGGAGATGACCAATTATATAATGTAATAGTGACAGCTCACGCTTTCATTATAATTTTTTTTATAGTAATACCTATTATAATCGGAGGGTTTGGTAACTGGCTAGTACCCTTAATGTTAGGTAGACCAGATATAGCCTTCCCCCGTATAAACAACATAAGATTTTGACTTCTCCCTCCTTCATTAACTTTGTTACTTATAAGAGGATTAGTAGAAAGAGGTGTGGGTACAGGATGAACTGTCTACCCCCCCCTAGCCGGTGCTACAGCCCATAGAGGGGGCGCAGTTGACTTAGCTATTTTTTC…
990187	WWAMP017-09	BOLD:AAA1262	L194AR2-03	Universite du Quebec a Rimouski			Amphipoda	Gammaridae		Gammarus	Gammarus oceanicus		Adriana Radulovici				Canada	Quebec	Magdalen Islands	Brion Island	wharf	47.784	-61.508							2658091	COI-5P		TACACTATATTTTATTTTAGGGGCTTGGTCTAGAGTTGTAGGTACTTCTCTAAGAGTTATTATTCGCTCAGAGTTAAGCGCTCCTGGTAATTTAATTGGAGATGACCAATTATATAATGTAATAGTGACAGCTCACGCTTTCATTATAATTTTTTTTATAGTAATACCTATTATAATCGGAGGGTTTGGTAACTGGCTAGTACCCTTAATGTTAGGTAGACCAGATATAGCCTTCCCCCGTATAAACAACATAAGATTTTGACTTCTCCCTCCTTCATTAACTTTGTTACTTATAAGAGGATTAGTAGAAAGAGGTGTGGGTACAGGATGAACTGTCTACCCCCCCCTAGCCGGTGCTACAGCCCATAGAGGGGGCGCAGTTGACTTAGCTATTTTTTC…
990239	WWAMP069-09	BOLD:AAA1262	L194AR2-04	Universite du Quebec a Rimouski			Amphipoda	Gammaridae		Gammarus	Gammarus oceanicus		Adriana Radulovici				Canada	Quebec	Magdalen Islands	Brion Island	wharf	47.784	-61.508							2658044	COI-5P		TACACTATATTTTATTTTAGGGGCTTGGTCTAGAGTTGTAGGTACTTCTCTAAGAGTTATTATTCGCTCAGAGTTAAGCGCTCCTGGTAATTTAATTGGAGATGACCAATTATATAATGTAATAGTGACAGCTCACGCTTTCATTATAATTTTTTTTATAGTAATACCTATTATAATCGGAGGGTTTGGTAACTGGCTAGTACCCTTAATGTTAGGTAGACCAGATATAGCCTTCCCCCGTATAAACAACATAAGATTTTGACTTCTCCCTCCTTCATTAACTTTGTTACTTATAAGAGGATTAGTAGAAAGAGGTGTGGGTACAGGATGAACTGTCTACCCCCCCCTAGCCGGTGCTACAGCCCATAGAGGGGGCGCAGTTGACTTAGCTATTTTTTC…
990240	WWAMP070-09	BOLD:AAA1262	L194AR2-05	Universite du Quebec a Rimouski			Amphipoda	Gammaridae		Gammarus	Gammarus oceanicus		Adriana Radulovici				Canada	Quebec	Magdalen Islands	Brion Island	wharf	47.784	-61.508							2658043	COI-5P		TACACTATATTTTATTTTAGGGGCTTGGTCTAGAGTTGTAGGTACTTCTCTAAGAGTTATTATTCGCTCAGAGTTAAGCGCTCCTGGTAATTTAATTGGAGATGACCAATTATATAATGTAATAGTGACAGCTCACGCTTTCATTATAATTTTTTTTATAGTAATACCTATTATAATCGGAGGGTTTGGTAACTGGCTAGTACCCTTAATGTTAGGTAGACCAGATATAGCCTTCCCCCGTATAAACAACATAAGATTTTGACTTCTCCCTCCTTCATTAACTTTGTTACTTATAAGAGGATTAGTAGAAAGAGGTGTGGGTACAGGATGAACTGTCTACCCCCCCCTAGCCGGTGCTACAGCCCATAGAGGGGGCGCAGTTGACTTAGCTATTTTTTC…
990171	WWAMP001-09	BOLD:AAA1262	L194AR3-01	Universite du Quebec a Rimouski			Amphipoda	Gammaridae		Gammarus	Gammarus oceanicus		Guglielmo Tita				Canada	Quebec	Magdalen Islands	Brion Island	Saddle Beach	47.798	-61.434							2658104	COI-5P		GGGGCTTGGTCTAGAGTTGTAGGTACTTCTCTAAGAGTTATTATTCGCTCAGAGTTAAGCGCTCCTGGTAATTTAATTGGAGATGACCAATTATATAATGTAATAGTGACAGCTCACGCTTTCATTATAATTTTTTTTATAGTAATACCTATTATAATCGGAGGGTTTGGTAACTGGCTAGTACCCTTAATGTTAGGTAGACCAGATATAGCCTTCCCCCGTATAAACAACATAAGATTTTGACTTCTCCCTCCTTCATTAACTTTGTTACTTATAAGAGGATTAGTAGAAAGAGGTGTGGGTACAGGATGAACTGTCTACCCCCCCCTAGCCGGTGCTACAGCCCATAGAGGGGGCGCAGTTGACTTAGCTATTTTTTCTCTGCACCTGGCTGGTGCT…
990174	WWAMP004-09	BOLD:AAA1262	L194AR3-02	Universite du Quebec a Rimouski			Amphipoda	Gammaridae		Gammarus	Gammarus oceanicus		Guglielmo Tita				Canada	Quebec	Magdalen Islands	Brion Island	Saddle Beach	47.798	-61.434							2658101	COI-5P		TACACTATATTTTATTTTAGGGGCTTGGTCTAGAGTTGTAGGTACTTCTCTAAGAGTTATTATTCGCTCAGAGTTAAGCGCTCCTGGTAATTTAATTGGAGATGACCAATTATATAATGTAATAGTGACAGCTCACGCTTTCATTATAATTTTTTTTATAGTAATACCTATTATAATCGGAGGGTTTGGTAACTGGCTAGTACCCTTAATATTAGGTAGACCAGATATAGCCTTCCCCCGTATAAACAACATAAGATTTTGACTTCTCCCTCCTTCATTAACTTTGTTACTTATAAGAGGATTAGTAGAAAGAGGTGTGGGTACAGGATGAACTGTCTACCCCCCCCTAGCCGGTGCTACAGCCCATAGAGGGGGCGCAGTTGACTTAGCTATTTTTTC…
990175	WWAMP005-09	BOLD:AAA1262	L194AR3-03	Universite du Quebec a Rimouski			Amphipoda	Gammaridae		Gammarus	Gammarus oceanicus		Guglielmo Tita				Canada	Quebec	Magdalen Islands	Brion Island	Saddle Beach	47.798	-61.434							2658100	COI-5P		TACACTATATTTTATTTTAGGGGCTTGGTCTAGAGTTGTAGGTACTTCTCTAAGAGTTATTATTCGCTCAGAGTTAAGCGCTCCTGGTAATTTAATTGGAGATGACCAATTATATAATGTAATAGTGACAGCTCACGCTTTCATTATAATTTTTTTTATAGTAATACCTATTATAATCGGAGGGTTTGGTAACTGGCTAGTACCCTTAATGTTAGGTAGACCAGATATAGCCTTCCCCCGTATAAACAACATAAGATTTTGACTTCTCCCTCCTTCATTAACTTTGTTACTTATAAGAGGATTAGTAGAAAGAGGTGTGGGTACAGGATGAACTGTCTACCCCCCCCTAGCCGGTGCTACAGCCCATAGAGGGGGCGCAGTTGACTTAGCTATTTTTTC…
990237	WWAMP067-09	BOLD:AAA1262	L194AR3-04	Universite du Quebec a Rimouski			Amphipoda	Gammaridae		Gammarus	Gammarus oceanicus		Guglielmo Tita				Canada	Quebec	Magdalen Islands	Brion Island	Saddle Beach	47.798	-61.434							2658046	COI-5P		TACACTATATTTTATTTTAGGGGCTTGGTCTAGAGTTGTAGGTACTTCTCTAAGAGTTATTATTCGCTCAGAGTTAAGCGCTCCTGGTAATTTAATTGGAGATGACCAATTATATAATGTAATAGTGACAGCTCACGCTTTCATTATAATTTTTTTTATAGTAATACCTATTATAATCGGAGGGTTTGGTAACTGGCTAGTACCCTTAATGTTAGGTAGACCAGATATAGCCTTCCCCCGTATAAACAACATAAGATTTTGACTTCTCCCTCCTTCATTAACTTTGTTACTTATAAGAGGATTAGTAGAAAGAGGTGTGGGTACAGGATGAACTGTCTACCCCCCCCTAGCCGGTGCTACAGCCCATAGAGGGGGCGCAGTTGACTTAGCTATTTTTTC…
990238	WWAMP068-09	BOLD:AAA1262	L194AR3-05	Universite du Quebec a Rimouski			Amphipoda	Gammaridae		Gammarus	Gammarus oceanicus		Guglielmo Tita				Canada	Quebec	Magdalen Islands	Brion Island	Saddle Beach	47.798	-61.434							2658045	COI-5P		TACACTATATTTTATTTTAGGGGCTTGGTCTAGAGTTGTAGGTACTTCTCTAAGAGTTATTATTCGCTCAGAGTTAAGCGCTCCTGGTAATTTAATTGGAGATGACCAATTATATAATGTAATAGTGACAGCTCACGCTTTCATTATAATTTTTTTTATAGTAATACCTATTATAATCGGAGGGTTTGGTAACTGGCTAGTACCCTTAATGTTAGGTAGACCAGATATAGCCTTCCCCCGTATAAACAACATAAGATTTTGACTTCTCCCTCCTTCATTAACTTTGTTACTTATAAGAGGATTAGTAGAAAGAGGTGTGGGTACAGGATGAACTGTCTACCCCCCCCTAGCCGGTGCTACAGCCCATAGAGGGGGCGCAGTTGACTTAGCTATTTTTTC…
990213	WWAMP043-09	BOLD:AAA1262	L195AR2-02	Universite du Quebec a Rimouski			Amphipoda	Gammaridae		Gammarus	Gammarus oceanicus		Traian Brad				Canada	Quebec	Magdalen Islands	Fatima		47.406	-61.842							2658066	COI-5P		TACACTATATTTTATTTTAGGGGCTTGGTCTAGAGTTGTAGGTACTTCTCTAAGAGTTATTATTCGCTCAGAGTTAAGCGCTCCTGGTAATTTAATTGGAGATGACCAATTATATAATGTAATAGTGACAGCTCACGCTTTCATTATAATTTTTTTTATAGTAATACCTATTATAATCGGAGGGTTTGGTAACTGGCTAGTACCCTTAATGTTAGGTAGACCAGATATAGCCTTCCCCCGTATAAACAACATAAGATTTTGACTTCTCCCTCCTTCATTAACTTTGTTACTTATAAGAGGATTAGTAGAAAGAGGTGTGGGTACAGGATGAACTGTCTACCCCCCCCTAGCCGGTGCTACAGCCCATAGAGGGGGCGCAGTTGACTTAGCTATTTTTTC…
990214	WWAMP044-09	BOLD:AAA1262	L195AR2-03	Universite du Quebec a Rimouski			Amphipoda	Gammaridae		Gammarus	Gammarus oceanicus		Traian Brad				Canada	Quebec	Magdalen Islands	Fatima		47.406	-61.842							2658065	COI-5P		TACACTATATTTTATTTTAGGGGCTTGGTCTAGAGTTGTAGGTACTTCTCTAAGAGTTATTATTCGCTCAGAGTTAAGCGCTCCTGGTAATTTAATTGGAGATGACCAATTATATAATGTAATAGTGACAGCTCACGCTTTCATTATAATTTTTTTTATAGTAATACCTATTATAATCGGAGGGTTTGGTAACTGGCTAGTACCCTTAATGTTAGGTAGACCAGATATAGCCTTCCCCCGTATAAACAACATAAGATTTTGACTTCTCCCTCCTTCATTAACTTTGTTACTTATAAGAGGATTAGTAGAAAGAGGTGTGGGTACAGGATGAACTGTCTACCCCCCCCTAGCCGGTGCTACAGCCCATAGAGGGGGCGCAGTTGACTTAGCTATTTTTTC…
990215	WWAMP045-09	BOLD:AAA1262	L195AR2-04	Universite du Quebec a Rimouski			Amphipoda	Gammaridae		Gammarus	Gammarus oceanicus		Traian Brad				Canada	Quebec	Magdalen Islands	Fatima		47.406	-61.842							2658064	COI-5P		TACACTATATTTTATTTTAGGGGCTTGGTCTAGAGTTGTAGGTACTTCTCTAAGAGTTATTATTCGCTCAGAGTTAAGCGCTCCTGGTAATTTAATTGGAGATGACCAATTATATAATGTAATAGTGACAGCTCACGCTTTCATTATAATTTTTTTTATAGTAATACCTATTATAATCGGAGGGTTTGGTAACTGGCTAGTACCCTTAATGTTAGGTAGACCAGATATAGCCTTCCCCCGTATAAACAACATAAGATTTTGACTTCTCCCTCCTTCATTAACTTTGTTACTTATAAGAGGATTAGTAGAAAGAGGTGTGGGTACAGGATGAACTGTCTACCCCCCCCTAGCCGGTGCTACAGCCCATAGAGGGGGCGCAGTTGACTTAGCTATTTTTTC…
893406	WWGSL201-08	BOLD:AAA1262	L196AR2-02	Universite du Quebec a Rimouski			Amphipoda	Gammaridae		Gammarus	Gammarus oceanicus		Adriana Radulovici				Canada	Quebec	Magdalen Islands	Havre-aux-Maisons	harbour	47.389	-61.789							2623817	COI-5P	FJ581675	TACACTATATTTTATTTTAGGGGCTTGGTCTAGAGTTGTAGGTACTTCTCTAAGAGTTATTATTCGCTCAGAGTTAAGCGCTCCTGGTAATTTAATTGGAGATGACCAATTATATAATGTAATAGTGACAGCTCACGCTTTCATTATAATTTTTTTTATAGTAATACCTATTATAATCGGAGGGTTTGGTAACTGGCTAGTACCCTTAATGTTAGGTAGACCAGATATAGCCTTCCCCCGTATAAACAACATAAGATTTTGACTTCTCCCTCCTTCATTAACTTTGTTACTTATAAGAGGATTAGTAGAAAGAGGTGTGGGTACAGGATGAACTGTCTACCCCCCCCTAGCCGGTGCTACAGCCCATAGAGGGGGCGCAGTTGACTTAGCTATTTTTTC…
990191	WWAMP021-09	BOLD:AAA1262	L197AR3-01	Universite du Quebec a Rimouski			Amphipoda	Gammaridae		Gammarus	Gammarus oceanicus		Adriana Radulovici				Canada	Quebec	Magdalen Islands	Havre-Aubert	Millerand harbour	47.218	-61.987							2658087	COI-5P		TACACTATATTTTATTTTAGGGGCTTGGTCTAGAGTTGTAGGTACTTCTCTAAGAGTTATTATTCGCTCAGAGTTAAGCGCTCCTGGTAATTTAATTGGAGATGACCAATTATATAATGTAATAGTGACAGCTCACGCTTTCATTATAATTTTTTTTATAGTAATACCTATTATAATCGGAGGGTTTGGTAACTGGCTAGTACCCTTAATGTTAGGTAGACCAGATATAGCCTTCCCCCGTATAAACAACATAAGATTTTGACTTCTCCCTCCTTCATTAACTTTGTTACTTATAAGAGGATTAGTAGAAAGAGGTGTGGGTACAGGATGAACTGTCTACCCCCCCCTAGCCGGTGCTACAGCCCATAGAGGGGGCGCAGTTGACTTAGCTATTTTTTC…
990192	WWAMP022-09	BOLD:AAA1262	L197AR3-02	Universite du Quebec a Rimouski			Amphipoda	Gammaridae		Gammarus	Gammarus oceanicus		Adriana Radulovici				Canada	Quebec	Magdalen Islands	Havre-Aubert	Millerand harbour	47.218	-61.987							2658086	COI-5P		TACACTATATTTTATTTTAGGGGCTTGGTCTAGAGTTGTAGGTACTTCTCTAAGAGTTATTATTCGCTCAGAGTTAAGCGCTCCTGGTAATTTAATTGGAGATGACCAATTATATAATGTAATAGTGACAGCTCACGCTTTCATTATAATTTTTTTTATAGTAATACCTATTATAATCGGAGGGTTTGGTAACTGGCTAGTACCCTTAATATTAGGTAGACCAGATATAGCCTTCCCCCGTATAAACAACATAAGATTTTGACTTCTCCCTCCTTCATTAACTTTGTTACTTATAAGAGGATTAGTAGAAAGAGGTGTGGGTACAGGATGAACTGTCTACCCCCCCCTAGCCGGTGCTACAGCCCATAGAGGGGGCGCAGTTGACTTAGCTATTTTTTC…
990193	WWAMP023-09	BOLD:AAA1262	L197AR3-03	Universite du Quebec a Rimouski			Amphipoda	Gammaridae		Gammarus	Gammarus oceanicus		Adriana Radulovici				Canada	Quebec	Magdalen Islands	Havre-Aubert	Millerand harbour	47.218	-61.987							2658085	COI-5P		TACACTATATTTTATTTTAGGGGCTTGGTCTAGAGTTGTAGGTACTTCTCTAAGAGTTATTATTCGCTCAGAGTTAAGCGCTCCTGGTAATTTAATTGGAGATGACCAATTATATAATGTAATAGTGACAGCTCACGCTTTCATTATAATTTTTTTTATAGTAATACCTATTATAATCGGAGGGTTTGGTAACTGGCTAGTACCCTTAATGTTAGGTAGACCAGATATAGCCTTCCCCCGTATAAACAACATAAGATTTTGACTTCTCCCTCCTTCATTAACTTTGTTACTTATAAGAGGATTAGTAGAAAGAGGTGTGGGTACAGGATGAACTGTCTACCCCCCCCTAGCCGGTGCTACAGCCCATAGAGGGGGCGCAGTTGACTTAGCTATTTTTTC…
990172	WWAMP002-09	BOLD:AAA1262	L199AR1-01	Universite du Quebec a Rimouski			Amphipoda	Gammaridae		Gammarus	Gammarus oceanicus		Adriana Radulovici				Canada	Quebec	Gaspesie	Perce	harbour	48.522	-64.211							2658103	COI-5P		TACACTATATTTTATTTTAGGAGCTTGGTCTAGAGTTGTAGGTACTTCTCTAAGAGTTATTATTCGCTCAGAGTTAAGCGCTCCTGGTAATTTAATTGGAGATGACCAATTATATAATGTAATAGTGACAGCTCACGCTTTCATTATAATTTTTTTTATAGTAATACCTATTATAATCGGAGGGTTTGGTAACTGGCTAGTACCCTTAATACTAGGTAGACCAGATATAGCCTTCCCCCGTATAAACAACATAAGATTTTGACTTCTCCCTCCTTCATTAACTTTGTTACTTATAAGAGGATTAGTAGAAAGAGGTGTGGGTACAGGATGAACTGTCTACCCCCCTTTAGCCGGTGCTACAGCCCATAGAGGGGGCGCAGTTGACTTAGCTATTTTTTC…
990173	WWAMP003-09	BOLD:AAA1262	L199AR1-02	Universite du Quebec a Rimouski			Amphipoda	Gammaridae		Gammarus	Gammarus oceanicus		Adriana Radulovici				Canada	Quebec	Gaspesie	Perce	harbour	48.522	-64.211							2658102	COI-5P		----------------TTAGGAGCTTGGTCTAGAGTTGTAGGTACTTCTCTAAGAGTTATTATTCGCTCAGAGTTAAGCGCTCCTGGTAATTTAATTGGAGATGACCAATTATATAATGTAATAGTGACAGCTCACGCTTTCATTATAATTTTTTTTATAGTAATACCTATTATAATCGGAGGGTTTGGTAACTGGCTAGTACCCTTAATACTAGGTAGACCAGATATAGCCTTCCCCCGTATAAACAACATAAGATTTTGACTTCTCCCTCCTTCATTAACTTTGTTACTTATAAGAGGATTAGTAGAAAGAGGTGTGGGTACAGGATGAACTGTCTACCCCCCTTTAGCCGGTGCTACAGCCCATAGAGGGGGCGCAGTTGACTTAGCTATTTTTTC…
990194	WWAMP024-09	BOLD:AAA1262	L199AR1-03	Universite du Quebec a Rimouski			Amphipoda	Gammaridae		Gammarus	Gammarus oceanicus		Adriana Radulovici				Canada	Quebec	Gaspesie	Perce	harbour	48.522	-64.211							2658084	COI-5P		TACACTATATTTTATTTTAGGAGCTTGGTCTAGAGTTGTAGGTACTTCTCTAAGAGTTATTATTCGCTCAGAGTTAAGCGCTCCTGGTAATTTAATTGGAGATGACCAATTATATAATGTAATAGTGACAGCTCACGCTTTCATTATAATTTTTTTTATAGTAATACCTATTATAATCGGAGGGTTTGGTAACTGGCTAGTACCCTTAATACTAGGTAGACCAGATATAGCCTTCCCCCGTATAAACAACATAAGATTTTGACTTCTCCCTCCTTCATTAACTTTGTTACTTATAAGAGGATTAGTAGAAAGAGGTGTGGGTACAGGATGAACTGTCTACCCCCCTTTAGCCGGTGCTACAGCCCATAGAGGGGGCGCAGTTGACTTAGCTATTTTTTC…
742759	WW544-08	BOLD:AAA1262	L19AR1-01	Universite du Quebec a Rimouski			Amphipoda	Gammaridae		Gammarus	Gammarus oceanicus		Adriana Radulovici				Canada	Quebec	Gaspesie	Riviere-au-Renard		49.003	-64.391							2658159	COI-5P		TACACTATATTTTATTTTAGGAGCTTGGTCTAGAGTTGTAGGTACTTCTCTAAGAGTTATTATTCGCTCAGAGTTAAGCGCTCCTGGTAATTTAATTGGAGATGACCAATTATATAATGTAATAGTGACAGCTCACGCTTTCATTATAATTTTTTTTATAGTAATACCTATTATAATCGGAGGGTTTGGTAACTGGCTAGTACCCTTAATACTAGGTAGACCAGATATAGCCTTCCCCCGTATAAACAACATAAGATTTTGACTTCTCCCTCCTTCATTAACTTTGTTACTTATAAGAGGATTAGTAGAAAGAGGTGTGGGTACAGGATGAACTGTCTACCCCCCCCTAGCCGGTGCTACAGCCCATAGAGGGGGCGCAGTTGACTTAGCTATTTTTTC…
742760	WW545-08	BOLD:AAA1262	L19AR1-02	Universite du Quebec a Rimouski			Amphipoda	Gammaridae		Gammarus	Gammarus oceanicus		Adriana Radulovici				Canada	Quebec	Gaspesie	Riviere-au-Renard		49.003	-64.391							2658161	COI-5P		TACACTATATTTTATTTTAGGAGCTTGGTCTAGAGTTGTAGGTACTTCTCTAAGAGTTATTATTCGCTCAGAGTTAAGCGCTCCTGGTAATTTAATTGGAGATGACCAATTATATAATGTAATAGTGACAGCTCACGCTTTCATTATAATTTTTTTTATAGTAATACCTATTATAATCGGAGGGTTTGGTAACTGGCTAGTACCCTTAATACTAGGTAGACCAGATATAGCCTTCCCCCGTATAAACAACATAAGATTTTGACTTCTCCCTCCTTCATTAACTTTGTTACTTATAAGAGGATTAGTAGAAAGAGGTGTGGGTACAGGATGAACTGTCTACCCCCCCCTAGCCGGTGCTACAGCCCATAGAGGGGGCGCAGTTGACTTAGCTATTTTTTC…
742761	WW546-08	BOLD:AAA1262	L19AR1-03	Universite du Quebec a Rimouski			Amphipoda	Gammaridae		Gammarus	Gammarus oceanicus		Adriana Radulovici				Canada	Quebec	Gaspesie	Riviere-au-Renard		49.003	-64.391							2658162	COI-5P		TACACTATATTTTATTTTAGGAGCTTGGTCTAGAGTTGTAGGTACTTCTCTAAGAGTTATTATTCGCTCAGAGTTAAGCGCTCCTGGTAATTTAATTGGAGATGACCAATTATATAATGTAATAGTGACAGCTCACGCTTTCATTATAATTTTTTTTATAGTAATACCTATTATAATCGGAGGGTTTGGTAACTGGCTAGTACCCTTAATACTAGGTAGACCAGATATAGCCTTCCCCCGTATAAACAACATAAGATTTTGACTTCTCCCTCCTTCATTAACTTTGTTACTTATAAGAGGATTAGTAGAAAGAGGTGTGGGTACAGGATGAACTGTCTACCCCCCTTTAGCCGGTGCTACAGCCCATAGAGGGGGCGCAGTTGACTTAGCTATTTTTTC…
742762	WW547-08	BOLD:AAA1262	L19AR1-04	Universite du Quebec a Rimouski			Amphipoda	Gammaridae		Gammarus	Gammarus oceanicus		Adriana Radulovici				Canada	Quebec	Gaspesie	Riviere-au-Renard		49.003	-64.391							2658163	COI-5P		TACACTATATTTTATTTTAGGAGCTTGGTCTAGAGTTGTAGGTACTTCTCTAAGAGTTATTATTCGCTCAGAGTTAAGCGCTCCTGGTAATTTAATTGGAGATGACCAATTATATAATGTAATAGTGACAGCTCACGCTTTCATTATAATTTTTTTTATAGTAATACCTATTATAATCGGAGGGTTTGGTAACTGGCTAGTACCCTTAATACTAGGTAGACCAGATATAGCCTTCCCCCGTATAAACAACATAAGATTTTGACTTCTCCCTCCTTCATTAACTTTGTTACTTATAAGAGGACTAGTAGAAAGAGGTGTGGGTACAGGATGAACTGTCTACCCCCCCCTAGCCGGTGCTACAGCCCATAGAGGGGGCGCAGTTGACTTAGCTATTTTTTC…
990228	WWAMP058-09	BOLD:AAA1262	L200AR1-02	Universite du Quebec a Rimouski			Amphipoda	Gammaridae		Gammarus	Gammarus oceanicus		Adriana Radulovici				Canada	Quebec	Gaspesie	Gaspe		48.827	-64.48							2658055	COI-5P		TACACTATATTTTATTTTAGGAGCTTGGTCTAGAGTTGTAGGTACTTCTCTAAGAGTTATTATTCGCTCAGAGTTAAGCGCTCCTGGTAATTTAATTGGAGATGACCAATTATATAATGTAATAGTGACAGCTCACGCTTTCATTATAATTTTTTTTATAGTAATACCTATTATAATCGGAGGGTTTGGTAACTGGCTAGTACCCTTAATACTAGGTAGACCAGATATAGCCTTCCCCCGTATAAACAACATAAGATTTTGACTTCTCCCTCCTTCATTAACTTTGTTACTTATAAGAGGATTAGTAGAAAGAGGTGTGGGTACAGGATGAACTGTCTACCCCCCTTTAGCCGGTGCTACAGCCCATAGAGGGGGCGCAGTTGACTTAGCTATTTTTTC…
893561	WWGSL356-08	BOLD:AAA1262	L203AR1-02	Universite du Quebec a Rimouski			Amphipoda	Gammaridae		Gammarus	Gammarus oceanicus		Traian Brad				Canada	Nova Scotia	Richmond County	St. Peter`s		45.649	-60.865							2658113	COI-5P		TACACTATATTTTATTTTAGGGGCTTGGTCTAGAGTTGTAGGTACTTCTCTAAGAGTTATTATTCGCTCAGAGTTAAGCGCTCCTGGTAATTTAATTGGAGATGACCAATTATATAATGTAATAGTGACAGCTCACGCTTTCATTATAATTTTTTTTATAGTAATACCTATTATAATCGGAGGGTTTGGTAACTGGCTAGTACCCTTAATACTAGGTAGACCAGATATAGCCTTCCCCCGTATAAACAACATAAGATTTTGACTTCTCCCTCCTTCATTAACTTTGTTACTTATAAGAGGATTAGTAGAAAGAGGTGTAGGTACAGGATGAACTGTCTACCCCCCCCTAGCCGGTGCTACAGCCCATAGAGGGGGCGCAGTTGACTTAGCTATTTTTTC…
990201	WWAMP031-09	BOLD:AAA1262	L203AR1-03	Universite du Quebec a Rimouski			Amphipoda	Gammaridae		Gammarus	Gammarus oceanicus		Adriana Radulovici				Canada	Nova Scotia	Richmond County	St. Peter`s		45.649	-60.865							2658077	COI-5P		TACACTATATTTTATTTTAGGGGCTTGGTCTAGAGTTGTAGGTACTTCTCTAAGAGTTATTATTCGCTCAGAGTTAAGCGCTCCTGGTAATTTAATTGGAGATGACCAATTATATAATGTAATAGTGACAGCTCACGCTTTCATTATAATTTTTTTTATAGTAATACCTATTATAATCGGAGGGTTTGGTAACTGGCTAGTACCCTTAATACTAGGTAGACCAGATATAGCCTTCCCCCGTATAAACAACATAAGATTTTGACTTCTCCCTCCTTCATTAACTTTGTTACTTATAAGAGGATTAGTAGAAAGAGGTGTAGGTACAGGATGAACTGTCTACCCCCCCCTAGCCGGTGCTACAGCCCATAGAGGGGGCGCAGTTGACTTAGCTATTTTTTC…
893537	WWGSL332-08	BOLD:AAA1262	L205AR1-02	Universite du Quebec a Rimouski			Amphipoda	Gammaridae		Gammarus	Gammarus oceanicus		Adriana Radulovici				Canada	Nova Scotia	Richmond County	Ardoise		45.612	-60.813							2658117	COI-5P		TACACTATATTTTATTTTAGGAGCTTGGTCTAGAGTTGTAGGTACTTCTCTAAGAGTTATTATTCGCTCAGAGTTAAGCGCTCCTGGTAATTTAATTGGAGATGACCAATTATATAATGTAATAGTGACAGCTCACGCTTTCATTATAATTTTTTTTATAGTAATACCTATTATAATCGGAGGGTTTGGTAACTGGCTAGTACCCTTAATACTAGGTAGACCAGATATAGCCTTCCCCCGTATAAACAACATAAGATTTTGACTTCTCCCTCCTTCATTAACTTTGTTACTTATAAGAGGATTAGTAGAAAGAGGTGTGGGTACAGGATGAACTGTCTACCCCCCCCTAGCCGGTGCTACAGCCCATAGAGGGGGCGCAGTTGACTTAGCTATTTTTTC…
990195	WWAMP025-09	BOLD:AAA1262	L205AR1-04	Universite du Quebec a Rimouski			Amphipoda	Gammaridae		Gammarus	Gammarus oceanicus		Adriana Radulovici				Canada	Nova Scotia	Richmond County	Ardoise		45.612	-60.813							2658083	COI-5P		TACACTATATTTTATTTTAGGGGCTTGGTCTAGAGTTGTAGGTACTTCTCTAAGAGTTATTATTCGCTCAGAGTTAAGCGCTCCTGGTAATTTAATTGGAGATGACCAATTATATAATGTAATAGTGACAGCTCACGCTTTCATTATAATTTTTTTTATAGTAATACCTATTATAATCGGAGGGTTTGGTAACTGGCTAGTACCCTTAATATTAGGTAGACCAGATATAGCCTTCCCCCGTATAAACAACATAAGATTTTGACTTCTCCCTCCTTCATTAACTTTGTTACTTATAAGAGGATTAGTAGAAAGAGGTGTGGGTACAGGATGAACTGTCTACCCCCCCCTAGCCGGTGCTACAGCCCATAGAGGGGGCGCAGTTGACTTAGCTATTTTTTC…
990196	WWAMP026-09	BOLD:AAA1262	L205AR1-05	Universite du Quebec a Rimouski			Amphipoda	Gammaridae		Gammarus	Gammarus oceanicus		Adriana Radulovici				Canada	Nova Scotia	Richmond County	Ardoise		45.612	-60.813							2658082	COI-5P		TACACTATATTTTATTTTAGGAGCTTGGTCTAGAGTTGTAGGTACTTCTCTAAGAGTTATTATTCGCTCAGAGTTAAGCGCTCCTGGTAATTTAATTGGAGATGACCAATTATATAATGTAATAGTGACAGCTCACGCTTTCATTATAATTTTTTTTATAGTAATACCTATTATAATCGGAGGGTTTGGTAACTGGCTAGTACCCTTAATACTAGGTAGACCAGATATAGCCTTCCCCCGTATAAACAACATAAGATTTTGACTTCTCCCTCCTTCATTAACTTTGTTACTTATAAGAGGATTAGTAGAAAGAGGTGTGGGTACAGGATGAACTGTCTACCCCCCCCTAGCCGGTGCTACAGCCCATAGAGGGGGCGCAGTTGACTTAGCTATTTTTTC…
893531	WWGSL326-08	BOLD:AAA1262	L206AR1-05	Universite du Quebec a Rimouski			Amphipoda	Gammaridae		Gammarus	Gammarus oceanicus		Traian Brad				Canada	Nova Scotia	Richmond County	Point Michaud		45.592	-60.678							2658177	COI-5P		TACACTATATTTTATTTTAGGAGCTTGGTCTAGAGTTGTAGGTACTTCTCTAAGAGTTATTATTCGCTCAGAGTTAAGCGCTCCTGGTAATTTAATTGGAGATGACCAATTATATAATGTAATAGTGACAGCTCACGCTTTCATTATAATTTTTTTTATAGTAATACCTATTATAATCGGAGGGTTTGGTAACTGGCTAGTACCCTTAATACTAGGTAGACCAGATATAGCCTTCCCCCGTATAAACAACATAAGATTTTGACTTCTCCCTCCTTCATTAACTTTGTTACTTATAAGAGGATTAGTAGAAAGAGGTGTGGGTACAGGATGAACTGTCTACCCCCCCCTAGCCGGTGCTACAGCCCATAGAGGGGGCGCAGTTGACTTAGCTATTTTTTC…
990197	WWAMP027-09	BOLD:AAA1262	L206AR1-06	Universite du Quebec a Rimouski			Amphipoda	Gammaridae		Gammarus	Gammarus oceanicus		Adriana Radulovici				Canada	Nova Scotia	Richmond County	Point Michaud		45.589	-60.684							2658081	COI-5P		TACACTATATTTTATTTTAGGAGCTTGGTCTAGAGTTGTAGGTACTTCTCTAAGAGTTATTATTCGCTCAGAGTTAAGCGCTCCTGGTAATTTAATTGGAGATGACCAATTATATAATGTAATAGTGACAGCTCACGCTTTCATTATAATTTTTTTTATAGTAATACCTATTATAATCGGAGGGTTTGGTAACTGGCTAGTACCCTTAATACTAGGTAGACCAGATATAGCCTTCCCCCGTATAAACAACATAAGATTTTGACTTCTCCCTCCTTCATTAACTTTGTTACTTATAAGAGGATTAGTAGAAAGAGGTGTGGGTACAGGATGAACTGTCTACCCCCCCCTAGCCGGTGCTACAGCCCATAGAGGGGGCGCAGTTGACTTAGCTATTTTTTC…
990198	WWAMP028-09	BOLD:AAA1262	L206AR1-07	Universite du Quebec a Rimouski			Amphipoda	Gammaridae		Gammarus	Gammarus oceanicus		Adriana Radulovici				Canada	Nova Scotia	Richmond County	Point Michaud		45.589	-60.684							2658080	COI-5P		TACACTATATTTTATTTTAGGAGCTTGGTCTAGAGTTGTAGGTACTTCTCTAAGAGTTATTATTCGCTCAGAGTTAAGCGCTCCTGGTAATTTAATTGGAGATGACCAATTATATAATGTAATAGTGACAGCTCACGCTTTCATTATAATTTTTTTTATAGTAATACCTATTATAATCGGAGGGTTTGGTAACTGGCTAGTACCCTTAATACTAGGTAGACCAGATATAGCCTTCCCCCGTATAAACAACATAAGATTTTGACTTCTCCCTCCTTCATTAACTTTGTTACTTATAAGAGGATTAGTAGAAAGAGGTGTGGGTACAGGATGAACTGTCTACCCCCCCCTAGCCGGTGCTACAGCCCATAGAGGGGGCGCAGTTGACTTAGCTATTTTTTC…
990262	WWAMP092-09	BOLD:AAA1262	L206AR1-08	Universite du Quebec a Rimouski			Amphipoda	Gammaridae		Gammarus	Gammarus oceanicus		Adriana Radulovici				Canada	Nova Scotia	Richmond County	Point Michaud		45.589	-60.684							2658034	COI-5P		GGGGCTTGGTCTAGAGTTGTAGGTACTTCTCTAAGAGTTATTATTCGCTCAGAGTTAAGCGCTCCTGGTAATTTAATTGGAGATGACCAATTATATAATGTAATAGTGACAGCTCACGCTTTCATTATAATTTTTTTTATAGTAATACCTATTATAATCGGAGGGTTTGGTAACTGGCTAGTACCCTTAATATTAGGTAGACCAGATATAGCCTTCCCCCGTATAAACAACATAAGATTTTGACTTCTCCCTCCTTCATTAACTTTGTTACTTATAAGAGGATTAGTAGAAAGAGGTGTGGGTACAGGATGAACTGTCTACCCCCCCCTAGCCGGTGCTACAGCCCATAGGGGGGGCGCAGTTGACTTAGCTATTTTTTCTCTGCACCTGGCTGGTGCT…
893557	WWGSL352-08	BOLD:AAA1262	L209AR1-02	Universite du Quebec a Rimouski			Amphipoda	Gammaridae		Gammarus	Gammarus oceanicus		Adriana Radulovici				Canada	Nova Scotia	Pictou County	Caribou		45.721	-62.645							2658115	COI-5P		TACACTATATTTTATTTTAGGGGCTTGGTCTAGAGTTGTAGGTACTTCTCTAAGAGTTATTATTCGCTCAGAGTTAAGCGCTCCTGGTAATTTAATTGGAGATGACCAATTATATAATGTAATAGTGACAGCTCACGCTTTCATTATAATTTTTTTTATAGTAATGCCTATTATAATTGGAGGGTTTGGTAACTGGCTAGTACCCTTAATATTAGGTAGACCAGATATAGCCTTCCCCCGTATAAACAACATAAGATTTTGACTTCTCCCTCCTTCATTAACTTTGTTACTTATAAGAGGATTAGTAGAAAGAGGTGTGGGTACAGGATGAACTGTCTACCCCCCCCTAGCCGGTGCTACAGCCCATAGAGGGGGCGCAGTTGACTTAGCTATTTTTTC…
990223	WWAMP053-09	BOLD:AAA1262	L209AR1-03	Universite du Quebec a Rimouski			Amphipoda	Gammaridae		Gammarus	Gammarus oceanicus		Adriana Radulovici				Canada	Nova Scotia	Pictou County	Caribou		45.721	-62.645							2658059	COI-5P		TACACTATATTTTATTTTAGGGGCTTGGTCTAGAGTTGTAGGTACTTCTCTAAGAGTTATTATTCGCTCAGAGTTAAGCGCTCCTGGTAATTTAATTGGAGATGACCAATTATATAATGTAATAGTGACAGCTCACGCTTTCATTATAATTTTTTTTATAGTAATACCTATTATAATCGGAGGGTTTGGTAACTGGCTAGTACCCTTAATATTAGGTAGACCAGATATAGCCTTCCCCCGTATAAACAACATAAGATTTTGACTTCTCCCTCCTTCATTAACTTTGTTACTTATAAGAGGATTAGTAGAAAGAGGTGTGGGTACAGGATGAACTGTCTACCCCCCCCTAGCCGGTGCTACAGCCCATAGAGGGGGCGCAGTTGACTTAGCTATTTTTTC…
990224	WWAMP054-09	BOLD:AAA1262	L209AR1-04	Universite du Quebec a Rimouski			Amphipoda	Gammaridae		Gammarus	Gammarus oceanicus		Adriana Radulovici				Canada	Nova Scotia	Pictou County	Caribou		45.721	-62.645							2658058	COI-5P		TACACTATATTTTATTTTAGGGGCTTGGTCTAGAGTTGTAGGTACTTCTCTAAGAGTTATTATTCGCTCAGAGTTAAGCGCTCCTGGTAATTTAATTGGAGATGACCAATTATATAATGTAATAGTGACAGCTCACGCTTTCATTATAATTTTTTTTATAGTAATACCTATTATAATTGGAGGGTTTGGTAACTGGCTAGTACCCTTAATATTAGGTAGACCAGATATAGCCTTCCCCCGTATAAACAACATAAGATTTTGACTTCTCCCTCCTTCATTAACTTTGTTACTTATAAGAGGATTAGTAGAAAGAGGTGTGGGTACAGGATGAACTGTCTACCCCCCCCTAGCCGGTGCTACAGCCCATAGAGGGGGCGCAGTTGACTTAGCTATTTTTTC…
893545	WWGSL340-08	BOLD:AAA1262	L210AR3-01	Universite du Quebec a Rimouski			Amphipoda	Gammaridae		Gammarus	Gammarus oceanicus		Adriana Radulovici				Canada	Nova Scotia	Pictou County	Pictou Island		45.806	-62.602							2658116	COI-5P		TACACTATATTTTATTTTAGGGGCTTGGTCTAGAGTTGTAGGTACTTCTCTAAGAGTTATTATTCGCTCAGAGTTAAGCGCTCCTGGTAATTTAATTGGAGATGACCAATTATATAATGTAATAGTGACAGCTCACGCTTTCATTATAATTTTTTTTATAGTAATACCTATTATAATCGGAGGGTTTGGTAACTGGCTAGTACCCTTAATATTAGGTAGACCAGATATAGCCTTCCCCCGTATAAACAACATAAGATTTTGACTTCTCCCTCCTTCATTAACTTTGTTACTTATAAGAGGATTAGTAGAAAGAGGTGTGGGTACAGGATGAACTGTCTACCCCCCCCTAGCCGGTGCTACAGCCCATAGAGGGGGCGCAGTTGACTTAGCTATTTTTTC…
990218	WWAMP048-09	BOLD:AAA1262	L210AR3-02	Universite du Quebec a Rimouski			Amphipoda	Gammaridae		Gammarus	Gammarus oceanicus		Adriana Radulovici				Canada	Nova Scotia	Pictou County	Pictou Island		45.806	-62.602							2658062	COI-5P		TACACTATATTTTATTTTAGGGGCTTGGTCTAGAGTTGTAGGTACTTCTCTAAGAGTTATTATTCGCTCAGAGTTAAGCGCTCCTGGTAATTTAATTGGAGATGACCAATTATATAATGTAATAGTGACAGCTCACGCTTTCATTATAATTTTTTTTATAGTAATACCTATTATAATCGGAGGGTTTGGTAACTGGCTAGTACCCTTAATATTAGGTAGACCAGATATAGCCTTCCCCCGTATAAACAACATAAGATTTTGACTTCTCCCTCCTTCATTAACTTTGTTACTTATAAGAGGATTAGTAGAAAGAGGTGTGGGTACAGGATGAACTGTCTACCCCCCCCTAGCCGGTGCTACAGCCCATAGAGGGGGCGCAGTTGACTTAGCTATTTTTTC…
990219	WWAMP049-09	BOLD:AAA1262	L210AR3-03	Universite du Quebec a Rimouski			Amphipoda	Gammaridae		Gammarus	Gammarus oceanicus		Adriana Radulovici				Canada	Nova Scotia	Pictou County	Pictou Island		45.806	-62.602							2658061	COI-5P		TACACTATATTTTATTTTAGGAGCTTGGTCTAGAGTTGTAGGTACTTCTCTAAGAGTTATTATTCGCTCAGAGTTAAGCGCTCCTGGTAATTTAATTGGAGATGACCAATTATATAATGTAATAGTGACAGCTCACGCTTTCATTATAATTTTTTTTATAGTAATACCTATTATAATCGGAGGGTTTGGTAACTGGCTAGTACCCTTAATACTAGGTAGACCAGATATAGCCTTCCCCCGTATAAACAACATAAGATTTTGACTTCTCCCTCCTTCATTAACTTTGTTACTTATAAGAGGATTAGTAGAAAGAGGTGTGGGTACAGGATGAACTGTCTACCCCCCCCTAGCCGGTGCTACAGCCCATAGAGGGGGCGCAGTTGACTTAGCTATTTTTTC…
893559	WWGSL354-08	BOLD:AAA1262	L211AR1-02	Universite du Quebec a Rimouski			Amphipoda	Gammaridae		Gammarus	Gammarus oceanicus		Adriana Radulovici				Canada	New Brunswick	Gloucester County	Tracadie		47.447	-64.882							2658114	COI-5P		TACACTATATTTTATTTTAGGGGCTTGGTCTAGAGTTGTAGGTACTTCTCTAAGAGTTATTATTCGCTCAGAGTTAAGCGCTCCTGGTAATTTAATTGGAGATGACCAATTATATAATGTAATAGTGACAGCTCACGCTTTCATTATAATTTTTTTTATAGTAATACCTATTATAATCGGAGGGTTTGGTAACTGGCTAGTACCCTTAATATTAGGTAGACCAGATATAGCCTTCCCCCGTATAAACAACATAAGATTTTGACTTCTCCCTCCTTCATTAACTTTGTTACTTATAAGAGGATTAGTAGAAAGAGGTGTGGGTACAGGATGAACTGTCTACCCCCCCCTAGCCGGTGCTACAGCCCATAGAGGGGGCGCAGTTGACTTAGCTATTTTTTC…
990205	WWAMP035-09	BOLD:AAA1262	L213AR1-01	Universite du Quebec a Rimouski			Amphipoda	Gammaridae		Gammarus	Gammarus oceanicus		Adriana Radulovici				Canada	New Brunswick	Westmorland County	Cap-Lumiere		46.659	-64.709							2658074	COI-5P		TACACTATATTTTATTTTAGGGGCTTGGTCTAGAGTTGTAGGCACTTCTCTAAGAGTTATTATTCGCTCAGAGTTAAGCGCTCCTGGTAATTTAATTGGAGATGACCAATTATATAATGTAATAGTGACAGCTCACGCTTTCATTATAATTTTTTTTATAGTAATACCTATTATAATCGGAGGGTTTGGTAACTGGCTAGTACCCTTAATATTAGGTAGACCAGATATAGCCTTCCCCCGTATAAACAACATAAGATTTTGACTTCTCCCTCCTTCATTAACTTTGTTACTTATAAGAGGATTAGTAGAAAGAGGTGTGGGTACAGGATGAACTGTCTACCCCCCCCTAGCCGGTGCTACAGCCCATAGAGGGGGCGCAGTTGACTTAGCTATTTTTTC…
990206	WWAMP036-09	BOLD:AAA1262	L213AR1-02	Universite du Quebec a Rimouski			Amphipoda	Gammaridae		Gammarus	Gammarus oceanicus		Adriana Radulovici				Canada	New Brunswick	Westmorland County	Cap-Lumiere		46.659	-64.709							2658073	COI-5P		TACACTATATTTTATTTTAGGGGCTTGGTCTAGAGTTGTAGGTACTTCTCTAAGAGTTATTATTCGCTCAGAGTTAAGCGCTCCTGGTAATTTAATTGGAGATGACCAATTATATAATGTAATAGTGACAGCTCACGCTTTCATTATAATTTTTTTTATAGTAATACCTATTATAATCGGAGGGTTTGGTAACTGGCTAGTACCCTTAATATTAGGTAGACCAGATATAGCCTTCCCCCGTATAAACAACATAAGATTTTGACTTCTCCCTCCTTCATTAACTTTGTTACTTATAAGAGGATTAGTAGAAAGAGGTGTGGGTACAGGATGAACTGTCTACCCCCCCCTAGCCGGTGCTACAGCCCATAGAGGGGGCGCAGTTGACTTAGCTATTTTTTC…
893563	WWGSL358-08	BOLD:AAA1262	L216AR1-01	Universite du Quebec a Rimouski			Amphipoda	Gammaridae		Gammarus	Gammarus oceanicus		Adriana Radulovici				Canada	Prince Edward Island	Queens County	Tracadie Harbour		46.404	-63.03							2658112	COI-5P		TACACTATATTTTATTTTAGGGGCTTGGTCTAGAGTTGTAGGTACTTCTCTAAGAGTTATTATTCGCTCAGAGTTAAGCGCTCCTGGTAATTTAATTGGAGACGACCAATTATATAATGTAATAGTGACAGCTCACGCTTTCATTATAATTTTTTTTATAGTAATACCTATTATAATTGGAGGGTTTGGTAACTGGCTAGTACCCTTAATATTAGGTAGACCAGATATAGCCTTCCCCCGTATAAACAACATAAGATTTTGACTTCTCCCTCCTTCATTAACTTTGTTACTTATAAGAGGATTAGTAGAAAGAGGTGTGGGTACAGGATGAACTGTCTACCCCCCCCTAGCCGGTGCTACAGCCCATAGGGGGGGCGCAGTTGACTTAGCTATTTTTTC…
990225	WWAMP055-09	BOLD:AAA1262	L216AR1-02	Universite du Quebec a Rimouski			Amphipoda	Gammaridae		Gammarus	Gammarus oceanicus		Adriana Radulovici				Canada	Prince Edward Island	Queens County	Tracadie Harbour		46.404	-63.03							2658057	COI-5P		TACACTATATTTTATTTTAGGGGCTTGGTCTAGAGTTGTAGGTACTTCTCTAAGAGTTATTATTCGCTCAGAGTTAAGCGCTCCTGGTAATTTAATTGGAGATGACCAATTATATAATGTAATAGTGACAGCTCACGCTTTCATTATAATTTTTTTTATAGTAATACCTATTATAATTGGAGGGTTTGGTAACTGGCTAGTACCCTTAATATTAGGTAGACCAGATATAGCCTTCCCCCGTATAAACAACATAAGATTTTGACTTCTCCCTCCTTCATTAACTTTGTTACTTATAAGAGGATTAGTAGAAAGAGGTGTGGGTACAGGATGAACTGTCTACCCCCCCCTAGCCGGTGCTACAGCCCATAGAGGGGGCGCAGTTGACTTAGCTATTTTTTC…
990226	WWAMP056-09	BOLD:AAA1262	L216AR1-03	Universite du Quebec a Rimouski			Amphipoda	Gammaridae		Gammarus	Gammarus oceanicus		Adriana Radulovici				Canada	Prince Edward Island	Queens County	Tracadie Harbour		46.404	-63.03							2658056	COI-5P		TACACTATATTTTATTTTAGGGGCTTGGTCTAGAGTTGTAGGTACTTCTCTAAGAGTTATTATTCGCTCAGAGTTAAGCGCTCCTGGTAATTTAATTGGAGATGACCAATTATATAATGTAATAGTGACAGCTCACGCTTTCATTATAATTTTTTTTATAGTAATACCTATTATAATTGGAGGGTTTGGTAACTGGCTAGTACCCTTAATATTAGGTAGACCAGATATAGCCTTCCCCCGTATAAACAACATAAGATTTTGACTTCTCCCTCCTTCATTAACTTTGTTACTTATAAGAGGATTAGTAGAAAGAGGTGTGGGTACAGGATGAACTGTCTACCCCCCCCTAGCCGGTGCTACAGCCCATAGAGGGGGCGCAGTTGACTTAGCTATTTTTTC…
893566	WWGSL361-08	BOLD:AAA1262	L217AR1-01	Universite du Quebec a Rimouski			Amphipoda	Gammaridae		Gammarus	Gammarus oceanicus		Adriana Radulovici				Canada	Prince Edward Island	Kings County	Savage Harbour		46.432	-62.836							2658110	COI-5P		TACACTATATTTTATTTTAGGGGCTTGGTCTAGAGTTGTAGGTACTTCTCTAAGAGTTATTATTCGCTCAGAGTTAAGCGCTCCTGGTAATTTAATTGGAGACGACCAATTATATAATGTAATAGTGACAGCTCACGCTTTCATTATAATTTTTTTTATAGTAATACCTATTATAATTGGAGGGTTTGGTAACTGGCTAGTACCCTTAATATTAGGTAGACCAGATATAGCCTTCCCCCGTATAAACAACATAAGATTTTGACTTCTCCCTCCTTCATTAACTTTGTTACTTATAAGAGGATTAGTAGAAAGAGGTGTGGGTACAGGATGAACTGTCTACCCCCCCCTAGCCGGTGCTACAGCCCATAGGGGGGGCGCAGTTGACTTAGCTATTTTTTC…
990211	WWAMP041-09	BOLD:AAA1262	L217AR1-02	Universite du Quebec a Rimouski			Amphipoda	Gammaridae		Gammarus	Gammarus oceanicus		Adriana Radulovici				Canada	Prince Edward Island	Kings County	Savage Harbour		46.432	-62.836							2658068	COI-5P		TACACTATATTTTATTTTAGGGGCTTGGTCTAGAGTTGTAGGTACTTCTCTAAGAGTTATTATTCGCTCAGAGTTAAGCGCTCCTGGTAATTTAATTGGAGACGACCAATTATATAATGTAATAGTGACAGCTCACGCTTTCATTATAATTTTTTTTATAGTAATACCTATTATAATTGGAGGGTTTGGTAACTGGCTAGTACCCTTAATATTAGGTAGACCAGATATAGCCTTCCCCCGTATAAACAACATAAGATTTTGACTTCTCCCTCCTTCATTAACTTTGTTACTTATAAGAGGATTAGTAGAAAGAGGTGTGGGTACAGGATGAACTGTCTACCCCCCCCTAGCCGGTGCTACAGCCCATAGGGGGGGCGCAGTTGACTTAGCTATTTTTTC…
990212	WWAMP042-09	BOLD:AAA1262	L217AR1-03	Universite du Quebec a Rimouski			Amphipoda	Gammaridae		Gammarus	Gammarus oceanicus		Adriana Radulovici				Canada	Prince Edward Island	Kings County	Savage Harbour		46.432	-62.836							2658067	COI-5P		TACACTATATTTTATTTTAGGGGCTTGGTCTAGAGTTGTAGGTACTTCTCTAAGAGTTATTATTCGCTCAGAGTTAAGCGCTCCTGGTAATTTAATTGGAGACGACCAATTATATAATGTAATAGTGACAGCTCACGCTTTCATTATAATTTTTTTTATAGTAATACCTATTATAATTGGAGGGTTTGGTAACTGGCTAGTACCCTTAATATTAGGTAGACCAGATATAGCCTTCCCCCGTATAAACAACATAAGATTTTGACTTCTCCCTCCTTCATTAACTTTGTTACTTATAAGAGGATTAGTAGAAAGAGGTGTGGGTACAGGATGAACTGTCTACCCCCCCCTAGCCGGTGCTACAGCCCATAGGGGGGGCGCAGTTGACTTAGCTATTTTTTC…
990229	WWAMP059-09	BOLD:AAA1262	L219AR1-05	Universite du Quebec a Rimouski			Amphipoda	Gammaridae		Gammarus	Gammarus oceanicus		Adriana Radulovici				Canada	Prince Edward Island	Prince County	Tignish Shore	harbour	46.95	-63.994							2658054	COI-5P		TACACTATATTTTATTTTAGGGGCTTGGTCTAGAGTTGTAGGTACTTCTCTAAGAGTTATTATTCGCTCAGAGTTAAGCGCTCCTGGTAATTTAATTGGAGATGACCAATTATATAATGTAATAGTGACAGCTCACGCTTTCATTATAATTTTTTTTATAGTAATACCTATTATAATTGGAGGGTTTGGTAACTGGCTAGTACCCTTAATATTAGGTAGACCAGATATAGCCTTCCCCCGTATAAACAACATAAGATTTTGACTTCTCCCTCCTTCATTAACTTTGTTACTTATAAGAGGATTAGTAGAAAGAGGTGTGGGTACAGGATGAACTGTCTACCCCCCCCTAGCCGGTGCTACAGCCCATAGAGGGGGCGCAGTTGACTTAGCTATTTTTTC…
990230	WWAMP060-09	BOLD:AAA1262	L219AR1-06	Universite du Quebec a Rimouski			Amphipoda	Gammaridae		Gammarus	Gammarus oceanicus		Adriana Radulovici				Canada	Prince Edward Island	Prince County	Tignish Shore	harbour	46.95	-63.994							2658053	COI-5P		TACACTATATTTTATTTTAGGGGCTTGGTCTAGAGTTGTAGGTACTTCTCTAAGAGTTATTATTCGCTCAGAGTTAAGCGCTCCTGGTAATTTAATTGGAGACGACCAATTATATAATGTAATAGTGACAGCTCACGCTTTCATTATAATTTTTTTTATAGTAATACCTATTATAATTGGAGGGTTTGGTAACTGGCTAGTACCCTTAATATTAGGTAGACCAGATATAGCCTTCCCCCGTATAAACAACATAAGATTTTGACTTCTCCCTCCTTCATTAACTTTGTTACTTATAAGAGGATTAGTAGAAAGAGGTGTGGGTACAGGATGAACTGTCTACCCCCCCCTAGCCGGTGCTACAGCCCATAGGGGGGGCGCAGTTGACTTAGCTATTTTTTC…
990199	WWAMP029-09	BOLD:AAA1262	L220AR1-01	Universite du Quebec a Rimouski			Amphipoda	Gammaridae		Gammarus	Gammarus oceanicus		Adriana Radulovici				Canada	Prince Edward Island	Prince County	North Cape		47.058	-63.995							2658079	COI-5P		TACACTATATTTTATTTTAGGGGCTTGGTCTAGAGTTGTAGGTACTTCTCTAAGAGTTATTATTCGCTCAGAGTTAAGCGCTCCTGGTAATTTAATTGGAGATGACCAATTATATAATGTAATAGTGACAGCTCACGCTTTCATTATAATTTTTTTTATAGTAATACCTATTATAATCGGAGGGTTTGGTAACTGGCTAGTACCCTTAATATTAGGTAGACCAGATATAGCCTTCCCCCGTATAAACAACATAAGATTTTGACTTCTCCCTCCTTCATTAACTTTGTTACTTATAAGAGGATTAGTAGAAAGAGGTGTGGGTACAGGATGAACTGTCTACCCCCCCCTAGCCGGTGCTACAGCCCATAGAGGGGGCGCAGTTGACTTAGCTATTTTTTC…
990200	WWAMP030-09	BOLD:AAA1262	L220AR1-02	Universite du Quebec a Rimouski			Amphipoda	Gammaridae		Gammarus	Gammarus oceanicus		Adriana Radulovici				Canada	Prince Edward Island	Prince County	North Cape		47.058	-63.995							2658078	COI-5P		TACACTATATTTTATTTTAGGGGCTTGGTCTAGAGTTGTAGGTACTTCTCTAAGAGTTATTATTCGCTCAGAGTTAAGCGCTCCTGGTAATTTAATTGGAGACGACCAATTATATAATGTAATAGTGACAGCTCACGCTTTCATTATAATTTTTTTTATAGTAATACCTATTATAATTGGAGGGTTTGGTAACTGGCTAGTACCCTTAATATTAGGTAGACCAGATATAGCCTTCCCCCGTATAAACAACATAAGATTTTGACTTCTCCCTCCTTCATTAACTTTGTTACTTATAAGAGGATTAGTAGAAAGAGGTGTGGGTACAGGATGAACTGTCTACCCCCCCCTAGCCGGTGCTACAGCCCATAGGGGGGGCGCAGTTGACTTAGCTATTTTTTC…
990216	WWAMP046-09	BOLD:AAA1262	L221AR1-01	Universite du Quebec a Rimouski			Amphipoda	Gammaridae		Gammarus	Gammarus oceanicus		Adriana Radulovici				Canada	Prince Edward Island	Prince County	Anglo-Tignish		47.001	-63.991							2658063	COI-5P		TACACTATATTTTATTTTAGGGGCTTGGTCTAGAGTTGTAGGTACTTCTCTAAGAGTTATTATTCGCTCAGAGTTAAGCGCTCCTGGTAATTTAATTGGAGACGACCAATTATATAATGTAATAGTGACAGCTCACGCTTTCATTATAATTTTTTTTATAGTAATACCTATTATAATTGGAGGGTTTGGTAACTGGCTAGTACCCTTAATATTAGGTAGACCAGATATAGCCTTCCCCCGTATAAACAACATAAGATTTTGACTTCTCCCTCCTTCATTAACTTTGTTACTTATAAGAGGATTAGTAGAAAGAGGTGTGGGTACAGGATGAACTGTCTACCCCCCCCTAGCCGGTGCTACAGCCCATAGGGGGGGCGCAGTTGACTTAGCTATTTTTTC…
990204	WWAMP034-09	BOLD:AAA1262	L222AR1-02	Universite du Quebec a Rimouski			Amphipoda	Gammaridae		Gammarus	Gammarus oceanicus		Adriana Radulovici				Canada	Prince Edward Island	Prince County	Miminegash	harbour	46.879	-64.233							2658075	COI-5P		TACACTATATTTTATTTTAGGGGCTTGGTCTAGAGTTGTAGGTACTTCTCTAAGAGTTATTATTCGCTCAGAGTTAAGCGCTCCTGGTAATTTAATTGGAGACGACCAATTATATAATGTAATAGTGACAGCTCACGCTTTCATTATAATTTTTTTTATAGTAATACCTATTATAATTGGAGGGTTTGGTAACTGGCTAGTACCCTTAATATTAGGTAGACCAGATATAGCCTTCCCCCGTATAAACAACATAAGATTTTGACTTCTCCCTCCTTCATTAACTTTGTTACTTATAAGAGGATTAGTAGAAAGAGGTGTGGGTACAGGATGAACTGTCTACCCCCCCCTAGCCGGTGCTACAGCCCATAGGGGGGGCGCAGTTGACTTAGCTATTTTTTC…
990209	WWAMP039-09	BOLD:AAA1262	L223AR1-01	Universite du Quebec a Rimouski			Amphipoda	Gammaridae		Gammarus	Gammarus oceanicus		Adriana Radulovici				Canada	Prince Edward Island	Prince County	Brae Harbour		46.615	-64.187							2658070	COI-5P		TACACTATATTTTATTTTAGGGGCTTGGTCTAGAGTTGTAGGTACTTCTCTAAGAGTTATTATTCGCTCAGAGTTAAGCGCTCCTGGTAATTTAATTGGAGATGACCAATTATATAATGTAATAGTGACAGCTCACGCTTTCATTATAATTTTTTTTATAGTAATACCTATTATAATCGGAGGGTTTGGTAACTGGCTAGTACCCTTAATATTAGGTAGACCAGATATAGCCTTCCCCCGTATAAACAACATAAGATTTTGACTTCTCCCTCCTTCACTAACTTTGTTACTTATAAGAGGATTAGTAGAAAGAGGTGTGGGTACAGGATGAACTGTCTACCCCCCCCTAGCCGGTGCTACAGCCCATAGAGGGGGCGCAGTTGACTTAGCTATTTTTTC…
990210	WWAMP040-09	BOLD:AAA1262	L223AR1-02	Universite du Quebec a Rimouski			Amphipoda	Gammaridae		Gammarus	Gammarus oceanicus		Adriana Radulovici				Canada	Prince Edward Island	Prince County	Brae Harbour		46.615	-64.187							2658069	COI-5P		TACACTATATTTTATTTTAGGGGCTTGGTCTAGAGTTGTAGGTACTTCTCTAAGAGTTATTATTCGCTCAGAGTTAAGCGCTCCTGGTAATTTAATTGGAGATGACCAATTATATAATGTAATAGTGACAGCTCACGCTTTCATTATAATTTTTTTTATAGTAATACCTATTATAATCGGAGGGTTTGGTAACTGGCTAGTACCCTTAATATTAGGTAGACCAGATATAGCCTTCCCCCGTATAAACAACATAAGATTTTGACTTCTCCCTCCTTCATTAACTTTGTTACTTATAAGAGGATTAGTAGAAAGAGGTGTGGGTACAGGATGAACTGTCTACCCCCCCCTAGCCGGTGCTACAGCCCATAGAGGGGGCGCAGTTGACTTAGCTATTTTTTC…
893564	WWGSL359-08	BOLD:AAA1262	L230AR1-01	Universite du Quebec a Rimouski			Amphipoda	Gammaridae		Gammarus	Gammarus oceanicus		Adriana Radulovici				Canada	Prince Edward Island	Kings County	North Lake	harbour	46.469	-62.074							2658111	COI-5P		TACACTATATTTTATTTTAGGGGCTTGGTCTAGAGTTGTAGGTACTTCTCTAAGAGTTATTATTCGCTCAGAGTTAAGCGCTCCTGGTAATTTAATTGGAGATGACCAATTATATAATGTAATAGTGACAGCTCACGCTTTCATTATAATTTTTTTTATAGTAATACCTATTATAATTGGAGGGTTTGGTAACTGGCTAGTACCCTTAATATTAGGTAGACCAGATATAGCCTTCCCCCGTATAAACAACATAAGATTTTGACTTCTCCCTCCTTCATTAACTTTGTTACTTATAAGAGGATTAGTAGAAAGAGGTGTGGGTACAGGATGAACTGTCTACCCCCCCCTAGCCGGTGCTACAGCCCATAGAGGGGGCGCAGTTGACTTAGCTATTTTTTC…
990203	WWAMP033-09	BOLD:AAA1262	L230AR1-04	Universite du Quebec a Rimouski			Amphipoda	Gammaridae		Gammarus	Gammarus oceanicus		Adriana Radulovici				Canada	Prince Edward Island	Kings County	North Lake Harbour		46.469	-62.074							2658076	COI-5P		TACACTATATTTTATTTTAGGGGCTTGGTCTAGAGTTGTAGGTACTTCTCTAAGAGTTATTATTCGCTCAGAGTTAAGCGCTCCTGGTAATTTAATTGGAGATGACCAATTATATAATGTAATAGTGACAGCTCACGCTTTCATTATAATTTTTTTTATAGTAATACCTATTATAATTGGAGGGTTTGGTAACTGGCTAGTACCCTTAATATTAGGTAGACCAGATATAGCCTTCCCCCGTATAAACAACATAAGATTTTGACTTCTCCCTCCTTCATTAACTTTGTTACTTATAAGAGGATTAGTAGAAAGAGGTGTGGGTACAGGATGAACTGTCTACCCCCCCCTAGCCGGTGCTACAGCCCATAGAGGGGGCGCAGTTGACTTAGCTATTTTTTC…
893535	WWGSL330-08	BOLD:AAA1262	L233AR1-01	Universite du Quebec a Rimouski			Amphipoda	Gammaridae		Gammarus	Gammarus oceanicus		Adriana Radulovici				Canada	Prince Edward Island	Queens County	Point Deroche		46.422	-62.95							2658118	COI-5P		TACACTATATTTTATTTTAGGGGCTTGGTCTAGAGTTGTAGGTACTTCTCTAAGAGTTATTATTCGCTCAGAGTTAAGCGCTCCTGGTAATTTAATTGGAGACGACCAATTATATAATGTAATAGTGACAGCTCACGCTTTCATTATAATTTTTTTTATAGTAATACCTATTATAATTGGAGGGTTTGGTAACTGGCTAGTACCCTTAATATTAGGTAGACCAGATATAGCCTTCCCCCGTATAAACAACATAAGATTTTGACTTCTCCCTCCTTCATTAACTTTGTTACTTATAAGAGGATTAGTAGAAAGAGGTGTGGGTACAGGATGAACTGTCTACCCCCCCCTAGCCGGTGCTACAGCCCATAGGGGGGGCGCAGTTGACTTAGCTATTTTTTC…
990207	WWAMP037-09	BOLD:AAA1262	L233AR1-02	Universite du Quebec a Rimouski			Amphipoda	Gammaridae		Gammarus	Gammarus oceanicus		Adriana Radulovici				Canada	Prince Edward Island	Queens County	Point Deroche		46.422	-62.95							2658072	COI-5P		TACACTATATTTTATTTTAGGGGCTTGGTCTAGAGTTGTAGGTACTTCTCTAAGAGTTATTATTCGCTCAGAGTTAAGCGCTCCTGGTAATTTAATTGGAGACGACCAATTATATAATGTAATAGTGACAGCTCACGCTTTCATTATAATTTTTTTTATAGTAATACCTATTATAATTGGAGGGTTTGGTAACTGGCTAGTACCCTTAATATTAGGTAGACCAGATATAGCCTTCCCCCGTATAAACAACATAAGATTTTGACTTCTCCCTCCTTCATTAACTTTGTTACTTATAAGAGGATTAGTAGAAAGAGGTGTGGGTACAGGATGAACTGTCTACCCCCCCCTAGCCGGTGCTACAGCCCATAGGGGGGGCGCAGTTGACTTAGCTATTTTTTC…
990208	WWAMP038-09	BOLD:AAA1262	L233AR1-03	Universite du Quebec a Rimouski			Amphipoda	Gammaridae		Gammarus	Gammarus oceanicus		Adriana Radulovici				Canada	Prince Edward Island	Queens County	Point Deroche		46.422	-62.95							2658071	COI-5P		TACACTATATTTTATTTTAGGGGCTTGGTCTAGAGTTGTAGGTACTTCTCTAAGAGTTATTATTCGCTCAGAGTTAAGCGCTCCTGGTAATTTAATTGGAGATGACCAATTATATAATGTAATAGTGACAGCTCACGCTTTCATTATAATTTTTTTTATAGTAATACCTATTATAATTGGAGGGTTTGGTAACTGGCTAGTACCCTTAATATTAGGTAGACCAGATATAGCCTTCCCCCGTATAAACAACATAAGATTTTGACTTCTCCCTCCTTCATTAACTTTGTTACTTATAAGAGGATTAGTAGAAAGAGGTGTGGGTACAGGATGAACTGTCTACCCCCCCCTAGCCGGTGCTACAGCCCATAGAGGGGGCGCAGTTGACTTAGCTATTTTTTC…
990290	WWAMP120-09	BOLD:AAA1262	L234AR1-01	Universite du Quebec a Rimouski			Amphipoda	Gammaridae		Gammarus	Gammarus oceanicus		Adriana Radulovici				Canada	Prince Edward Island	Queens County	Argyle Shore		46.17	-63.383							2658032	COI-5P		TACACTATATTTTATTTTAGGGGCTTGGTCTAGAGTTGTAGGTACTTCTCTAAGAGTTATTATTCGCTCAGAGTTAAGCGCTCCTGGTAATTTAATTGGAGATGACCAATTATATAATGTAATAGTGACAGCTCACGCTTTCATTATAATTTTTTTTATAGTAATACCTATTATAATTGGAGGGTTTGGTAACTGGCTAGTACCCTTAATATTAGGTAGACCAGATATAGCCTTCCCCCGTATAAACAACATAAGATTTTGACTTCTCCCTCCTTCATTAACTTTGTTACTTATAAGAGGATTAGTAGAAAGAGGTGTGGGTACAGGATGAACTATCTACCCCCCCCTAGCCGGTGCTACAGCCCATAGAGGGGGCGCAGTTGACTTAGCTATTTTTTC…
990291	WWAMP121-09	BOLD:AAA1262	L234AR1-02	Universite du Quebec a Rimouski			Amphipoda	Gammaridae		Gammarus	Gammarus oceanicus		Adriana Radulovici				Canada	Prince Edward Island	Queens County	Argyle Shore		46.17	-63.383							2658031	COI-5P		TACACTATATTTTATTTTAGGGGCTTGGTCTAGAGTTGTAGGTACTTCTCTAAGAGTTATTATTCGCTCAGAGTTAAGCGCTCCTGGTAATTTAATTGGAGATGACCAATTATATAATGTAATAGTGACAGCTCACGCTTTCATTATAATTTTTTTTATAGTAATACCTATTATAATTGGAGGGTTTGGTAACTGGCTAGTACCCTTAATATTAGGTAGACCAGATATAGCCTTCCCCCGTATAAACAACATAAGATTTTGACTTCTCCCTCCTTCATTAACTTTGTTACTTATAAGAGGATTAGTAGAAAGAGGTGTGGGTACAGGATGAACTGTCTACCCCCCCCTAGCCGGTGCTACAGCCCATAGAGGGGGCGCAGTTGACTTAGCTATTTTTTC…
1169914	WWAMP362-09	BOLD:AAA1262	L239AR1-01	Universite du Quebec a Rimouski			Amphipoda						Adriana Radulovici				Canada	Newfoundland and Labrador				49.542	-56.865							3349891	COI-5P	GU660986-SUPPRESSED	TACACTATATTTTATTTTAGGAGCTTGGTCTAGAGTTGTAGGTACTTCTCTAAGAGTTATTATTCGCTCAGAGTTAAGCGCTCCTGGTAATTTAATTGGAGATGACCAATTATATAATGTAATAGTGACAGCTCACGCTTTCATTATAATTTTTTTTATAGTAATACCTATTATAATCGGAGGGTTTGGTAACTGGCTAGTACCCTTAATACTAGGTAGACCAGATATAGCCTTCCCCCGTATAAACAACATAAGATTTTGACTTCTCCCTCCTTCATTAACTTTGTTACTTATAAGAGGATTAGTAGAAAGAGGTGTGGGTACAGGATGAACTGTCTACCCCCCCCTAGCCGGTGCTACAGCCCATAGAGGGGGCGCAGTTGACTTAGCTATTTTTTC…
1169915	WWAMP363-09	BOLD:AAA1262	L239AR1-02	Universite du Quebec a Rimouski			Amphipoda						Adriana Radulovici				Canada	Newfoundland and Labrador				49.542	-56.865							3349892	COI-5P	GU660989-SUPPRESSED	TACACTATATTTTATTTTAGGAGCTTGGTCTAGAGTTGTAGGTACTTCTCTAAGAGTTATTATTCGCTCAGAGTTAAGCGCTCCTGGTAATTTAATTGGAGATGACCAATTATATAATGTAATAGTGACAGCTCACGCTTTCATTATAATTTTTTTTATAGTAATACCTATTATAATCGGAGGGTTTGGTAACTGGCTAGTACCCTTAATACTAGGTAGACCAGATATAGCCTTCCCCCGTATAAACAACATAAGATTTTGACTTCTCCCTCCTTCATTAACTTTGTTACTTATAAGAGGATTAGTAGAAAGAGGTGTGGGTACAGGATGAACTGTCTACCCCCCCCTAGCCGGTGCTACAGCCCATAGAGGGGGCGCAGTTGACTTAGCTATTTTTTC…
1169916	WWAMP364-09	BOLD:AAA1262	L239AR1-03	Universite du Quebec a Rimouski			Amphipoda						Adriana Radulovici				Canada	Newfoundland and Labrador				49.542	-56.865							3349893	COI-5P	GU660991-SUPPRESSED	TACACTATATTTTATTTTAGGAGCTTGGTCTAGAGTTGTAGGTACTTCTCTAAGAGTTATTATTCGCTCAGAGTTAAGCGCTCCTGGTAATTTAATTGGAGATGACCAATTATATAATGTAATAGTGACAGCTCACGCTTTCATTATAATTTTTTTTATAGTAATACCTATTATAATCGGAGGGTTTGGTAACTGGCTAGTACCCTTAATACTAGGTAGACCAGATATAGCCTTCCCCCGTATAAACAACATAAGATTTTGACTTCTCCCTCCTTCATTAACTTTGTTACTTATAAGAGGATTAGTAGAAAGAGGTGTGGGTACAGGATGAACTGTCTACCCCCCCCTAGCCGGTGCTACAGCCCATAGAGGGGGCGCAGTTGACTTAGCTATTTTTTC…
1169917	WWAMP365-09	BOLD:AAA1262	L239AR1-04	Universite du Quebec a Rimouski			Amphipoda						Adriana Radulovici				Canada	Newfoundland and Labrador				49.542	-56.865							3349894	COI-5P	GU660990-SUPPRESSED	TACACTATATTTTATTTTAGGAGCTTGGTCTAGAGTTGTAGGTACTTCTCTAAGAGTTATTATTCGCTCAGAGTTAAGCGCTCCTGGTAATTTAATTGGAGATGACCAATTATATAATGTAATAGTGACAGCTCACGCTTTCATTATAATTTTTTTTATAGTAATACCTATTATAATCGGAGGGTTTGGTAACTGGCTAGTACCCTTAATACTAGGTAGACCAGATATAGCCTTCCCCCGTATAAACAACATAAGATTTTGACTTCTCCCTCCTTCATTAACTTTGTTACTTATAAGAGGATTAGTAGAAAGAGGTGTGGGTACAGGATGAACTGTCTACCCCCCCCTAGCCGGTGCTACAGCCCATAGGGGGGGCGCAGTTGACTTAGCTATTTTTTC…
1169889	WWAMP337-09	BOLD:AAA1262	L240AR1-02	Universite du Quebec a Rimouski			Amphipoda						Adriana Radulovici				Canada	Newfoundland and Labrador				47.7	-52.704							3349867	COI-5P	GU660968-SUPPRESSED	TACACTATATTTTATTTTAGGAGCTTGGTCTAGAGTTGTAGGTACTTCTCTAAGAGTTATTATTCGCTCAGAGTTAAGCGCTCCTGGTAATTTAATTGGAGATGACCAATTATATAATGTAATAGTGACAGCTCACGCTTTCATTATAATTTTTTTTATAGTAATACCTATTATAATCGGAGGGTTTGGTAACTGGCTAGTACCCTTAATACTAGGTAGACCAGATATAGCCTTCCCCCGTATAAACAACATAAGATTTTGACTTCTCCCTCCTTCATTAACTTTGTTACTTATAAGAGGATTAGTAGAAAGAGGTGTGGGTACAGGATGAACTGTCTACCCCCCCCTAGCCGGTGCTACAGCCCATAGAGGGGGCGCAGTTGACTTAGCTATTTTTTC…
1169890	WWAMP338-09	BOLD:AAA1262	L240AR1-03	Universite du Quebec a Rimouski			Amphipoda						Adriana Radulovici				Canada	Newfoundland and Labrador				47.7	-52.704							3349868	COI-5P	GU660971-SUPPRESSED	TACACTATATTTTATTTTAGGAGCTTGGTCTAGAGTTGTAGGTACTTCTCTAAGAGTTATTATTCGCTCAGAGTTAAGCGCTCCTGGTAATTTAATTGGAGATGACCAATTATATAATGTAATAGTGACAGCTCACGCTTTCATTATAATTTTTTTTATAGTAATACCTATTATAATCGGAGGGTTTGGTAACTGGCTAGTACCCTTAATACTAGGTAGACCAGATATAGCCTTCCCCCGTATAAACAACATAAGATTTTGACTTCTCCCTCCTTCATTAACTTTGTTACTTATAAGAGGATTAGTAGAAAGAGGTGTGGGTACAGGATGAACTGTCTACCCCCCCCTAGCCGGTGCTACAGCCCATAGGGGGGGCGCAGTTGACTTAGCTATTTTTTC…
1169892	WWAMP340-09	BOLD:AAA1262	L240AR1-05	Universite du Quebec a Rimouski			Amphipoda						Adriana Radulovici				Canada	Newfoundland and Labrador				47.7	-52.704							3349870	COI-5P	GU660970-SUPPRESSED	TACACTATATTTTATTTTAGGAGCTTGGTCTAGAGTTGTAGGTACTTCTCTAAGAGTTATTATTCGCTCAGAGTTAAGCGCTCCTGGTAATTTAATTGGAGATGACCAATTATATAATGTAATAGTGACAGCTCACGCTTTCATTATAATTTTTTTTATAGTAATACCTATTATAATCGGAGGGTTTGGTAACTGGCTAGTACCCTTAATACTAGGTAGACCAGATATAGCCTTCCCCCGTATAAACAACATAAGATTTTGACTTCTCCCTCCTTCATTAACTTTGTTACTTATAAGAGGATTAGTAGAAAGAGGTGTGGGTACAGGATGAACTGTCTACCCCCCCCTAGCCGGTGCTACAGCCCATAGAGGGGGCGCAGTTGACTTAGCTATTTTTTC…
1169907	WWAMP355-09	BOLD:AAA1262	L242AR1-01	Universite du Quebec a Rimouski			Amphipoda						Adriana Radulovici				Canada	Newfoundland and Labrador				47.18	-52.844							3349884	COI-5P	GU660980-SUPPRESSED	TACACTATATTTTATTTTAGGAGCTTGGTCTAGAGTTGTAGGTACTTCTCTAAGAGTTATTATTCGCTCAGAGTTAAGCGCTCCTGGTAATTTAATTGGAGATGACCAATTATATAATGTAATAGTGACAGCTCACGCTTTCATTATAATTTTTTTTATAGTAATACCTATTATAATCGGAGGGTTTGGTAACTGGCTAGTACCCTTAATACTAGGTAGACCAGATATAGCCTTCCCCCGTATAAACAACATAAGATTTTGACTTCTCCCTCCTTCATTAACTTTGTTACTTATAAGAGGATTAGTAGAAAGAGGTGTGGGTACAGGATGAACTGTCTACCCCCCCCTAGCCGGTGCTACAGCCCATAGGGGGGGCGCAGTTGACTTAGCTATTTTTTC…
1169908	WWAMP356-09	BOLD:AAA1262	L242AR1-02	Universite du Quebec a Rimouski			Amphipoda						Adriana Radulovici				Canada	Newfoundland and Labrador				47.18	-52.844							3349885	COI-5P	GU660982-SUPPRESSED	TACACTATATTTTATTTTAGGAGCTTGGTCTAGAGTTGTAGGTACTTCTCTAAGAGTTATTATTCGCTCAGAGTTAAGCGCTCCTGGTAATTTAATTGGAGATGACCAATTATATAATGTAATAGTGACAGCTCACGCTTTCATTATAATTTTTTTTATAGTAATACCTATTATAATCGGAGGGTTTGGTAACTGGCTAGTACCCTTAATACTAGGTAGACCAGATATAGCCTTCCCCCGTATAAACAACATAAGATTTTGACTTCTCCCTCCTTCATTAACTTTGTTACTTATAAGAGGATTAGTAGAAAGAGGTGTGGGTACAGGATGAACTGTCTACCCCCCCCTAGCCGGTGCTACAGCCCATAGAGGGGGCGCAGTTGACTTAGCTATTTTTTC…
1169909	WWAMP357-09	BOLD:AAA1262	L242AR1-03	Universite du Quebec a Rimouski			Amphipoda						Adriana Radulovici				Canada	Newfoundland and Labrador				47.18	-52.844							3349886	COI-5P	GU660985-SUPPRESSED	TACACTATATTTTATTTTAGGAGCTTGGTCTAGAGTTGTAGGTACTTCTCTAAGAGTTATTATTCGCTCAGAGTTAAGCGCTCCTGGTAATTTAATTGGAGATGACCAATTATATAATGTAATAGTGACAGCTCACGCTTTCATTATAATTTTTTTTATAGTAATACCTATTATAATCGGAGGGTTTGGTAACTGGCTAGTACCCTTAATACTAGGTAGACCAGATATAGCCTTCCCCCGTATAAACAACATAAGATTTTGACTTCTCCCTCCTTCATTAACTTTGTTACTTATAAGAGGATTAGTAGAAAGAGGTGTGGGTACAGGATGAACTGTCTACCCCCCCCTAGCCGGTGCTACAGCCCATAGAGGGGGCGCAGTTGACTTAGCTATTTTTTC…
1169812	WWAMP260-09	BOLD:AAA1262	L242AR1-04	Universite du Quebec a Rimouski			Amphipoda						Adriana Radulovici				Canada	Newfoundland and Labrador				47.18	-52.844							3343593	COI-5P	GU660958-SUPPRESSED	-------------------------------------------------------------------------------------------------------------------AATGTAATAGTGACAGCTCACGCTTTCATTATAATTTTTTTTATAGTAATACCTATTATAATCGGAGGGTTTGGTAACTGGCTAGTACCCTTAATACTAGGTAGACCAGATATAGCCTTCCCCCGTATAAACAACATAAGATTTTGACTTCTCCCTCCTTCATTAACTTTGTTACTTATAAGAGGATTAGTAGAAAGAGGTGTGGGTACAGGATGAACTGTCTACCCCCCCCTAGCCGGTGCTACAGCCCATAGAGGGGGCGCAGTTGACTTAGCTATTTTTTC…
1169910	WWAMP358-09	BOLD:AAA1262	L243AR1-01	Universite du Quebec a Rimouski			Amphipoda						Adriana Radulovici				Canada	Newfoundland and Labrador				46.882	-53.949							3349887	COI-5P	GU660984-SUPPRESSED	TACACTATATTTTATTTTAGGAGCTTGGTCTAGAGTTGTAGGTACTTCTCTAAGAGTTATTATTCGCTCAGAGTTAAGCGCTCCTGGTAATTTAATTGGAGATGACCAATTATATAATGTAATAGTGACAGCTCACGCTTTCATTATAATTTTTTTTATAGTAATACCTATTATAATCGGAGGGTTTGGTAACTGGCTAGTACCCTTAATACTAGGTAGACCAGATATAGCCTTCCCCCGTATAAACAACATAAGATTTTGACTTCTCCCTCCTTCATTAACTTTGTTACTTATAAGAGGATTAGTAGAAAGAGGTGTGGGTACAGGATGAACTGTCTACCCCCCCCTAGCCGGTGCTACAGCCCATAGGGGGGGCGCAGTTGACTTAGCTATTTTTTC…
1169911	WWAMP359-09	BOLD:AAA1262	L243AR1-02	Universite du Quebec a Rimouski			Amphipoda						Adriana Radulovici				Canada	Newfoundland and Labrador				46.882	-53.949							3349888	COI-5P	GU660983-SUPPRESSED	TACACTATATTTTATTTTAGGAGCTTGGTCTAGAGTTGTAGGTACTTCTCTAAGAGTTATTATTCGCTCAGAGTTAAGCGCTCCTGGTAATTTAATTGGAGATGACCAATTATATAATGTAATAGTGACAGCTCACGCTTTCATTATAATTTTTTTTATAGTAATACCTATTATAATCGGAGGGTTTGGTAACTGGCTAGTACCCTTAATACTAGGTAGACCAGATATAGCCTTCCCCCGTATAAACAACATAAGATTTTGACTTCTCCCTCCTTCATTAACTTTGTTACTTATAAGAGGATTAGTAGAAAGAGGTGTGGGTACAGGATGAACTGTCTACCCCCCCCTAGCCGGTGCTACAGCCCATAGGGGGGGCGCAGTTGACTTAGCTATTTTTTC…
1169912	WWAMP360-09	BOLD:AAA1262	L243AR1-03	Universite du Quebec a Rimouski			Amphipoda						Adriana Radulovici				Canada	Newfoundland and Labrador				46.882	-53.949							3349889	COI-5P	GU660988-SUPPRESSED	TACACTATATTTTATTTTAGGAGCTTGGTCTAGAGTTGTAGGTACTTCTCTAAGAGTTATTATTCGCTCAGAGTTAAGCGCTCCTGGTAATTTAATTGGAGATGACCAATTATATAATGTAATAGTGACAGCTCACGCTTTCATTATAATTTTTTTTATAGTAATACCTATTATAATCGGAGGGTTTGGTAACTGGCTAGTACCCTTAATACTAGGTAGACCAGATATAGCCTTCCCCCGTATAAACAACATAAGATTTTGACTTCTCCCTCCTTCATTAACTTTGTTACTTATAAGAGGATTAGTAGAAAGAGGTGTGGGTACGGGATGAACTGTCTACCCCCCCCTAGCCGGTGCTACAGCCCATAGAGGGGGCGCAGTTGACTTAGCTATTTTTTC…
1169913	WWAMP361-09	BOLD:AAA1262	L243AR1-04	Universite du Quebec a Rimouski			Amphipoda						Adriana Radulovici				Canada	Newfoundland and Labrador				46.882	-53.949							3349890	COI-5P	GU660987-SUPPRESSED	TACACTATATTTTATTTTAGGAGCTTGGTCTAGAGTTGTAGGTACTTCTCTAAGAGTTATTATTCGCTCAGAGTTAAGCGCTCCTGGTAATTTAATTGGAGATGACCAATTATATAATGTAATAGTGACAGCTCACGCTTTCATTATAATTTTTTTTATAGTAATACCTATTATAATCGGAGGGTTTGGTAACTGGCTAGTACCCTTAATACTAGGTAGACCAGATATAGCCTTCCCCCGTATAAACAACATAAGATTTTGACTTCTCCCTCCTTCATTAACTTTGTTACTTATAAGAGGATTAGTAGAAAGAGGTGTGGGTACAGGATGAACTGTCTACCCCCCCCTAGCCGGTGCTACAGCCCATAGAGGGGGCGCAGTTGACTTAGCTATTTTTTC…
1169896	WWAMP344-09	BOLD:AAA1262	L245AR1-01	Universite du Quebec a Rimouski			Amphipoda						Adriana Radulovici				Canada	Newfoundland and Labrador				49.657	-54.788							3349874	COI-5P	GU660974-SUPPRESSED	TACACTATATTTTATTTTAGGAGCTTGGTCTAGAGTTGTAGGTACTTCTCTAAGAGTTATTATTCGCTCAGAGTTAAGCGCTCCTGGTAATTTAATTGGAGATGACCAATTATATAATGTAATAGTGACAGCTCACGCTTTCATTATAATTTTTTTTATAGTAATACCTATTATAATCGGAGGGTTTGGTAACTGGCTAGTACCCTTAATACTAGGTAGACCAGATATAGCCTTCCCCCGTATAAACAACATAAGATTTTGACTTCTCCCTCCTTCATTAACTTTGTTACTTATAAGAGGATTAGTAGAAAGAGGTGTGGGTACAGGATGAACTGTCTACCCCCCCCTAGCCGGTGCTACAGCCCATAGAGGGGGCGCAGTTGACTTAGCTATTTTTTC…
1169897	WWAMP345-09	BOLD:AAA1262	L245AR1-02	Universite du Quebec a Rimouski			Amphipoda						Adriana Radulovici				Canada	Newfoundland and Labrador				49.657	-54.788							3349875	COI-5P	GU660973-SUPPRESSED	TACACTATATTTTATTTTAGGAGCTTGGTCTAGAGTTGTAGGTACTTCTCTAAGAGTTATTATTCGCTCAGAGTTAAGCGCTCCTGGTAATTTAATTGGAGATGACCAATTATATAATGTAATAGTGACAGCTCACGCTTTCATTATAATTTTTTTTATAGTAATACCTATTATAATCGGAGGGTTTGGTAACTGGCTAGTACCCTTAATACTAGGTAGACCAGATATAGCCTTCCCCCGTATAAACAACATAAGATTTTGACTTCTCCCTCCTTCATTAACTTTGTTACTTATAAGAGGATTAGTAGAAAGAGGTGTGGGTACAGGATGAACTGTCTACCCCCCCCTAGCCGGTGCTACAGCCCATAGAGGGGGCGCAGTTGACTTAGCTATTTTTTC…
1169898	WWAMP346-09	BOLD:AAA1262	L245AR1-03	Universite du Quebec a Rimouski			Amphipoda						Adriana Radulovici				Canada	Newfoundland and Labrador				49.657	-54.788							3349876	COI-5P	GU660972-SUPPRESSED	TACACTATATTTTATTTTAGGAGCTTGGTCTAGAGTTGTAGGTACTTCTCTAAGAGTTATTATTCGCTCAGAGTTAAGCGCTCCTGGTAATTTAATTGGAGATGACCAATTATATAATGTAATAGTGACAGCTCACGCTTTCATTATAATTTTTTTTATAGTAATACCTATTATAATCGGAGGGTTTGGTAACTGGCTAGTACCCTTAATACTAGGTAGACCAGATATAGCCTTCCCCCGTATAAACAACATAAGATTTTGACTTCTCCCTCCTTCATTAACTTTGTTACTTATAAGAGGATTAGTAGAAAGAGGTGTGGGTACAGGATGAACTGTCTACCCCCCCCTAGCCGGTGCTACAGCCCATAGGGGGGGCGCAGTTGACTTAGCTATTTTTTC…
1169903	WWAMP351-09	BOLD:AAA1262	L246AR1-04	Universite du Quebec a Rimouski			Amphipoda						Adriana Radulovici				Canada	Newfoundland and Labrador				49.706	-54.059							3349880	COI-5P	GU660979-SUPPRESSED	TACACTATATTTTATTTTAGGAGCTTGGTCTAGAGTTGTAGGTACTTCTCTAAGAGTTATTATTCGATCAGAGTTAAGCGCTCCTGGTAATTTAATTGGAGATGACCAATTATATAATGTAATAGTGACAGCTCACGCTTTCATTATAATTTTTTTTATAGTAATACCTATTATAATCGGAGGGTTTGGTAACTGGCTAGTACCCTTAATACTAGGTAGACCAGATATAGCCTTCCCCCGTATAAACAATATAAGATTTTGACTTCTCCCTCCTTCATTAACTTTGTTACTTATAAGAGGATTAGTAGAAAGAGGTGTGGGTACAGGATGAACTGTCTACCCCCCCCTAGCCGGTGCTACAGCCCATAGAGGGGGCGCAGTTGACTTAGCTATTTTTTC…
1169904	WWAMP352-09	BOLD:AAA1262	L246AR1-05	Universite du Quebec a Rimouski			Amphipoda						Adriana Radulovici				Canada	Newfoundland and Labrador				49.706	-54.059							3349881	COI-5P	GU660978-SUPPRESSED	TACACTATATTTTATTTTAGGAGCTTGGTCTAGAGTTGTAGGTACTTCTCTAAGAGTTATTATTCGCTCAGAGTTAAGCGCTCCTGGTAATTTAATTGGAGATGACCAATTATATAATGTAATAGTGACAGCTCACGCTTTCATTATAATTTTTTTTATAGTAATACCTATTATAATCGGAGGGTTTGGTAACTGGCTAGTACCCTTAATACTAGGTAGACCAGATATAGCCTTCCCCCGTATAAACAACATAAGATTTTGACTTCTCCCTCCTTCATTAACTTTGTTACTTATAAGAGGATTAGTAGAAAGAGGTGTGGGTACAGGATGAACTGTCTACCCCCCCCTAGCCGGTGCTACAGCCCATAGAGGGGGCGCAGTTGACTTAGCTATTTTTTC…
1169905	WWAMP353-09	BOLD:AAA1262	L246AR1-06	Universite du Quebec a Rimouski			Amphipoda						Adriana Radulovici				Canada	Newfoundland and Labrador				49.706	-54.059							3349882	COI-5P	GU660977-SUPPRESSED	TACACTATATTTTATTTTAGGAGCTTGGTCTAGAGTTGTAGGTACTTCTCTAAGAGTTATTATTCGCTCAGAGTTAAGCGCTCCTGGTAATTTAATTGGAGATGACCAATTATATAATGTAATAGTGACAGCTCACGCTTTCGTTATAATTTTTTTTATAGTAATACCTATTATAATCGGAGGGTTTGGTAACTGGCTAGTACCCTTAATACTAGGTAGACCAGATATAGCCTTCCCCCGTATAAACAACATAAGATTTTGACTTCTCCCTCCTTCATTAACTTTGTTACTTATAAGAGGATTAGTAGAAAGAGGTGTGGGTACAGGATGAACTGTCTACCCCCCCCTAGCCGGTGCTACAGCCCATAGGGGGGGCGCAGTTGACTTAGCTATTTTTTC…
1169906	WWAMP354-09	BOLD:AAA1262	L246AR1-07	Universite du Quebec a Rimouski			Amphipoda						Adriana Radulovici				Canada	Newfoundland and Labrador				49.706	-54.059							3349883	COI-5P	GU660981-SUPPRESSED	TACACTATATTTTATTTTAGGAGCTTGGTCTAGAGTTGTAGGTACTTCTCTAAGAGTTATTATTCGCTCAGAGTTAAGCGCTCCTGGTAATTTAATTGGAGATGACCAATTATATAATGTAATAGTGACAGCTCACGCTTTCATTATAATTTTTTTTATAGTAATACCTATTATAATCGGAGGGTTTGGTAACTGGCTAGTACCCTTAATACTAGGTAGACCAGATATAGCCTTCCCCCGTATAAACAACATAAGATTTTGACTTCTCCCTCCTTCATTAACTTTGTTACTTATAAGAGGATTAGTAGAAAGAGGTGTGGGTACAGGATGAACTGTCTACCCCCCCCTAGCCGGTGCTACAGCCCATAGGGGGGGCGCAGTTGACTTAGCTATTTTTTC…
1169900	WWAMP348-09	BOLD:AAA1262	L248AR1-02	Universite du Quebec a Rimouski			Amphipoda						Adriana Radulovici				Canada	Newfoundland and Labrador				49.204	-53.506							3349878	COI-5P	GU660975-SUPPRESSED	TACACTATATTTTATTTTAGGAGCTTGGTCTAGAGTTGTAGGTACTTCTCTAAGAGTTATTATTCGCTCAGAGTTAAGCGCTCCTGGTAATTTAATTGGAGATGACCAATTATATAATGTAATAGTGACAGCTCACGCTTTCATTATAATTTTTTTTATAGTAATACCTATTATAATCGGAGGGTTTGGTAACTGGCTAGTACCCTTAATACTAGGTAGACCAGATATAGCCTTCCCCCGTATAAACAACATAAGATTTTGACTTCTCCCTCCTTCATTAACTTTGTTACTTATAAGAGGATTAGTAGAAAGAGGTGTGGGTACAGGATGAACTGTCTACCCCCCCCTAGCCGGTGCTACAGCCCATAGGGGGGGCGCAGTTGACTTAGCTATTTTTTC…
1169901	WWAMP349-09	BOLD:AAA1262	L248AR1-03	Universite du Quebec a Rimouski			Amphipoda						Adriana Radulovici				Canada	Newfoundland and Labrador				49.204	-53.506							3349879	COI-5P	GU660976-SUPPRESSED	TACACTATATTTTATTTTAGGAGCTTGGTCTAGAGTTGTAGGTACTTCTCTAAGAGTTATTATTCGCTCAGAGTTAAGCGCTCCTGGTAATTTAATTGGAGATGACCAATTATATAATGTAATAGTGACAGCTCACGCTTTCATTATAATTTTTTTTATAGTAATACCTATTATAATCGGAGGGTTTGGTAACTGGCTAGTACCCTTAATACTAGGTAGACCAGATATAGCCTTCCCCCGTATAAACAACATAAGATTTTGACTTCTCCCTCCTTCATTAACTTTGTTACTTATAAGAGGATTAGTAGAAAGAGGTGTGGGTACAGGATGAACTGTCTACCCCCCCCTAGCCGGTGCTACAGCCCATAGAGGGGGCGCAGTTGACTTAGCTATTTTTTC…
1169880	WWAMP328-09	BOLD:AAA1262	L250AR1-01	Universite du Quebec a Rimouski			Amphipoda						Adriana Radulovici				Canada	Newfoundland and Labrador				49.586	-57.939							3349826	COI-5P	GU660964-SUPPRESSED	TACATTATATTTTATTTTAGGGGCTTGGTCTAGAGTTGTAGGTACTTCTCTAAGAGTTATTATTCGCTCAGAGTTAAGCGCTCCTGGTAATTTAATTGGAGATGACCAATTATATAATGTAATAGTGACAGCTCACGCTTTCATTATAATTTTTTTTATAGTAATACCTATTATAATCGGAGGGTTTGGTAACTGGCTAGTACCCTTAATATTAGGTAGACCAGATATAGCCTTCCCCCGTATAAACAACATAAGATTTTGACTTCTCCCTCCTTCATTAACTTTGTTACTTATAAGAGGATTAGTAGAAAGAGGTGTGGGTACAGGATGAACTGTCTACCCCCCCCTAGCCGGTGCTACAGCCCATAGAGGGGGCGCAGTTGACTTAGCTATTTTTTC…
1169881	WWAMP329-09	BOLD:AAA1262	L250AR1-02	Universite du Quebec a Rimouski			Amphipoda						Adriana Radulovici				Canada	Newfoundland and Labrador				49.586	-57.939							3349827	COI-5P	GU660967-SUPPRESSED	TACACTATATTTTATTTTAGGGGCTTGGTCTAGAGTTGTAGGTACTTCTCTAAGAGTTATTATTCGCTCAGAGTTAAGCGCTCCTGGTAATTTAATTGGAGATGACCAATTATATAATGTAATAGTGACAGCTCACGCTTTCATTATAATTTTTTTTATAGTAATACCTATTATAATCGGAGGGTTTGGTAACTGGCTAGTACCCTTAATATTAGGTAGACCAGATATAGCCTTCCCCCGTATAAACAACATAAGATTTTGACTTCTCCCTCCTTCATTAACTTTGTTACTTATAAGAGGATTAGTAGAAAGAGGTGTGGGTACAGGATGAACTGTCTACCCCCCCCTAGCCGGTGCTACAGCCCATAGAGGGGGCGCAGTTGACTTAGCTATTTTTTC…
1169882	WWAMP330-09	BOLD:AAA1262	L250AR1-03	Universite du Quebec a Rimouski			Amphipoda						Adriana Radulovici				Canada	Newfoundland and Labrador				49.586	-57.939							3349863	COI-5P	GU660966-SUPPRESSED	TACACTATATTTTATTTTAGGAGCTTGGTCTAGAGTTGTAGGTACTTCTCTAAGAGTTATTATTCGCTCAGAGTTAAGCGCTCCTGGTAATTTAATTGGAGATGACCAATTATATAATGTAATAGTGACAGCTCACGCTTTCATTATAATTTTTTTTATAGTAATACCTATTATAATCGGAGGGTTTGGTAACTGGCTAGTACCCTTAATACTAGGTAGACCAGATATAGCCTTCCCCCGTATAAACAACATAAGATTTTGACTTCTCCCTCCTTCATTAACTTTGTTACTTATAAGAGGATTAGTAGAAAGAGGTGTGGGTACAGGATGAACTGTCTACCCCCCCCTAGCCGGTGCTACAGCCCATAGAGGGGGCGCAGTTGACTTAGCTATTTTTTC…
1595549	WWAMP762-10	BOLD:AAA1262	L250AR1-09	Universite du Quebec a Rimouski			Amphipoda						Adriana Radulovici				Canada	Newfoundland and Labrador				49.586	-57.939							3660488	COI-5P	HQ584831-SUPPRESSED	TACACTATATTTTATTTTAGGGGCTTGGTCTAGAGTTGTAGGTACTTCTCTAAGAGTTATTATTCGCTCAGAGTTAAGCGCTCCTGGTAATTTAATTGGAGATGACCAATTATATAATGTAATAGTGACAGCTCACGCTTTCATTATAATTTTTTTTATAGTAATACCTATTATAATCGGAGGGTTTGGTAACTGGCTAGTACCCTTAATATTAGGTAGACCAGATATAGCCTTCCCCCGTATAAACAACATAAGATTTTGACTTCTCCCTCCTTCATTAACTTTGTTACTTATAAGAGGATTAGTAGAAAGAGGTGTGGGTACAGGATGAACTGTCTACCCCCCCCTAGCCGGTGCTACAGCCCATAGAGGGGGCGCAGTTGACTTAGCTATTTTTTC…
1169877	WWAMP325-09	BOLD:AAA1262	L251AR1-01	Universite du Quebec a Rimouski			Amphipoda						Adriana Radulovici				Canada	Newfoundland and Labrador				50.617	-57.167							3349860	COI-5P	GU660961-SUPPRESSED	TACACTATATTTTATTTTAGGGGCTTGGTCTAGAGTTGTAGGTACTTCTCTAAGAGTTATTATTCGCTCAGAGTTAAGCGCTCCTGGTAATTTAATTGGAGATGACCAATTATATAATGTAATAGTGACAGCTCACGCTTTCATTATAATTTTTTTTATAGTAATACCTATTATAATCGGAGGGTTTGGTAACTGGCTAGTACCCTTAATATTAGGTAGACCAGATATAGCCTTCCCCCGTATAAACAACATAAGATTTTGACTTCTCCCTCCTTCATTAACTTTGTTACTTATAAGAGGATTAGTAGAAAGAGGTGTGGGTACAGGATGAACTGTCTACCCCCCCCTAGCCGGTGCTACAGCCCATAGAGGGGGCGCAGTTGACTTAGCTATTTTTTC…
1169878	WWAMP326-09	BOLD:AAA1262	L251AR1-02	Universite du Quebec a Rimouski			Amphipoda						Adriana Radulovici				Canada	Newfoundland and Labrador				50.617	-57.167							3349861	COI-5P	GU660963-SUPPRESSED	TACACTATATTTTATTTTAGGGGCTTGGTCTAGAGTTGTAGGTACTTCTCTAAGAGTTATTATTCGCTCAGAGTTAAGCGCTCCTGGTAATTTAATTGGAGATGACCAATTATATAATGTAATAGTGACAGCTCACGCTTTCATTATAATTTTTTTTATAGTAATACCTATTATAATCGGAGGGTTTGGTAACTGGCTAGTACCCTTAATATTAGGTAGACCAGATATAGCCTTCCCCCGTATAAACAACATAAGATTTTGACTTCTCCCTCCTTCATTAACTTTGTTACTTATAAGAGGATTAGTAGAAAGAGGTGTGGGTACAGGGTGAACTGTCTACCCCCCCCTAGCCGGTGCTACAGCCCATAGAGGGGGCGCAGTTGACTTAGCTATTTTTTC…
1169879	WWAMP327-09	BOLD:AAA1262	L251AR1-03	Universite du Quebec a Rimouski			Amphipoda						Adriana Radulovici				Canada	Newfoundland and Labrador				50.617	-57.167							3349862	COI-5P	GU660965-SUPPRESSED	TACACTATATTTTATTTTAGGGGCTTGGTCTAGAGTTGTAGGTACTTCTCTAAGAGTTATTATTCGCTCAGAGTTAAGCGCTCCTGGTAATTTAATTGGAGATGACCAATTATATAATGTAATAGTGACAGCTCACGCTTTCATTATAATTTTTTTTATAGTAATACCTATTATAATCGGAGGGTTTGGTAACTGGCTAGTACCCTTAATATTAGGTAGACCAGATATAGCCTTCCCCCGTATAAACAACATAAGATTTTGACTTCTCCCTCCTTCATTAACTTTGTTACTTATAAGAGGATTAGTAGAAAGAGGTGTGGGTACAGGATGAACTGTCTACCCCCCCCTAGCCGGTGCTACAGCCCATAGAGGGGGCGCAGTTGACTTAGCTATTTTTTC…
1595550	WWAMP763-10	BOLD:AAA1262	L251AR1-05	Universite du Quebec a Rimouski			Amphipoda						Adriana Radulovici				Canada	Newfoundland and Labrador				50.617	-57.167							3660489	COI-5P	HQ584832-SUPPRESSED	TACACTATATTTTATTTTAGGGGCTTGGTCTAGAGTTGTAGGTACTTCTCTAAGAGTTATTATTCGCTCAGAGTTAAGCGCTCCTGGTAATTTAATTGGAGATGACCAATTATATAATGTAATAGTGACAGCTCACGCTTTCATTATAATTTTTTTTATAGTAATACCTATTATAATCGGAGGGTTTGGTAACTGGCTAGTACCCTTAATATTAGGTAGACCAGATATAGCCTTCCCCCGTATAAACAACATAAGATTTTGACTTCTCCCTCCTTCATTAACTTTGTTACTTATAAGAGGATTAGTAGAAAGAGGTGTGGGTACAGGATGAACTGTCTACCCCCCCCTAGCCGGTGCTACAGCCCATAGAGGGGGCGCAGTTGACTTAGCTATTTTTTC…
1169886	WWAMP334-09	BOLD:AAA1262	L252AR1-03	Universite du Quebec a Rimouski			Amphipoda						Adriana Radulovici				Canada	Newfoundland and Labrador				51.367	-55.578							3349865	COI-5P	GU660969-SUPPRESSED	TACACTATATTTTATTTTAGGAGCTTGGTCTAGAGTTGTAGGTACTTCTCTAAGAGTTATTATTCGCTCAGAGTTAAGCGCTCCTGGTAATTTAATTGGAGATGACCAATTATATAATGTAATAGTGACAGCTCACGCTTTCATTATAATTTTTTTTATAGTAATACCTATTATAATCGGAGGGTTTGGTAATTGGCTAGTACCCTTAATACTAGGTAGACCAGATATAGCCTTCCCCCGTATAAACAACATAAGATTTTGACTTCTCCCTCCTTCATTAACTTTGTTACTTATAAGAGGATTAGTAGAAAGAGGTGTGGGTACAGGATGAACTGTCTACCCCCCCCTAGCCGGTGCTACAGCCCATAGAGGGGGCGCAGTTGACTTAGCTATTTTTTC…
1170002	WWAMP450-09	BOLD:AAA1262	L254AR1-02	Universite du Quebec a Rimouski			Amphipoda						Adriana Radulovici				Canada	Newfoundland and Labrador				51.731	-56.428							3362781	COI-5P	GU660949-SUPPRESSED	TACACTATATTTTATTTTAGGAGCTTGGTCTAGAGTTGTAGGTACTTCTCTAAGAGTTATTATTCGATCAGAGTTAAGCGCTCCTGGTAATTTAATTGGAGATGACCAATTATATAATGTAATAGTGACAGCTCACGCTTTCATTATAATTTTTTTTATAGTAATACCTATTATAATCGGAGGGTTTGGTAACTGGCTAGTACCCTTAATACTAGGTAGACCAGATATAGCCTTCCCCCGTATAAACAATATAAGATTTTGACTTCTCCCTCCTTCATTAACTTTGTTACTTATAAGAGGATTAGTAGAAAGAGGTGTGGGTACAGGATGAACTGTCTACCCCCCCCTAGCCGGTGCTACAGCCCATAGAGGGGGCGCAGTTGACTTAGCTATTTTTTC…
1170003	WWAMP451-09	BOLD:AAA1262	L254AR1-03	Universite du Quebec a Rimouski			Amphipoda						Adriana Radulovici				Canada	Newfoundland and Labrador				51.731	-56.428							3343462	COI-5P	GU660950-SUPPRESSED	TACACTATATTTTATTTTAGGAGCTTGGTCTAGAGTTGTAGGTACTTCTCTAAGAGTTATTATTCGATCAGAGTTAAGCGCTCCTGGTAATTTAATTGGAGATGACCAATTATATAATGTAATAGTGACAGCTCACGCTTTCATTATAATTTTTTTTATAGTAATACCTATTATAATCGGAGGGTTTGGTAACTGGCTAGTACCCTTAATACTAGGTAGACCAGATATAGCCTTCCCCCGTATAAACAATATAAGATTTTGACTTCTCCCTCCTTCATTAACTTTGTTACTTATAAGAGGATTAGTAGAAAGAGGTGTGGGTACAGGATGAACTGTCTACCCCCCCCTAGCCGGTGCTACAGCCCATAGAGGGGGCGCAGTTGACTTAGCTATTTTTTC…
1169872	WWAMP320-09	BOLD:AAA1262	L254AR1-05	Universite du Quebec a Rimouski			Amphipoda						Adriana Radulovici				Canada	Newfoundland and Labrador				51.731	-56.428							3349857	COI-5P	GU660960-SUPPRESSED	TACACTATATTTTATTTTAGGAGCTTGGTCTAGAGTTGTAGGTACTTCTCTAAGAGTTATTATTCGATCAGAGTTAAGCGCTCCTGGTAATTTAATTGGAGATGACCAATTATATAATGTAATAGTGACAGCTCACGCTTTCATTATAATTTTTTTTATAGTAATACCTATTATAATCGGAGGGTTTGGTAACTGGCTAGTACCCTTAATACTAGGTAGACCAGATATAGCCTTCCCCCGTATAAACAATATAAGATTTTGACTTCTCCCTCCTTCATTAACTTTGTTACTTATAAGAGGATTAGTAGAAAGAGGTGTGGGTACAGGATGAACTGTCTACCCCCCCCTAGCCGGTGCTACAGCCCATAGAGGGGGCGCAGTTGACTTAGCTATTTTTTC…
1595543	WWAMP756-10	BOLD:AAA1262	L254AR1-07	Universite du Quebec a Rimouski			Amphipoda						Adriana Radulovici				Canada	Newfoundland and Labrador				51.731	-56.428							3660484	COI-5P	HQ584827-SUPPRESSED	TACACTATATTTTATTTTAGGAGCTTGGTCTAGAGTTGTAGGTACTTCTCTAAGAGTTATTATTCGATCAGAGTTAAGCGCTCCTGGTAATTTAATTGGAGATGACCAATTATATAATGTAATAGTGACAGCTCACGCTTTCATTATAATTTTTTTTATAGTAATACCTATTATAATCGGAGGGTTTGGTAACTGGCTAGTACCCTTAATACTAGGTAGACCAGATATAGCCTTCCCCCGTATAAACAATATAAGATTTTGACTTCTCCCTCCTTCATTAACTTTGTTACTTATAAGAGGATTAGTAGAAAGAGGTGTGGGTACAGGATGAACTGTCTACCCCCCCCTAGCCGGTGCTACAGCCCATAGAGGGGGCGCAGTTGACTTAGCTATTTTTTC…
1595544	WWAMP757-10	BOLD:AAA1262	L254AR1-08	Universite du Quebec a Rimouski			Amphipoda						Adriana Radulovici				Canada	Newfoundland and Labrador				51.731	-56.428							3660485	COI-5P	HQ584828-SUPPRESSED	TACACTATATTTTATTTTAGGAGCTTGGTCTAGAGTTGTAGGTACTTCTCTAAGAGTTATTATTCGATCAGAGTTAAGCGCTCCTGGTAATTTAATTGGAGATGACCAATTATATAATGTAATAGTGACAGCTCACGCTTTCATTATAATTTTTTTTATAGTAATACCTATTATAATCGGAGGGTTTGGTAACTGGCTAGTACCCTTAATACTAGGTAGACCAGATATAGCCTTCCCCCGTATAAACAATATAAGATTTTGACTTCTCCCTCCTTCATTAACTTTGTTACTTATAAGAGGATTAGTAGAAAGAGGTGTGGGTACAGGATGAACTGTCTACCCCCCCCTAGCCGGTGCTACAGCCCATAGAGGGGGCGCAGTTGACTTAGCTATTTTTTC…
1170013	WWAMP461-09	BOLD:AAA1262	L255AR1-02	Universite du Quebec a Rimouski			Amphipoda						Adriana Radulovici				Canada	Quebec				50.825	-58.96							3326462	COI-5P	GU660956-SUPPRESSED	TACACTATATTTTATTTTAGGAGCTTGGTCTAGAGTTGTAGGTACTTCTCTAAGAGTTATTATTCGCTCAGAGTTAAGCGCTCCTGGTAATTTAATTGGAGATGACCAATTATATAATGTAATAGTGACAGCTCACGCTTTCATTATAATTTTTTTTATAGTAATACCTATTATAATCGGAGGGTTTGGTAACTGGCTAGTACCCTTAATACTAGGTAGACCCGATATAGCCTTCCCCCGTATAAACAACATAAGATTTTGACTTCTCCCCCCTTCATTAACTTTGTTACTTATAAGAGGATTAGTAGAAAGAGGTGTGGGTACAGGATGAACTGTCTACCCCCCCCTAGCCGGTGCTACAGCCCATAGAGGGGGCGCAGTTGACTTAGCTATTTTTTC…
1170014	WWAMP462-09	BOLD:AAA1262	L255AR1-03	Universite du Quebec a Rimouski			Amphipoda						Adriana Radulovici				Canada	Quebec				50.825	-58.96							3327593	COI-5P	GU660957-SUPPRESSED	TACACTATATTTTATTTTAGGAGCTTGGTCTAGAGTTGTAGGTACTTCTCTAAGAGTTATTATTCGCTCAGAGTTAAGCGCTCCTGGTAATTTAATTGGAGATGACCAATTATATAATGTAATAGTGACAGCTCACGCTTTCATTATAATTTTTTTTATAGTAATACCTATTATAATCGGAGGGTTTGGTAACTGGCTAGTACCCTTAATACTAGGTAGACCAGATATAGCCTTCCCCCGTATAAACAACATAAGATTTTGACTTCTCCCTCCTTCATTAACTTTGTTACTTATAAGAGGATTAGTAGAAAGAGGTGTGGGTACAGGATGAACTGTCTACCCCCCCCTAGCCGGTGCTACAGCCCATAGAGGGGGCGCAGTTGACTTAGCTATTTTTTC…
1170005	WWAMP453-09	BOLD:AAA1262	L256AR1-01	Universite du Quebec a Rimouski			Amphipoda						Adriana Radulovici				Canada	Quebec				50.68	-59.241							3326460	COI-5P	GU660951-SUPPRESSED	TACACTATATTTTATTTTAGGAGCTTGGTCTAGAGTTGTAGGTACTTCTCTAAGAGTTATTATTCGATCAGAGTTAAGCGCTCCTGGTAATTTAATTGGAGATGACCAATTATATAATGTAATAGTGACAGCTCACGCTTTCATTATAATTTTTTTTATAGTAATACCTATTATAATCGGAGGGTTTGGTAACTGGCTAGTACCCTTAATACTAGGTAGACCAGATATAGCCTTCCCCCGTATAAACAATATAAGATTTTGACTTCTCCCTCCTTCATTAACTTTGTTACTTATAAGAGGATTAGTAGAAAGAGGTGTGGGTACAGGATGAACTGTCTACCCCCCCCTAGCCGGTGCTACAGCCCATAGAGGGGGCGCAGTTGACTTAGCTATTTTTTC…
1170006	WWAMP454-09	BOLD:AAA1262	L256AR1-02	Universite du Quebec a Rimouski			Amphipoda						Adriana Radulovici				Canada	Quebec				50.68	-59.241							3326461	COI-5P	GU660952-SUPPRESSED	TACACTATATTTTATTTTAGGAGCTTGGTCTAGAGTTGTAGGTACTTCTCTAAGAGTTATTATTCGCTCAGAGTTAAGCGCTCCTGGTAATTTAATTGGAGATGACCAATTATATAATGTAATAGTGACAGCTCACGCTTTCATTATAATTTTTTTTATAGTAATACCTATTATAATCGGAGGGTTTGGTAACTGGCTAGTACCCTTAATACTAGGTAGACCAGATATAGCCTTCCCCCGTATAAACAACATAAGATTTTGACTTCTCCCTCCTTCATTAACTTTGTTACTTATAAGAGGATTAGTAGAAAGAGGTGTGGGTACAGGATGAACTGTCTACCCCCCCCTAGCCGGTGCTACAGCCCATAGAGGGGGCGCAGTTGACTTAGCTATTTTTTC…
1595545	WWAMP758-10	BOLD:AAA1262	L256AR1-05	Universite du Quebec a Rimouski			Amphipoda						Adriana Radulovici				Canada	Quebec				50.68	-59.241							3660486	COI-5P	HQ584829-SUPPRESSED	TACACTATATTTTATTTTAGGAGCTTGGTCTAGAGTTGTAGGTACTTCTCTAAGAGTTATTATTCGCTCAGAGTTAAGCGCTCCTGGTAATTTAATTGGAGATGACCAATTATATAATGTAATAGTGACAGCTCACGCTTTCATTATAATTTTTTTTATAGTAATACCTATTATAATCGGAGGGTTTGGTAACTGGCTAGTACCCTTAATACTAGGTAGACCAGATATAGCCTTCCCCCGTATAAACAACATAAGATTTTGACTTCTCCCTCCTTCATTAACTTTGTTACTTATAAGAGGATTAGTAGAAAGAGGTGTGGGTACAGGATGAACTGTCTACCCCCCCCTAGCCGGTGCTACAGCCCATAGAGGGGGCGCAGTTGACTTAGCTATTTTTTC…
1595546	WWAMP759-10	BOLD:AAA1262	L256AR1-06	Universite du Quebec a Rimouski			Amphipoda						Adriana Radulovici				Canada	Quebec				50.68	-59.241							3660487	COI-5P	HQ584830-SUPPRESSED	TACACTATATTTTATTTTAGGAGCTTGGTCTAGAGTTGTAGGTACTTCTCTAAGAGTTATTATTCGCTCAGAGTTAAGCGCTCCTGGTAATTTAATTGGAGATGACCAATTATATAATGTAATAGTGACAGCTCACGCTTTCATTATAATTTTTTTTATAGTAATACCTATTATAATCGGAGGGTTTGGTAACTGGCTAGTACCCTTAATACTAGGTAGACCAGATATAGCCTTCCCCCGTATAAACAACATAAGATTTTGACTTCTCCCTCCTTCATTAACTTTGTTACTTATAAGAGGATTAGTAGAAAGAGGTGTGGGTACAGGATGAACTGTCTACCCCCCCCTAGCCGGTGCTACAGCCCATAGAGGGGGCGCAGTTGACTTAGCTATTTTTTC…
1170008	WWAMP456-09	BOLD:AAA1262	L257AR1-01	Universite du Quebec a Rimouski			Amphipoda						Adriana Radulovici				Canada	Quebec				49.22	-68.141							3327591	COI-5P	GU660953-SUPPRESSED	-------------------GGAGCTTGGTCTAGAGTTGTAGGTACTTCTCTAAGAGTTATTATTCGCTCAGAGTTAAGCGCTCCTGGTAATTTAATTGGAGATGACCAATTATATAATGTAATAGTGACAGCTCACGCTTTCATTATAATTTTTTTTATAGTAATACCTATTATAATCGGAGGGTTTGGTAACTGGCTAGTACCCTTAATACTAGGTAGACCAGATATAGCCTTCCCCCGTATAAACAACATAAGATTTTGACTTCTCCCTCCTTCATTAACTTTGTTACTTATAAGAGGATTAGTAGAAAGAGGTGTGGGTACAGGATGAACTGTCTACCCCCCCCTGGCCGGAGCTACAGCCCATAGAGGGGGCGCAGTTGACTTAGCTATTTTTTC…
1170009	WWAMP457-09	BOLD:AAA1262	L257AR1-02	Universite du Quebec a Rimouski			Amphipoda						Adriana Radulovici				Canada	Quebec				49.22	-68.141							3362762	COI-5P	GU660955-SUPPRESSED	TACACTATATTTTATTTTAGGAGCTTGGTCTAGAGTTGTAGGTACTTCTCTAAGAGTTATTATTCGCTCAGAGTTAAGCGCTCCTGGTAATTTAATTGGAGATGACCAATTATATAATGTAATAGTGACAGCTCACGCTTTCATTATAATTTTTTTTATAGTAATACCTATTATAATCGGAGGGTTTGGTAACTGGCTAGTACCCTTAATACTAGGTAGACCAGATATAGCCTTCCCCCGTATAAACAACATAAGATTTTGACTTCTCCCTCCTTCATTAACTTTATTACTTATAAGAGGATTAGTAGAAAGAGGTGTGGGTACAGGATGAACTGTCTACCCCCCCCTAGCCGGTGCTACAGCCCATAGAGGGGGCGCAGTTGACTTAGCTATTTTTTC…
1170010	WWAMP458-09	BOLD:AAA1262	L257AR1-03	Universite du Quebec a Rimouski			Amphipoda						Adriana Radulovici				Canada	Quebec				49.22	-68.141							3362764	COI-5P	GU660954-SUPPRESSED	----CTATATTTTATTTTAGGAGCTTGGTCTAGAGTTGTAGGTACTTCTCTAAGAGTTATTATTCGCTCAGAGTTAAGCGCTCCTGGTAATTTAATTGGAGATGACCAATTATATAATGTAATAGTGACAGCTCACGCTTTCATTATAATTTTTTTTATAGTAATACCTATTATAATCGGAGGGTTTGGTAACTGGCTAGTACCCTTAATACTAGGTAGACCAGATATAGCCTTCCCCCGTATAAACAACATAAGATTTTGACTTCTCCCTCCTTCATTAACTTTGTTACTTATAAGAGGATTAGTAGAAAGAGGTGTGGGTACAGGATGAACTGTCTACCCCCCCCTGGCCGGAGCTACAGCCCATAGAGGGGGCGCAGTTGACTTAGCTATTTTTTC…
742767	WW552-08	BOLD:AAA1262	L28AR1-03	Universite du Quebec a Rimouski			Amphipoda	Gammaridae		Gammarus	Gammarus oceanicus		Adriana Radulovici				Canada	Quebec	Gaspesie	Mont-Louis		49.234	-65.721							2658169	COI-5P		TACACTATATTTTATTTTAGGAGCTTGGTCTAGAGTTGTAGGTACTTCTCTAAGAGTTATTATTCGCTCAGAGTTAAGCGCTCCTGGTAATTTAATTGGAGATGACCAATTATATAATGTAATAGTGACAGCTCACGCTTTCATTATAATTTTTTTTATAGTAATACCTATTATAATCGGAGGGTTTGGTAACTGGCTAGTACCCTTAATACTAGGTAGACCAGATATAGCCTTCCCCCGTATAAACAACATAAGATTTTGACTTCTCCCTCCTTCATTAACTTTGTTACTTATAAGAGGATTAGTAGAAAGAGGTGTGGGTACAGGATGAACTGTCTACCCCCCCCTAGCCGGTGCTACAGCCCATAGAGGGGGCGCAGTTGACTTAGCTATTTTTTC…
990245	WWAMP075-09	BOLD:AAA1262	L28AR1-04	Universite du Quebec a Rimouski			Amphipoda	Gammaridae		Gammarus	Gammarus oceanicus		Adriana Radulovici				Canada	Quebec	Gaspesie	Mont-Louis		49.234	-65.721							2658041	COI-5P		------------------AGGAGCTTGGTCTAGAGTTGTAGGTACTTCTCTAAGAGTTATTATTCGCTCAGAGTTAAGCGCTCCTGGTAATTTAATTGGAGATGACCAATTATATAATGTAATAGTGACAGCTCACGCTTTCATTATAATTTTTTTTATAGTAATACCTATTATAATCGGAGGGTTTGGTAACTGGCTAGTACCCTTAATACTAGGTAGACCAGATATAGCCTTCCCCCGTATAAACAACATAAGATTTTGACTTCTCCCTCCTTCATTAACTTTGTTACTTATAAGAGGATTAGTAGAAAGAGGTGTGGGTACAGGATGAACTGTCTACCCCCCCCTAGCCGGTGCTACAGCCCATAGAGGGGGCGCAGTTGACTTAGCTATTTTTTC…
990261	WWAMP091-09	BOLD:AAA1262	L28AR1-05	Universite du Quebec a Rimouski			Amphipoda	Gammaridae		Gammarus	Gammarus oceanicus		Adriana Radulovici				Canada	Quebec	Gaspesie	Mont-Louis		49.234	-65.721							2658035	COI-5P		TACACTATATTTTATTTTAGGGGCTTGGTCTAGAGTTGTAGGTACTTCTCTAAGAGTTATTATTCGCTCAGAGTTAAGCGCTCCTGGTAATTTAATTGGAGATGACCAATTATATAATGTAATAGTGACAGCTCACGCTTTCATTATAATTTTTTTTATAGTAATACCTATTATAATCGGAGGGTTTGGTAACTGGCTAGTACCCTTAATATTAGGTAGACCAGATATAGCCTTCCCCCGTATAAACAACATAAGATTTTGACTTCTCCCTCCTTCATTAACTTTGTTACTTATAAGAGGATTAGTAGAAAGAGGTGTGGGTACAGGATGAACTGTCTACCCCCCCCTAGCCGGTGCTACAGCCCATAGNGGGGGCGCAGTTGACTTAGCTATTTTTTC…
742928	WW713-08	BOLD:AAA1262	L42AR1-02	Universite du Quebec a Rimouski			Amphipoda	Gammaridae		Gammarus	Gammarus oceanicus		Adriana Radulovici				Canada	Quebec	Bas-Saint-Laurent	Sainte-Luce	Anse-aux-coques	48.5467	-68.3653							2658158	COI-5P		TACACTATATTTTATTTTAGGAGCTTGGTCTAGAGTTGTAGGTACTTCTCTAAGAGTTATTATTCGCTCAGAGTTAAGCGCTCCTGGTAATTTAATTGGAGATGACCAATTATATAATGTAATAGTGACAGCTCACGCTTTCATTATAATTTTTTTTATAGTAATACCTATTATAATCGGAGGGTTTGGTAACTGGCTAGTACCCTTAATACTAGGTAGACCAGATATAGCCTTCCCCCGTATAAACAACATAAGATTTTGACTTCTCCCTCCTTCATTAACTTTGTTACTTATAAGAGGATTAGTAGAAAGAGGTGTGGGTACAGGATGAACTGTCTACCCCCCCCTAGCCGGTGCTACAGCCCATAGAGGGGGCGCAGTTGACTTAGCTATTTTTTC…
742929	WW714-08	BOLD:AAA1262	L42AR1-03	Universite du Quebec a Rimouski			Amphipoda	Gammaridae		Gammarus	Gammarus oceanicus		Adriana Radulovici				Canada	Quebec	Bas-Saint-Laurent	Sainte-Luce	Anse-aux-coques	48.5467	-68.3653							2658160	COI-5P		TACACTATATTTTATTTTAGGAGCTTGGTCTAGAGTTGTAGGTACTTCTCTAAGAGTTATTATTCGCTCAGAGTTAAGCGCTCCTGGTAATTTAATTGGAGATGACCAATTATATAATGTAATAGTGACAGCTCACGCTTTCATTATAATTTTTTTTATAGTAATACCTATTATAATCGGAGGGTTTGGTAACTGGCTAGTACCCTTAATACTAGGTAGACCAGATATAGCCTTCCCCCGTATAAACAACATAAGATTTTGACTTCTCCCTCCTTCATTAACTTTGTTACTTATAAGAGGATTAGTAGAAAGAGGTGTGGGTACAGGATGAACTGTCTACCCCCCCCTAGCCGGTGCTACAGCCCATAGAGGGGGCGCAGTTGACTTAGCTATTTTTTC…
742945	WW730-08	BOLD:AAA1262	L42AR2-06	Universite du Quebec a Rimouski			Amphipoda	Gammaridae		Gammarus	Gammarus oceanicus		Helene Lemieux				Canada	Quebec	Bas-Saint-Laurent	Sainte-Luce	Anse-aux-coques	48.5467	-68.3653							2658126	COI-5P		TACACTATATTTTATTTTAGGAGCTTGGTCTAGAGTTGTAGGTACTTCTCTAAGAGTTATTATTCGCTCAGAGTTAAGCGCTCCTGGTAATTTAATTGGAGATGACCAATTATATAATGTAATAGTGACAGCTCACGCTTTCATTATAATTTTTTTTATAGTAATACCTATTATAATCGGAGGGTTTGGTAACTGGCTAGTACCCTTAATACTAGGTAGACCAGATATAGCCTTCCCCCGTATAAACAACATAAGATTTTGACTTCTCCCTCCTTCATTAACTTTGTTACTTATAAGAGGATTAGTAGAAAGAGGTGTGGGTACAGGATGAACTGTCTACCCCCCCCTAGCCGGTGCTACAGCCCATAGAGGGGGCGCAGTTGACTTAGCTATTTTTTC…
742946	WW731-08	BOLD:AAA1262	L42AR2-07	Universite du Quebec a Rimouski			Amphipoda	Gammaridae		Gammarus	Gammarus oceanicus		Helene Lemieux				Canada	Quebec	Bas-Saint-Laurent	Sainte-Luce	Anse-aux-coques	48.5467	-68.3653							2658129	COI-5P		TACACTATATTTTATTTTAGGAGCTTGGTCTAGAGTTGTAGGTACTTCTCTAAGAGTTATTATTCGCTCAGAGTTAAGCGCTCCTGGTAATTTAATTGGAGATGACCAATTATATAATGTAATAGTGACAGCTCACGCTTTCATTATAATTTTTTTTATAGTAATACCTATTATAATCGGAGGGTTTGGTAACTGGCTAGTACCCTTAATACTAGGTAGACCAGATATAGCCTTCCCCCGTATAAACAACATAAGATTTTGACTTCTCCCTCCTTCATTAACTTTGTTACTTATAAGAGGATTAGTAGAAAGAGGTGTGGGTACAGGATGAACTGTCTACCCCCCCCTAGCCGGTGCTACAGCCCATAGAGGGGGCGCAGTTGACTTAGCTATTTTTTC…
742947	WW732-08	BOLD:AAA1262	L42AR2-08	Universite du Quebec a Rimouski			Amphipoda	Gammaridae		Gammarus	Gammarus oceanicus		Helene Lemieux				Canada	Quebec	Bas-Saint-Laurent	Sainte-Luce	Anse-aux-coques	48.5467	-68.3653							2658132	COI-5P		TACACTATATTTTATTTTAGGAGCTTGGTCTAGAGTTGTAGGTACTTCTCTAAGAGTTATTATTCGCTCAGAGTTAAGCGCTCCTGGTAATTTAATTGGAGATGACCAATTATATAATGTAATAGTGACAGCTCACGCTTTCATTATAATTTTTTTTATAGTAATACCTATTATAATCGGAGGGTTTGGTAACTGGCTAGTACCCTTAATACTAGGTAGACCAGATATAGCCTTCCCCCGTATAAACAACATAAGATTTTGACTTCTCCCTCCTTCATTAACTTTGTTACTTATAAGAGGATTAGTAGAAAGAGGTGTGGGTACAGGATGAACTGTCTACCCCCCCTTAGCCGGTGCTACAGCCCATAGAGGGGGCGCAGTTGACTTAGCTATTTTTTC…
742948	WW733-08	BOLD:AAA1262	L42AR2-09	Universite du Quebec a Rimouski			Amphipoda	Gammaridae		Gammarus	Gammarus oceanicus		Helene Lemieux				Canada	Quebec	Bas-Saint-Laurent	Sainte-Luce	Anse-aux-coques	48.5467	-68.3653							2658119	COI-5P		TACACTATATTTTATTTTAGGAGCTTGGTCTAGAGTTGTAGGTACTTCTCTAAGAGTTATTATTCGCTCAGAGTTAAGCGCTCCTGGTAATTTAATTGGAGATGACCAATTATATAATGTAATAGTGACAGCTCACGCTTTCATTATAATTTTTTTTATAGTAATACCTATTATAATCGGAGGGTTTGGTAACTGGCTAGTACCCTTAATACTAGGTAGACCAGATATAGCCTTCCCCCGTATAAACAACATAAGATTTTGACTTCTCCCTCCTTCATTAACTTTGTTACTTATAAGAGGATTAGTAGAAAGAGGTGTGGGTACAGGATGAACTGTCTACCCCCCCCTAGCCGGTGCTACAGCCCATAGAGGGGGCGCAGTTGACTTAGCTATTTTTTC…
742752	WW537-08	BOLD:AAA1262	L44AR1-01	Universite du Quebec a Rimouski			Amphipoda	Gammaridae		Gammarus	Gammarus oceanicus		Adriana Radulovici				Canada	Quebec	Bas-Saint-Laurent	Rocher-Blanc		48.424	-68.6052							2658142	COI-5P		TACACTATATTTTATTTTAGGAGCTTGGTCTAGAGTTGTAGGTACTTCTCTAAGAGTTATTATTCGCTCAGAGTTAAGCGCTCCTGGTAATTTAATTGGAGATGACCAATTATATAATGTAATAGTGACAGCTCACGCTTTCATTATAATTTTTTTTATAGTAATACCTATTATAATCGGAGGGTTTGGTAACTGGCTAGTACCCTTAATACTAGGTAGACCAGATATAGCCTTCCCCCGTATAAACAACATAAGATTTTGACTTCTCCCTCCTTCATTAACTTTGTTACTTATAAGAGGATTAGTAGAAAGAGGTGTGGGTACAGGATGAACTGTCTACCCCCCCCTAGCCGGTGCTACAGCCCATAGAGGGGGCGCAGTTGACTTAGCTATTTTTTC…
742753	WW538-08	BOLD:AAA1262	L44AR1-02	Universite du Quebec a Rimouski			Amphipoda	Gammaridae		Gammarus	Gammarus oceanicus		Adriana Radulovici				Canada	Quebec	Bas-Saint-Laurent	Rocher-Blanc		48.424	-68.6052							2658146	COI-5P		TACACTATATTTTATTTTAGGAGCTTGGTCTAGAGTTGTAGGTACTTCTCTAAGAGTTATTATTCGCTCAGAGTTAAGCGCTCCTGGTAATTTAATTGGAGATGACCAATTATATAATGTAATAGTGACAGCTCACGCTTTCATTATAATTTTTTTTATAGTAATACCTATTATAATCGGAGGGTTTGGTAACTGGCTAGTACCCTTAATACTAGGTAGACCAGATATAGCCTTCCCCCGTATAAACAACATAAGATTTTGACTTCTCCCTCCTTCATTAACTTTGTTACTTATAAGAGGATTAGTAGAAAGAGGTGTGGGTACAGGATGAACTGTCTACCCCCCCCTAGCCGGTGCTACAGCCCATAGAGGGGGCGCAGTTGACTTAGCTATTTTTTC…
742749	WW534-08	BOLD:AAA1262	L47AR1-01	Universite du Quebec a Rimouski			Amphipoda	Gammaridae		Gammarus	Gammarus oceanicus		Adriana Radulovici				Canada	Quebec	Bas-Saint-Laurent	Rimouski		48.4627	-68.5191							2658136	COI-5P		TACACTATATTTTATTTTAGGAGCTTGGTCTAGAGTTGTAGGTACTTCTCTAAGAGTTATTATTCGCTCAGAGTTAAGCGCTCCTGGTAATTTAATTGGAGATGACCAATTATATAATGTAATAGTGACAGCTCACGCTTTCATTATAATTTTTTTTATAGTAATACCTATTATAATCGGAGGGTTTGGTAACTGGCTAGTACCCTTAATACTAGGTAGACCAGATATAGCCTTCCCCCGTATAAACAACATAAGATTTTGACTTCTCCCTCCTTCATTAACTTTGTTACTTATAAGAGGATTAGTAGAAAGAGGTGTGGGTACAGGATGAACTGTCTACCCCCCCCTAGCCGGTGCTACAGCCCATAGAGGGGGCGCAGTTGACTTAGCTATTTTTTC…
742750	WW535-08	BOLD:AAA1262	L47AR1-02	Universite du Quebec a Rimouski			Amphipoda	Gammaridae		Gammarus	Gammarus oceanicus		Adriana Radulovici				Canada	Quebec	Bas-Saint-Laurent	Rimouski		48.4627	-68.5191							2658138	COI-5P		TACACTATATTTTATTTTAGGAGCTTGGTCTAGAGTTGTAGGTACTTCTCTAAGAGTTATTATTCGCTCAGAGTTAAGCGCTCCTGGTAATTTAATTGGAGATGACCAATTATATAATGTAATAGTGACAGCTCACGCTTTCATTATAATTTTTTTTATAGTAATACCTATTATAATCGGAGGGTTTGGTAACTGGCTAGTACCCTTAATACTAGGTAGACCAGATATAGCCTTCCCCCGTATAAACAACATAAGATTTTGACTTCTCCCTCCTTCATTAACTTTGTTACTTATAAGAGGATTAGTAGAAAGAGGTGTGGGTACAGGATGAACTGTCTACCCCCCCCTAGCCGGTGCTACAGCCCATAGAGGGGGCGCAGTTGACTTAGCTATTTTTTC…
742751	WW536-08	BOLD:AAA1262	L47AR2-01	Universite du Quebec a Rimouski			Amphipoda	Gammaridae		Gammarus	Gammarus oceanicus		Adriana Radulovici				Canada	Quebec	Bas-Saint-Laurent	Rimouski	harbour	48.475	-68.5139							2658140	COI-5P		TACACTATATTTTATTTTAGGAGCTTGGTCTAGAGTTGTAGGTACTTCTCTAAGAGTTATTATTCGCTCAGAGTTAAGCGCTCCTGGTAATTTAATTGGAGATGACCAATTATATAATGTAATAGTGACAGCTCACGCTTTCATTATAATTTTTTTTATAGTAATACCTATTATAATCGGAGGGTTTGGTAACTGGCTAGTACCCTTAATACTAGGTAGACCAGATATAGCCTTCCCCCGTATAAACAACATAAGATTTTGACTTCTCCCTCCTTCATTAACTTTGTTACTTATAAGAGGATTAGTAGAAAGAGGTGTGGGTACAGGATGAACTGTCTACCCCCCCCTAGCCGGTGCTACAGCCCATAGAGGGGGCGCAGTTGACTTAGCTATTTTTTC…
1595538	WWAMP751-10	BOLD:AAA1262	L69AR1-03	Universite du Quebec a Rimouski			Amphipoda						Adriana Radulovici				Canada	New Brunswick				47.975	-66.188							3660483	COI-5P	HQ584826-SUPPRESSED	TACACTATATTTTATTTTAGGAGCTTGGTCTAGAGTTGTAGGTACTTCTCTAAGAGTTATTATTCGCTCAGAGTTAAGCGCTCCTGGTAATTTAATTGGAGATGACCAATTATATAATGTAATAGTGACAGCTCACGCTTTCATTATAATTTTTTTTATAGTAATACCTATTATAATCGGAGGGTTTGGTAACTGGCTAGTACCCTTAATACTAGGTAGACCAGATATAGCCTTCCCCCGTATAAACAACATAAGATTTTGACTTCTCCCTCCTTCATTAACTTTGTTACTTATAAGAGGATTAGTAGAAAGAGGTGTGGGTACAGGATGAACTGTCTACCCCCCTTTAGCCGGTGCTACAGCCCATAGAGGGGGCGCAGTTGACTTAGCTATTTTTTC…
683114	WW170-07	BOLD:AAA1262	L90AR4-03	Universite du Quebec a Rimouski	Pierre Brunel		Amphipoda	Gammaridae		Gammarus	Gammarus oceanicus		Adriana Radulovici				Canada	Quebec	Charlevoix	Baie des Rochers		47.957	-69.806							2658148	COI-5P		TACACTATATTTTATTTTAGGAGCTTGGTCTAGAGTTGTAGGTACTTCTCTAAGAGTTATTATTCGCTCAGAGTTAAGCGCTCCTGGTAATTTAATTGGAGATGACCAATTATATAATGTAATAGTGACAGCTCACGCTTTCATTATAATTTTTTTTATAGTAATACCTATTATAATCGGAGGGTTTGGTAACTGGCTAGTACCCTTAATACTAGGTAGACCAGATATAGCCTTCCCCCGTATAAATAACATAAGATTTTGACTTCTCCCTCCTTCATTAACTTTGTTACTTATAAGAGGATTAGTAGAAAGAGGTGTGGGTACAGGATGAACTGTCTACCCCCCCCTAGCCGGTGCTACAGCCCATAGAGGGGGCGCAGTTGACTTAGCTATTTTTTC…
683115	WW171-07	BOLD:AAA1262	L90AR5-03	Universite du Quebec a Rimouski	Pierre Brunel		Amphipoda	Gammaridae		Gammarus	Gammarus oceanicus		Traian Brad				Canada	Quebec	Charlevoix	Baie des Rochers		47.958	-69.799							2658151	COI-5P		TACACTATATTTTATTTTAGGGGCTTGGTCTAGAGTTGTAGGTACTTCTCTAAGAGTTATTATTCGCTCAGAGTTAAGCGCTCCTGGTAATTTAATTGGAGATGACCAATTATATAATGTAATAGTGACAGCTCACGCTTTCATTATAATTTTTTTTATAGTAATACCTATTATAATCGGAGGGTTTGGTAACTGGCTAGTACCCTTAATACTAGGTAGACCAGATATAGCCTTCCCCCGTATAAACAACATAAGATTTTGACTTCTCCCTCCTTCATTAACTTTGTTACTTATAAGAGGATTAGTAGAAAGAGGTGTGGGTACAGGATGAACTGTCTACCCCCCCCTAGCCGGTGCTACAGCCCATAGAGGGGGCGCAGTTGACTTAGCTATTTTTTC…
683116	WW172-07	BOLD:AAA1262	L90AR7-02	Universite du Quebec a Rimouski	Pierre Brunel		Amphipoda	Gammaridae		Gammarus	Gammarus oceanicus		Traian Brad				Canada	Quebec	Charlevoix	Baie des Rochers		47.957	-69.808							2658153	COI-5P		TACACTATATTTTATTTTAGGAGCTTGGTCTAGAGTTGTAGGTACTTCTCTAAGAGTTATTATTCGCTCAGAGTTAAGCGCTCCTGGTAATTTAATTGGAGATGACCAATTATATAATGTAATAGTGACAGCTCACGCTTTCATTATAATTTTTTTTATAGTAATACCTATTATAATCGGAGGGTTTGGTAACTGGCTAGTACCCTTAATACTAGGTAGACCAGATATAGCCTTCCCCCGTATAAACAACATAAGATTTTGACTTCTCCCTCCTTCATTAACTTTGTTACTTATAAGAGGATTAGTAGAAAGAGGTGTGGGTACAGGATGAACTGTCTACCCCCCCCTAGCCGGTGCTACAGCCCATAGAGGGGGCGCAGTTGACTTAGCTATTTTTTC…
683117	WW173-07	BOLD:AAA1262	L90AR8-03	Universite du Quebec a Rimouski	Pierre Brunel		Amphipoda	Gammaridae		Gammarus	Gammarus oceanicus		Traian Brad				Canada	Quebec	Charlevoix	Baie des Rochers		47.957	-69.808							2658155	COI-5P		TACACTATATTTTATTTTAGGGGCTTGGTCTAGAGTTGTAGGTACTTCTCTAAGAGTTATTATTCGCTCAGAGTTAAGCGCTCCTGGTAATTTAATTGGAGATGACCAATTATATAATGTAATAGTGACAGCTCACGCTTTCATTATAATTTTTTTTATAGTAATACCTATTATAATCGGAGGGTTTGGTAACTGGCTAGTACCCTTAATACTAGGTAGACCAGATATAGCCTTCCCCCGTATAAACAACATAAGATTTTGACTTCTCCCTCCTTCATTAACTTTGTTACTTATAAGAGGATTAGTAGAAAGAGGTGTGGGTACAGGATGAACTGTCTACCCCCCCCTAGCCGGTGCTACAGCCCATAGAGGGGGCGCAGTTGACTTAGCTATTTTTTC…
3274363	WWAMP1268-13	BOLD:AAA1262	MGDSt-13-3	Centre for Biodiversity Genomics			Amphipoda	Gammaridae		Gammarus	Gammarus oceanicus		David Wildish				Arctic Ocean		Davis Strait			53.84	-49.8803							5225678	COI-5P	MG314400	TACACTATATTTTATTTTAGGAGCTTGGTCTAGAGTTGTAGGTACTTCTCTAAGAGTTATTATTCGCTCAGAGTTAAGCGCTCCTGGTAATTTAATTGGAGACGACCAGTTATATAATGTAATAGTGACAGCTCACGCTTTCATTATAATTTTTTTTATAGTAATACCTATTATAATCGGAGGGTTTGGTAACTGGCTAGTACCCTTAATACTAGGCAGACCAGATATAGCCTTCCCCCGTATAAACAACATAAGATTTTGACTTCTCCCTCCTTCATTAACTTTATTACTTATAAGAGGATTAGTAGAAAGAGGTGTGGGTACAGGGTGAACTGTCTACCCCCCCCTAGCCGGTGCTACAGCCCATAGAGGGGGCGCGGTTGACTTAGCTATTTTTTC…
3274370	WWAMP1275-13	BOLD:AAA1262	MGDSt-13-4	Centre for Biodiversity Genomics			Amphipoda	Gammaridae		Gammarus	Gammarus oceanicus		David Wildish				Arctic Ocean		Davis Strait			53.84	-49.8803							5225682	COI-5P	MG315736	TACACTATATTTTATTTTAGGAGCTTGGTCTAGAGTTGTAGGTACTTCTCTAAGAGTTATTATTCGCTCAGAGTTAAGCGCTCCTGGTAATTTAATTGGAGACGACCAGTTATATAATGTAATAGTGACAGCTCACGCTTTCATTATAATTTTTTTTATAGTAATACCTATTATAATCGGAGGGTTTGGTAACTGGCTAGTACCCTTAATACTAGGCAGACCAGATATAGCCTTCCCCCGTATAAACAACATAAGATTTTGACTTCTCCCTCCTTCATTAACTTTATTACTTATAAGAGGATTAGTAGAAAGAGGTGTGGGTACAGGGTGAACTGTCTACCCCCCCCTAGCCGGTGCTACAGCCCATAGAGGGGGCGCGGTTGACTTAGCTATTTTTTC…
3274308	WWAMP1213-13	BOLD:AAA1262	MGDSt-B3	Centre for Biodiversity Genomics			Amphipoda	Gammaridae		Gammarus	Gammarus oceanicus		David Wildish				Arctic Ocean		Davis Strait			69.2222	-51.0961							5225656	COI-5P	MG316633	TACACTATATTTTATTTTAGGAGCTTGGTCTAGAGTTGTAGGTACTTCTCTAAGAGTTATTATTCGCTCAGAGTTAAGCGCTCCTGGTAATTTAATTGGAGACGACCAGTTATATAATGTAATAGTGACAGCTCACGCTTTCATTATAATTTTTTTTATAGTAATACCTATTATAATCGGAGGGTTTGGTAACTGGCTAGTACCCTTAATACTAGGCAGACCAGATATAGCCTTCCCCCGTATAAACAACATAAGATTTTGACTTCTCCCTCCTTCATTAACTTTATTACTTATAAGAGGATTAGTAGAAAGAGGTGTGGGTACAGGGTGAACTGTCTACCCCCCCCTAGCCGGTGCTACAGCCCATAGAGGGGGCGCGGTTGACTTAGCTATTTTTTC…
3274311	WWAMP1216-13	BOLD:AAA1262	MGDSt-B6	Centre for Biodiversity Genomics			Amphipoda	Gammaridae		Gammarus	Gammarus oceanicus		David Wildish				Arctic Ocean		Davis Strait			69.2222	-51.0961							5225657	COI-5P	MG319647	TACACTATATTTTATTTTAGGAGCTTGGTCTAGAGTTGTAGGTACTTCTCTAAGAGTTATTATTCGCTCAGAGTTAAGCGCTCCTGGTAATTTAATTGGAGACGACCAGTTATATAATGTAATAGTGACAGCTCACGCTTTCATTATAATTTTTTTTATAGTAATACCTATTATAATCGGAGGGTTTGGTAACTGGCTAGTACCCTTAATACTAGGCAGACCAGATATAGCCTTCCCCCGTATAAACAACATAAGATTTTGACTTCTCCCTCCTTCATTAACTTTATTACTTATAAGAGGATTAGTAGAAAGAGGTGTGGGTACAGGGTGAACTGTCTACCCCCCCTTAGCCGGTGCTACAGCCCATAGAGGGGGCGCGGTTGACTTAGCTATTTTTTC…
3274326	WWAMP1231-13	BOLD:AAA1262	MGDSt-E38	Centre for Biodiversity Genomics			Amphipoda	Gammaridae		Gammarus	Gammarus oceanicus		David Wildish				Arctic Ocean		Davis Strait			69.3556	-54.9356							5225666	COI-5P	MG315524	TACACTATATTTTATTTTAGGAGCTTGGTCTAGAGTTGTAGGTACTTCTCTAAGAGTTATTATTCGCTCAGAGTTAAGCGCTCCTGGTAATTTAATTGGAGACGACCAGTTATATAATGTAATAGTGACAGCTCACGCTTTCATTATAATTTTTTTTATAGTAATACCTATTATAATCGGAGGGTTTGGTAACTGGCTAGTACCCTTAATACTAGGCAGACCAGATATAGCCTTCCCCCGTATAAACAACATAAGATTTTGACTTCTCCCTCCTTCATTAACTTTATTACTTATAAGAGGATTAGTAGAAAGAGGTGTGGGTACAGGGTGAACTGTCTACCCCCCCCTAGCCGGTGCTACAGCCCATAGAGGGGGCGCGGTTGACTTAGCTATTTTTTC…
5674436	NOLI030-15	BOLD:AAA1262	NOLI19	NTNU University Museum, Department of Natural History	Grethe S Haugen	Morphological	Amphipoda						Grethe Sundet Haugen				Norway	Sor-Trondelag				63.337	10.123							7402889	COI-5P		TACACTATATTTTATTTTAGGAGCTTGGTCTAGAGTTGTAGGTACTTCTCTAAGAGTTATTATTCGCTCAGAGTTAAGCGCTCCTGGTAATTTAATTGGAGACGACCAGTTATATAATGTAATAGTGACAGCTCACGCTTTCATTATAATTTTTTTTATAGTAATACCTATTATAATCGGAGGGTTTGGTAATTGGCTAGTACCCTTAATACTAGGCAGACCAGATATAGCCTTCCCCCGTATAAACAACATAAGATTTTGACTTCTCCCTCCTTCATTAACTTTATTACTTATAAGAGGATTAGTAGAAAGAGGTGTGGGTACAGGGTGAACTGTCTACCCCCCCCTAGCCGGTGCTACAGCCCATAGAGGGGGCGCGGTTGACTTAGCTATTTTTTC…
1595557	WWAMP770-10	BOLD:AAA1262	NORKA-05	Universite du Quebec a Rimouski			Amphipoda						Lyne Morissette, Silje Ramsvatn				Norway	Troms				69.9965	19.9548			2				3660494	COI-5P		TACATTATATTTTATTTTAGGAGCTTGGTCTAGAGTTGTAGGTACTTCTCTAAGAGTTATTATTCGCTCAGAGTTAAGCGCTCCTGGTAATTTAATTGGAGACGACCAGTTATATAATGTAATAGTGACAGCTCACGCTTTCATTATAATTTTTTTTATAGTAATACCTATTATAATCGGAGGGTTTGGTAACTGGCTAGTACCCTTAATACTAGGCAGACCAGATATAGCCTTCCCCCGTATAAACAACATAAGATTTTGACTTCTCCCTCCTTCATTAACTTTATTACTTATAAGAGGATTAGTAGAAAGAGGTGTGGGTACAGGGTGAACTGTCTACCCCCCCCTAGCCGGTGCTACAGCCCATAGAGGGGGCGCGGTTGACTTAGCTATTTTTTC…
1595513	WWAMP726-10	BOLD:AAA1262	NORKA-19	Universite du Quebec a Rimouski			Amphipoda						Lyne Morissette, Silje Ramsvatn				Norway	Troms				69.7807	19.897			2				3660468	COI-5P	HQ584812-SUPPRESSED	TACATTATATTTTATTTTAGGAGCTTGGTCTAGAGTTGTAGGTACTTCTCTAAGAGTTATTATTCGCTCAGAGTTAAGCGCTCCTGGTAATTTAATTGGAGACGACCAGTTATATAATGTAATAGTGACAGCTCACGCTTTCATTATAATTTTTTTTATAGTAATACCTATTATAATCGGAGGGTTTGGTAACTGGCTAGTACCCTTAATACTAGGCAGACCAGATATAGCCTTCCCCCGTATAAACAACATAAGATTTTGACTTCTCCCTCCTTCATTAACTTTATTACTTATAAGAGGATTAGTAGAAAGAGGTGTGGGTACAGGGTGAACTGTCTACCCCCCCCTAGCCGGTGCTACAGCCCATAGAGGGGGCGCGGTTGACTTAGCTATTTTTTC…
1595515	WWAMP728-10	BOLD:AAA1262	NORKA-21	Universite du Quebec a Rimouski			Amphipoda						Lyne Morissette, Silje Ramsvatn				Norway	Troms				69.9965	19.9548			2				3660470	COI-5P		TACATTATATTTTATTTTAGGAGCTTGGTCTAGAGTTGTAGGTACTTCTCTAAGAGTTATTATTCGCTCAGAGTTAAGCGCTCCTGGTAATTTAATTGGAGACGACCAGTTATATAATGTAATAGTGACAGCTCACGCTTTCATTATAATTTTTTTTATAGTAATACCTATTATAATCGGAGGGTTTGGTAACTGGCTAGTACCCTTAATACTAGGCAGACCAGATATAGCCTTCCCCCGTATAAACAACATAAGATTTTGACTTCTCCCTCCTTCATTAACTTTATTACTTATAAGAGGATTAGTAGAAAGAGGTGTGGGTACAGGGTGAACTGTCTACCCCCCCTTAGCCGGTGCTACAGCCCATAGAGGGGGCGCGGTTGACTTAGCTATTTTTTC…
1595516	WWAMP729-10	BOLD:AAA1262	NORKA-22	Universite du Quebec a Rimouski			Amphipoda						Lyne Morissette, Silje Ramsvatn				Norway	Troms				69.9965	19.9548			2				3660471	COI-5P	HQ584814-SUPPRESSED	TACATTATATTTTATTTTAGGAGCTTGGTCTAGAGTTGTAGGTACTTCTCTAAGAGTTATTATTCGCTCAGAGTTAAGCGCTCCTGGTAATTTAATTGGAGACGACCAGTTATATAATGTAATAGTGACAGCTCACGCTTTCATTATAATTTTTTTTATAGTAATACCTATTATAATCGGAGGGTTTGGTAACTGGCTAGTACCCTTAATACTAGGCAGACCAGATATAGCCTTCCCCCGTATAAACAACATAAGATTTTGACTTCTCCCTCCTTCATTAACTTTATTACTTATAAGAGGATTAGTAGAAAGAGGTGTGGGTACAGGGTGAACTGTCTACCCCCCCCTAGCCGGTGCTACAGCCCATAGAGGGGGCGCGGTTGACTTAGCTATTTTTTC…
1595517	WWAMP730-10	BOLD:AAA1262	NORKA-23	Universite du Quebec a Rimouski			Amphipoda						Lyne Morissette, Silje Ramsvatn				Norway	Troms				69.9965	19.9548			2				3660472	COI-5P	HQ584815-SUPPRESSED	TACATTATATTTTATTTTAGGAGCTTGGTCTAGAGTTGTAGGTACTTCTCTAAGAGTTATTATTCGCTCAGAGTTAAGCGCTCCTGGTAATTTAATTGGAGACGACCAGTTATATAATGTAATAGTGACAGCTCACGCTTTCATTATAATTTTTTTTATAGTAATACCTATTATAATCGGAGGGTTTGGTAACTGGCTAGTACCCTTAATACTAGGCAGACCAGATATAGCCTTCCCCCGTATAAACAACATAAGATTTTGACTTCTCCCTCCTTCATTAACTTTATTACTTATAAGAGGATTAGTAGAAAGAGGTGTGGGTACAGGGTGAACTGTCTACCCCCCCCTAGCCGGTGCTACAGCCCATAGAGGGGGCGCGGTTGACTTAGCTATTTTTTC…
1595518	WWAMP731-10	BOLD:AAA1262	NORKA-24	Universite du Quebec a Rimouski			Amphipoda						Lyne Morissette, Silje Ramsvatn				Norway	Troms				69.9965	19.9548			2				3660473	COI-5P	HQ584816-SUPPRESSED	TACATTATATTTTATTTTAGGAGCTTGGTCTAGAGTTGTAGGTACTTCTCTAAGAGTTATTATTCGCTCAGAGTTAAGCGCTCCTGGTAATTTAATTGGAGACGACCAGTTATATAATGTAATAGTGACAGCTCACGCTTTCATTATAATTTTTTTTATAGTAATACCTATTATAATCGGAGGGTTTGGTAACTGGCTAGTACCCTTAATACTAGGCAGACCAGATATAGCCTTCCCCCGTATAAACAACATAAGATTTTGACTTCTCCCTCCTTCATTAACTTTATTACTTATAAGAGGATTAGTAGAAAGAGGTGTGGGTACAGGGTGAACTGTCTACCCCCCCCTAGCCGGTGCTACAGCCCATAGAGGGGGCGCGGTTGACTTAGCTATTTTTTC…
1430016	WWAMP716-10	BOLD:AAA1262	NOTRO-02	Centre for Biodiversity Genomics			Amphipoda										Norway	Troms				69.7	19.0833							3679777	COI-5P	HQ987411-SUPPRESSED	TACACTATATTTTATTTTAGGAGCTTGGTCTAGAGTTGTAGGTACTTCTCTAAGAGTTATTATTCGCTCAGAGTTAAGCGCTCCTGGTAATTTAATTGGAGACGACCAGTTATATAATGTAATAGTGACAGCTCACGCTTTCATTATAATTTTTTTTATAGTAATACCTATTATAATCGGAGGGTTTGGTAATTGGCTAGTACCCTTAATACTAGGCAGACCAGATATAGCCTTCCCCCGTATAAACAACATAAGATTTTGACTTCTCCCTCCTTCATTAACTTTATTACTTATAAGAGGATTAGTAGAAAGAGGTGTGGGTACAGGGTGAACTGTCTACCCCCCCCTAGCCGGTGCTACAGCCCATAGAGGGGGCGCGGTTGACTTAGCTATTTTTTC…
703554	CCNUN373-07	BOLD:AAA1262	NUN-0373	Centre for Biodiversity Genomics	Christina M. Carr		Amphipoda	Gammaridae		Gammarus	Gammarus oceanicus		F.Costa		BIOUG:Churchill		Canada	Manitoba	Churchill	16 km E Churchill, Bird Cove, Rock Bluff A	Bluff A	58.773	-93.842							2684422	COI-5P	MG314961	TACACTATATTTTATTTTAGGAGCTTGGTCTAGAGTTGTAGGTACTTCTCTAAGAGTTATTATTCGCTCAGAGTTAAGCGCTCCTGGTAATTTAATTGGAGACGACCAGTTATATAATGTAATAGTGACAGCTCACGCTTTCATTATAATTTTTTTTATAGTAATACCTATTATAATCGGAGGGTTTGGTAACTGGCTAGTACCCTTAATACTAGGCAGACCAGATATAGCCTTCCCCCGTATAAACAACATAAGATTTTGACTTCTCCCTCCTTCATTAACTTTATTACTTATAAGAGGATTAGTAGAAAGAGGTGTGGGTACAGGGTGAACTGTCTACCCCCCCCTAGCCGGTGCTACAGCCCATAGAGGGGGCGCGGTTGACTTAGCTATTTTTTC…
703606	CCNUN425-07	BOLD:AAA1262	NUN-0425	Centre for Biodiversity Genomics	Christina M. Carr		Amphipoda	Gammaridae		Gammarus	Gammarus oceanicus		Filipe Costa				Iceland					65.17	-19.019							2684421	COI-5P		ACACTATATTTTATTTTAGGAGCTTGGTCTAGAGTTGTAGGTACTTCTCTAAGAGTTATTATTCGCTCAGAGTTAAGCGCTCCTGGTAATTTAATTGGAGACGACCAGTTATATAATGTAATAGTGACAGCTCACGCTTTCATTATAATTTTTTTTATAGTAATACCTATTATAATCGGAGGGTTTGGTAACTGGCTAGTACCCTTAATACTAGGCAGACCAGATATAGCCTTCCCCCGTATAAACAACATAAGATTTTGACTTCTCCCTCCTTCATTAACTTTATTACTTATAAGAGGATTAGTAGAAAGAGGTGTGGGTACAGGGTGAACTGTCTACCCCCCCCTAGCCGGTGCTACAGCCCATAGAGGGGGCGCGGTTGACTTAGCTATTTTTTCT…
703607	CCNUN426-07	BOLD:AAA1262	NUN-0426	Centre for Biodiversity Genomics	Christina M. Carr		Amphipoda	Gammaridae		Gammarus	Gammarus oceanicus		Filipe Costa				Iceland					65.17	-19.019							2684420	COI-5P		ACACTATATTTTATTTTAGGAGCTTGGTCTAGAGTTGTAGGTACTTCTCTAAGAGTTATTATTCGCTCAGAGTTAAGCGCTCCTGGTAATTTAATTGGAGACGACCAGTTATATAATGTAATAGTGACAGCTCACGCTTTCATTATAATTTTTTTTATAGTAATACCTATTATAATCGGAGGGTTTGGTAACTGGCTAGTACCCTTAATACTAGGCAGACCAGATATAGCCTTCCCCCGTATAAACAACATAAGATTTTGACTTCTCCCTCCTTCATTAACTTTATTACTTATAAGAGGATTAGTAGAAAGAGGTGTGGGTACAGGGTGAACTGTCTACCCCCCCCTAGCCGGTGCTACAGCCCATAGAGGGGGCGCGGTTGACTTAGCTATTTTTTCT…
703608	CCNUN427-07	BOLD:AAA1262	NUN-0427	Centre for Biodiversity Genomics	Christina M. Carr		Amphipoda	Gammaridae		Gammarus	Gammarus oceanicus		Filipe Costa				Iceland					65.17	-19.019							2684419	COI-5P		ACACTATATTTTATTTTAGGAGCTTGGTCTAGAGTTGTAGGTACTTCTCTAAGAGTTATTATTCGCTCAGAGTTAAGCGCTCCTGGTAATTTAATTGGAGACGACCAGTTATATAATGTAATAGTGACAGCTCACGCTTTCATTATAATTTTTTTTATAGTAATACCTATTATAATCGGAGGGTTTGGTAACTGGCTAGTACCCTTAATACTAGGCAGACCAGATATAGCCTTCCCCCGTATAAACAACATAAGATTTTGACTTCTCCCTCCTTCATTAACTTTATTACTTATAAGAGGATTAGTAGAAAGAGGTGTGGGTACAGGGTGAACTGTCTACCCCCCCCTAGCCGGTGCTACAGCCCATAGAGGGGGCGCGGTTGACTTAGCTATTTTTTCT…
703609	CCNUN428-07	BOLD:AAA1262	NUN-0428	Centre for Biodiversity Genomics	Christina M. Carr		Amphipoda	Gammaridae		Gammarus	Gammarus oceanicus		Filipe Costa				Iceland					65.17	-19.019							2684418	COI-5P		ACACTATATTTTATTTTAGGAGCTTGGTCTAGAGTTGTAGGTACTTCTCTAAGAGTTATTATTCGCTCAGAGTTAAGCGCTCCTGGTAATTTAATTGGAGACGACCAGTTATATAATGTAATAGTGACAGCTCACGCTTTCATTATAATTTTTTTTATAGTAATACCTATTATAATCGGAGGGTTTGGTAACTGGCTAGTACCCTTAATACTAGGCAGACCAGATATAGCCTTCCCCCGTATAAACAACATAAGATTTTGACTTCTCCCTCCTTCATTAACTTTATTACTTATAAGAGGATTAGTAGAAAGAGGTGTGGGTACAGGGTGAACTGTCTACCCCCCCCTAGCCGGTGCTACAGCCCATAGAGGGGGCGCGGTTGACTTAGCTATTTTTTCT…
703610	CCNUN429-07	BOLD:AAA1262	NUN-0429	Centre for Biodiversity Genomics	Christina M. Carr		Amphipoda	Gammaridae		Gammarus	Gammarus oceanicus		Filipe Costa				Iceland					65.17	-19.019							2684417	COI-5P		ACACTATATTTTATTTTAGGAGCTTGGTCTAGAGTTGTAGGTACTTCTCTAAGAGTTATTATTCGCTCAGAGTTAAGCGCTCCTGGTAATTTAATTGGAGACGACCAGTTATATAATGTAATAGTGACAGCTCACGCTTTCATTATAATTTTTTTTATAGTAATACCTATTATAATCGGAGGGTTTGGTAACTGGCTAGTACCCTTAATACTAGGCAGACCAGATATAGCCTTCCCCCGTATAAACAACATAAGATTTTGACTTCTCCCTCCTTCATTAACTTTATTACTTATAAGAGGATTAGTAGAAAGAGGTGTGGGTACAGGGTGAACTGTCTACCCCCCCCTAGCCGGTGCTACAGCCCATAGAGGGGGCGCGGTTGACTTAGCTATTTTTTCT…
703611	CCNUN430-07	BOLD:AAA1262	NUN-0430	Centre for Biodiversity Genomics	Christina M. Carr		Amphipoda	Gammaridae		Gammarus	Gammarus oceanicus		Filipe Costa				Iceland					65.17	-19.019							2684416	COI-5P		ACACTATATTTTATTTTAGGAGCTTGGTCTAGAGTTGTAGGTACTTCTCTAAGAGTTATTATTCGCTCAGAGTTAAGCGCTCCTGGTAATTTAATTGGAGACGACCAGTTATATAATGTAATAGTGACAGCTCACGCTTTCATTATAATTTTTTTTATAGTAATACCTATTATAATCGGAGGGTTTGGTAACTGGCTAGTACCCTTAATACTAGGCAGACCAGATATAGCCTTCCCCCGTATAAACAACATAAGATTTTGACTTCTCCCTCCTTCATTAACTTTATTACTTATAAGAGGATTAGTAGAAAGAGGTGTGGGTACAGGGTGAACTGTCTACCCCCCCCTAGCCGGTGCTACAGCCCATAGAGGGGGCGCGGTTGACTTAGCTATTTTTTCT…
703612	CCNUN431-07	BOLD:AAA1262	NUN-0431	Centre for Biodiversity Genomics	Christina M. Carr		Amphipoda	Gammaridae		Gammarus	Gammarus oceanicus		Filipe Costa				Iceland					65.17	-19.019							2684415	COI-5P		ACACTATATTTTATTTTAGGAGCTTGGTCTAGAGTTGTAGGTACTTCTCTAAGAGTTATTATTCGCTCAGAGTTAAGCGCTCCTGGTAATTTAATTGGAGACGACCAGTTATATAATGTAATAGTGACAGCTCACGCTTTCATTATAATTTTTTTTATAGTAATACCTATTATAATCGGAGGGTTTGGTAACTGGCTAGTACCCTTAATACTAGGCAGACCAGATATAGCCTTCCCCCGTATAAACAACATAAGATTTTGACTTCTCCCTCCTTCATTAACTTTATTACTTATAAGAGGATTAGTAGAAAGAGGTGTGGGTACAGGGTGAACTGTCTACCCCCCCCTAGCCGGTGCTACAGCCCATAGAGGGGGCGCGGTTGACTTAGCTATTTTTTCT…
703613	CCNUN432-07	BOLD:AAA1262	NUN-0432	Centre for Biodiversity Genomics	Christina M. Carr		Amphipoda	Gammaridae		Gammarus	Gammarus oceanicus		Filipe Costa				Iceland					65.17	-19.019							2684414	COI-5P		ACACTATATTTTATTTTAGGAGCTTGGTCTAGAGTTGTAGGTACTTCTCTAAGAGTTATTATTCGCTCAGAGTTAAGCGCTCCTGGTAATTTAATTGGAGACGACCAGTTATATAATGTAATAGTGACAGCTCACGCTTTCATTATAATTTTTTTTATAGTAATACCTATTATAATCGGAGGGTTTGGTAACTGGCTAGTACCCTTAATACTAGGCAGACCAGATATAGCCTTCCCCCGTATAAACAACATAAGATTTTGACTTCTCCCTCCTTCATTAACTTTATTACTTATAAGAGGATTAGTAGAAAGAGGTGTGGGTACAGGGTGAACTGTCTACCCCCCCCTAGCCGGTGCTACAGCCCATAGAGGGGGCGCGGTTGACTTAGCTATTTTTTCT…
703614	CCNUN433-07	BOLD:AAA1262	NUN-0433	Centre for Biodiversity Genomics	Christina M. Carr		Amphipoda	Gammaridae		Gammarus	Gammarus oceanicus		Filipe Costa				Iceland					65.17	-19.019							2684413	COI-5P		ACACTATATTTTATTTTAGGAGCTTGGTCTAGAGTTGTAGGTACTTCTCTAAGAGTTATTATTCGCTCAGAGTTAAGCGCTCCTGGTAATTTAATTGGAGACGACCAGTTATATAATGTAATAGTGACAGCTCACGCTTTCATTATAATTTTTTTTATAGTAATACCTATTATAATCGGAGGGTTTGGTAACTGGCTAGTACCCTTAATACTAGGCAGACCAGATATAGCCTTCCCCCGTATAAACAACATAAGATTTTGACTTCTCCCTCCTTCATTAACTTTATTACTTATAAGAGGATTAGTAGAAAGAGGTGTGGGTACAGGGTGAACTGTCTACCCCCCCCTAGCCGGTGCTACAGCCCATAGAGGGGGCGCGGTTGACTTAGCTATTTTTTCT…
703615	CCNUN434-07	BOLD:AAA1262	NUN-0434	Centre for Biodiversity Genomics	Christina M. Carr		Amphipoda	Gammaridae		Gammarus	Gammarus oceanicus		Filipe Costa				Iceland					65.17	-19.019							2684412	COI-5P		ACACTATATTTTATTTTAGGAGCTTGGTCTAGAGTTGTAGGTACTTCTCTAAGAGTTATTATTCGCTCAGAGTTAAGCGCTCCTGGTAATTTAATTGGAGACGACCAGTTATATAATGTAATAGTGACAGCTCACGCTTTCATTATAATTTTTTTTATAGTAATACCTATTATAATCGGAGGGTTTGGTAACTGGCTAGTACCCTTAATACTAGGCAGACCAGATATAGCCTTCCCCCGTATAAACAACATAAGATTTTGACTTCTCCCTCCTTCATTAACTTTATTACTTATAAGAGGATTAGTAGAAAGAGGTGTGGGTACAGGGTGAACTGTCTACCCCCCCCTAGCCGGTGCTACAGCCCATAGAGGGGGCGCGGTTGACTTAGCTATTTTTTCT…
742736	WW521-08	BOLD:AAA1262	UB-KS1-01	Universite du Quebec a Rimouski	Pierre Brunel		Amphipoda	Gammaridae		Gammarus	Gammarus oceanicus		Sean Locke				Canada	Quebec	Nord-du-Quebec	Kangiqsualujjuag		58.684	-65.954							2658174	COI-5P		TACACTATATTTTATTTTAGGAGCTTGGTCTAGAGTTGTAGGTACTTCTCTAAGAGTTATTATTCGCTCAGAGTTAAGCGCTCCTGGTAATTTAATTGGAGACGACCAGTTATATAATGTAATAGTGACAGCTCACGCTTTCATTATAATTTTTTTTATAGTAATACCTATTATAATCGGAGGGTTTGGTAACTGGCTAGTACCCTTAATACTAGGCAGACCAGATATAGCCTTCCCCCGTATAAACAACATAAGATTTTGACTTCTCCCTCCTTCATTAACTTTATTACTTATAAGAGGATTAGTAGAAAGAGGTGTGGGTACAGGGTGAACTGTCTACCCCCCCCTAGCCGGTGCTACAGCCCATAGAGGGGGCGCGGTTGACTTAGCTATTTTTTC…
742742	WW527-08	BOLD:AAA1262	UB-KS2-01	Universite du Quebec a Rimouski	Pierre Brunel		Amphipoda	Gammaridae		Gammarus	Gammarus oceanicus		Sean Locke				Canada	Quebec	Nord-du-Quebec	Kangiqsualujjuag		58.683	-65.954							2658190	COI-5P		TACACTATATTTTATTTTAGGAGCTTGGTCTAGAGTTGTAGGTACTTCTCTAAGAGTTATTATTCGCTCAGAGTTAAGCGCTCCTGGTAATTTAATTGGAGACGACCAGTTATATAATGTAATAGTGACAGCTCACGCTTTCATTATAATTTTTTTTATAGTAATACCTATTATAATCGGAGGGTTTGGTAACTGGCTAGTACCCTTAATACTAGGCAGACCAGATATAGCCTTCCCCCGTATAAACAACATAAGATTTTGACTTCTCCCTCCTTCATTAACTTTATTACTTATAAGAGGATTAGTAGAAAGAGGTGTGGGTACAGGGTGAACTGTCTACCCCCCCCTAGCCGGTGCTACAGCCCATAGAGGGGGCGCGGTTGACTTAGCTATTTTTTC…
1277169	WSCRU014-09	BOLD:AAA1262	WS080	Centre for Biodiversity Genomics	Christina M. Carr		Amphipoda	Gammaridae		Gammarus	Gammarus oceanicus		Anna Zhaden				Russia	Murmanskaya Oblast	Murmansk	Kandalaksha Bay, Velikaya Salma Strait	Red algae dive 8m	66.918	33.103			8				3536830	COI-5P	HQ987374	ACATTATATTTTATTTTAGGAGCTTGGTCTAGAGTTGTAGGTACTTCTCTAAGAGTTATTATTCGCTCAGAGTTAAGCGCTCCTGGTAATTTAATTGGAGACGACCAGTTATATAATGTAATAGTGACAGCTCACGCTTTCATTATAATTTTTTTTATAGTAATACCTATTATAATCGGAGGGTTTGGTAACTGGCTAGTACCCTTAATACTAGGCAGACCAGATATAGCCTTCCCCCGTATAAACAACATAAGATTTTGACTTCTCCCTCCTTCATTAACTTTATTACTTATAAGAGGATTAGTAGAAAGAGGTGTGGGTACAGGGTGAACTGTCTACCCCCCCCTAGCCGGTGCTACAGCCCATAGAGGGGGCGCGGTTGACTTAGCTATTTTTTCT…
1183015	GBCMA2300-09	BOLD:AAA1473	EU761246	Mined from GenBank, NCBI			Amphipoda	Pontoporeiidae		Diporeia	Diporeia hoyi																			3320573	COI-5P	EU761246	------------------------------------------------------------------GCTAGATTAGTTGGAACTATGCTA---AGGATACTTATCCGAGCTGAATTAAGTGCCCCTGGTAACTTAATTGGGGAT---GACCAGGTATATAACGTTATAGTTACAGCCCACGCTTTTGTAATAATTTTTTTTATAGTTATACCTATTATGATTGGTGGTTTTGGAAATTGATTAGTTCCCTTAATA---CTAGGTTCGCCTGATATGGCTTTCCCGCGAATAAACAACATAAGATTTTGATTGCTACCCCCGTCTTTAACTTTATTATTAGTGAGGGGTTTAGTTGAAAGAGGAGTTGGAACTGGTTGAACTGTTTACCCTCCTTTAGCC…
1183014	GBCMA2299-09	BOLD:AAA1473	EU761247	Mined from GenBank, NCBI			Amphipoda	Pontoporeiidae		Diporeia	Diporeia hoyi																			3320572	COI-5P	EU761247	---------------------------------------ACAATATACTTTATCTTAGGGGCTTGAGCTAGATTAGTTGGAACTATGCTA---AGGATACTTATCCGAGCTGAATTAAGTGCCCCTGGTAACTTAATTGGGGAT---GACCAGGTATATAACGTTATAGTTACAGCCCACGCTTTCGTAATAATTTTTTTTATAGTTATACCTATTATGATTGGTGGTTTTGGAAATTGATTAGTTCCCTTAATA---CTAGGTTCGCCTGATATGGCTTTCCCGCGAATAAACAACATAAGATTTTGATTGCTACCCCCGTCTTTAACTTTATTATTAGTGAGGGGTTTAGTTGAAAGAGGAGTTGGAACTGGTTGAACTGTTTACCCTCCTTTAGCC…
1183013	GBCMA2298-09	BOLD:AAA1473	EU761248	Mined from GenBank, NCBI			Amphipoda	Pontoporeiidae		Diporeia	Diporeia hoyi																			3320571	COI-5P	EU761248	---------------------------------------ACAATATACTTTATCTTAGGGGCTTGAGCTAGATTAGTTGGAACTATGCTA---AGGATACTTATCCGAGCTGAATTAAGTGCCCCTGGTAACTTAATTGGGGAT---GACCAGGTGTATAACGTTATAGTTACAGCCCACGCTTTCGTAATAATTTTTTTTATAGTTATACCTATTATGATTGGTGGTTTTGGAAATTGATTAGTTCCCTTAATA---CTAGGTTCGCCTGATATGGCTTTCCCGCGAATAAACAACATAAGATTTTGATTGCTACCCCCGTCTTTAACTTTATTATTAGTGAGGGGTTTAGTTGAAAGAGGAGTTGGAACTGGTTGAACTGTTTACCCTCCTTTAGCC…
1183012	GBCMA2297-09	BOLD:AAA1473	EU761249	Mined from GenBank, NCBI			Amphipoda	Pontoporeiidae		Diporeia	Diporeia hoyi																			3320570	COI-5P	EU761249	---------------------------------------ACAATATACTTTATCTTAGGGGCTTGAGCTAGATTAGTTGGAACTATGCTA---AGGATACTTATCCGAGCTGAATTAAGTGCCCCTGGTAACTTAATTGGAGAT---GACCAGGTATATAACGTTATAGTTACAGCCCACGCTTTCGTAATAATTTTTTTTATAGTTATACCTATTATGATTGGTGGTTTTGGAAATTGATTAGTTCCCTTAATA---CTAGGTTCGCCTGATATGGCTTTCCCGCGAATAAATAACATAAGATTTTGATTGCTACCCCCGTCTTTAACTTTATTATTAGTGAGGGGTTTAGTTGAAAGAGGAGTTGGAACTGGTTGAACTGTTTACCCTCCTTTAGCC…
1183011	GBCMA2296-09	BOLD:AAA1473	EU761250	Mined from GenBank, NCBI			Amphipoda	Pontoporeiidae		Diporeia	Diporeia hoyi																			3320569	COI-5P	EU761250	---------------------------------------ACAATATACTTTATCTTAGGGGCTTGAGCTAGATTAGTTGGAACTATGCTA---AGGATACTTATCCGAGCTGAATTAAGTGCCCCTGGTAACTTAATTGGGGAT---GACCAGGTATATAACGTTATAGTTACAGCCCACGCTTTCGTAATAATTTTTTTTATAGTTATACCTATTATGATTGGTGGTTTTGGAAATTGATTAGTTCCCTTAATA---CTAGGTTCGCCTGATATGGCTTTCCCGCGAATAAACAACATAAGATTTTGATTGCTACCCCCGTCTTTAACTTTATTATTAGTGAGGGGTTTAGTTGAAAGAGGAGTTGGAACTGGTTGAACTGTTTACCCTCCTTTAGCC…
1183010	GBCMA2295-09	BOLD:AAA1473	EU761251	Mined from GenBank, NCBI			Amphipoda	Pontoporeiidae		Diporeia	Diporeia hoyi																			3320568	COI-5P	EU761251	---------------------------------------ACAATATACTTTATCTTAGGGGCTTGAGCTAGATTAGTTGGAACTATGCTA---AGGATACTTATCCGAGCTGAATTAAGTGCCCCTGGTAACTTAATTGGGGAT---GACCAGGTATATAACGTTATAGTTACAGCCCACGCTTTCGTAATAATTTTTTTTATAGTTATACCTATTATGATTGGTGGTTTTGGAAATTGATTAGTTCCCTTAATA---CTAGGTTCGCCTGATATGGCTTTCCCGCGAATAAACAACATAAGATTTTGATTGCTACCCCCGTCTTTAACTTTATTATTAGTAAGGGGTTTAGTTGAAAGAGGAGTTGGAACTGGTTGAACTGTTTACCCTCCTTTAGCC…
1183009	GBCMA2294-09	BOLD:AAA1473	EU761252	Mined from GenBank, NCBI			Amphipoda	Pontoporeiidae		Diporeia	Diporeia hoyi																			3320567	COI-5P	EU761252	---------------------------------------ACAATATACTTTATCTTAGGGGCTTGAGCTAGATTAGTTGGAACTATGCTA---AGGATACTTATCCGAGCTGAATTAAGTGCCCCTGGTAACTTAATTGGAGAT---GACCAGGTATATAACGTTATAGTTACAGCCCACGCTTTCGTAATAATTTTTTTTATAGTTATACCTATTATGATTGGTGGTTTTGGAAATTGATTAGTTCCCTTAATA---CTAGGTTCGCCTGATATGGCTTTCCCGCGAATAAATAACATAAGATTTTGATTGCTACCCCCGTCTTTAACTTTATTATTAGTGAGGGGTTTAGTTGAAAGAGGAGTTGGAACTGGTTGAACTGTTTACCCTCCTTTAGCC…
1183008	GBCMA2293-09	BOLD:AAA1473	EU761253	Mined from GenBank, NCBI			Amphipoda	Pontoporeiidae		Diporeia	Diporeia hoyi																			3320566	COI-5P	EU761253	---------------------------------------ACAATATACTTTATCTTAGGGGCTTGAGCTAGATTAGTTGGAACTATGCTA---AGGATACTTATCCGAGCTGAATTAAGTGCCCCTGGTAACTTAATTGGGGAT---GACCAGGTGTATAACGTTATAGTTACAGCCCACGCTTTCGTAATAATTTTTTTTATAGTTATACCTATTATGATTGGTGGTTTTGGAAATTGATTAGTTCCCTTAATA---CTAGGTTCGCCTGATATGGCTTTCCCGCGAATAAACAACATAAGATTTTGATTGCTACCCCCGTCTTTAACTTTATTATTAGTGAGGGGTTTAGTTGAAAGAGGAGTTGGAACTGGTTGAACTGTTTACCCTCCTTTAGCC…
1183007	GBCMA2292-09	BOLD:AAA1473	EU761254	Mined from GenBank, NCBI			Amphipoda	Pontoporeiidae		Diporeia	Diporeia hoyi																			3320565	COI-5P	EU761254	---------------------------------------ACAATATACTTTATCTTAGGGGCTTGAGCTAGATTAGTTGGAACTATGCTA---AGGATACTTATCCGAGCTGAATTAAGTGCCCCTGGTAACTTAATTGGGGAT---GACCAGGTGTATAACGTTATAGTTACAGCCCACGCTTTCGTAATAATTTTTTTTATAGTTATACCTATTATGATTGGTGGTTTTGGAAATTGATTAGTTCCCTTAATA---CTAGGTTCGCCTGATATGGCTTTCCCGCGAATAAACAACATAAGATTTTGATTGCTACCCCCATCTTTAACTTTATTACTAGTGAGGGGTTTAGTTGAAAGAGGAGTTGGAACTGGTTGAACTGTTTACCCTCCTTTAGCC…
1183006	GBCMA2291-09	BOLD:AAA1473	EU761255	Mined from GenBank, NCBI			Amphipoda	Pontoporeiidae		Diporeia	Diporeia hoyi																			3320564	COI-5P	EU761255	---------------------------------------ACAATATACTTTATCTTAGGGGCTTGAGCTAGATTAGTTGGAACTATGCTA---AGGATACTTATCCGAGCTGAATTAAGTGCCCCTGGTAACTTAATTGGGGAT---GACCAGGTATATAACGTTATAGTTACAGCCCACGCTTTCGTAATAATTTTTTTTATAGTTATACCTATTATGATTGGTGGTTTTGGAAATTGATTAGTTCCCTTAATA---CTAGGTTCGCCTGATATGGCTTTCCCGCGAATAAACAACATAAGATTTTGATTGCTACCCCCGTCTTTAACTTTATTATTAGTGAGGGGTTTAGTTGAAAGAGGAGTTGGAACTGGTTGAACTGTTTACCCTCCTTTAGCC…
1183005	GBCMA2290-09	BOLD:AAA1473	EU761256	Mined from GenBank, NCBI			Amphipoda	Pontoporeiidae		Diporeia	Diporeia hoyi																			3320563	COI-5P	EU761256	---------------------------------------ACAATATACTTTATCTTAGGGGCTTGAGCTAGATTAGTTGGAACTATGCTA---AGGATACTTATCCGAGCTGAATTAAGTGCCCCTGGTAACTTAATTGGGGAT---GACCAGGTATATAACGTTATAGTTACAGCCCACGCTTTCGTAATAATTTTTTTTATAGTTATACCTATTATGATTGGTGGTTTTGGAAATTGATTAGTTCCCTTAATA---CTAGGTTCGCCTGATATGGCTTTCCCGCGAATAAACAACATAAGATTTTGATTGCTACCCCCGTCTTTAACTTTATTATTAGTGAGGGGTTTAGTTGAAAGAGGAGTTGGAACTGGTTGAACTGTTTACCCTCCTTTAGCC…
1183004	GBCMA2289-09	BOLD:AAA1473	EU761257	Mined from GenBank, NCBI			Amphipoda	Pontoporeiidae		Diporeia	Diporeia hoyi																			3320562	COI-5P	EU761257	---------------------------------------ACAATATACTTTATCTTAGGGGCTTGAGCTAGATTAGTTGGAACTATGCTA---AGGATACTTATCCGAGCTGAATTAAGTGCCCCTGGTAACTTAATTGGGGAT---GACCAGGTATATAACGTTATAGTTACAGCCCACGCTTTCGTAATAATTTTTTTTATAGTTATACCTATTATGATTGGTGGTTTTGGAAATTGATTAGTTCCCTTAATA---CTAGGTTCGCCTGATATGGCTTTCCCGCGAATAAACAACATAAGATTTTGATTGCTACCCCCGTCTTTAACTTTATTATTAGTGAGGGGTTTAGTTGAAAGAGGAGTTGGAACTGGTTGAACTGTTTACCCTCCTTTAGCC…
1183003	GBCMA2288-09	BOLD:AAA1473	EU761258	Mined from GenBank, NCBI			Amphipoda	Pontoporeiidae		Diporeia	Diporeia hoyi																			3320561	COI-5P	EU761258	---------------------------------------ACAATATACTTTATCTTAGGGGCTTGAGCTAGATTAGTTGGAACTATGCTA---AGGATACTTATCCGAGCTGAATTAAGTGCCCCTGGTAACTTAATTGGGGAT---GACCAGGTATATAACGTTATAGTTACAGCCCACGCTTTCGTAATAATTTTTTTTATAGTTATACCTATTATGATTGGTGGTTTTGGAAATTGATTAGTTCCCTTAATA---CTAGGTTCGCCTGATATGGCTTTCCCGCGAATAAACAACATAAGATTTTGATTGCTACCCCCGTCTTTAACTTTATTATTAGTGAGGGGTTTAGTTGAAAGAGGAGTTGGAACTGGTTGAACTGTTTACCCTCCTTTAGCC…
1183002	GBCMA2287-09	BOLD:AAA1473	EU761259	Mined from GenBank, NCBI			Amphipoda	Pontoporeiidae		Diporeia	Diporeia hoyi																			3320560	COI-5P	EU761259	---------------------------------------ACAATATACTTTATCTTAGGGGCTTGAGCTAGATTAGTTGGAACTATGCTA---AGGATACTTATCCGAGCTGAATTAAGTGCCCCTGGTAACTTAATTGGGGAT---GACCAGGTATATAACGTTATAGTTACAGCCCACGCTTTCGTAATAATTTTTTTTATAGTTATACCTATTATGATTGGTGGTTTTGGAAATTGATTAGTTCCCTTAATA---CTAGGTTCGCCTGATATGGCTTTCCCGCGAATAAACAACATAAGATTTTGATTGCTACCCCCGTCTTTAACTTTATTATTAGTGAGGGGTTTAGTTGAAAGAGGAGTTGGAACTGGTTGAACTGTTTACCCTCCTTTAGCC…
1183001	GBCMA2286-09	BOLD:AAA1473	EU761260	Mined from GenBank, NCBI			Amphipoda	Pontoporeiidae		Diporeia	Diporeia hoyi																			3320559	COI-5P	EU761260	---------------------------------------------------------------TGAGCTAGATTAGTTGGAACTATGCTA---AGGATACTTATCCGAGCTGAATTAAGTGCCCCTGGTAACTTAATTGGGGAT---GACCAGGTATATAACGTTATAGTTACAGCCCACGCTTTCGTAATAATTTTTTTTATAGTTATACCTATTATGATTGGTGGTTTTGGAAATTGATTAGTTCCCTTAATA---CTAGGTTCGCCTGATATGGCTTTCCCGCGAATAAACAACATAAGATTTTGATTGCTACCCCCGTCTTTAACTTTATTATTAGTGAGGGGTTTAGTTGAAAGAGGAGTTGGAACTGGTTGAACTGTTTACCCTCCTTTAGCC…
1183000	GBCMA2285-09	BOLD:AAA1473	EU761261	Mined from GenBank, NCBI			Amphipoda	Pontoporeiidae		Diporeia	Diporeia hoyi																			3320558	COI-5P	EU761261	---------------------------------------ACAATATACTTTATCTTAGGGGCTTGAGCTAGATTAGTTGGAACTATGCTA---AGGATACTTATCCGAGCTGAATTAAGTGCCCCTGGTAACTTAATTGGGGAT---GACCAGGTATATAACGTTATAGTTACAGCCCACGCTTTCGTAATAATTTTTTTTATAGTTATACCTATTATGATTGGTGGTTTTGGAAATTGATTAGTTCCCTTAATA---CTAGGTTCGCCTGATATGGCTTTCCCGCGAATAAACAACATAAGATTTTGATTGCTACCCCCGTCTTTAACTTTATTATTAGTGAGGGGTTTAGTTGAAAGAGGAGTTGGAACTGGTTGAACTGTTTACCCTCCTTTAGCC…
1182999	GBCMA2284-09	BOLD:AAA1473	EU761262	Mined from GenBank, NCBI			Amphipoda	Pontoporeiidae		Diporeia	Diporeia hoyi																			3320557	COI-5P	EU761262	---------------------------------------ACAATATACTTTATCTTAGGGGCTTGAGCTAGATTAGTTGGAACTATGCTA---AGGATACTTATCCGAGCTGAATTAAGTGCCCCTGGTAACTTAATTGGGGAT---GACCAGGTATATAACGTTATAGTTACAGCCCACGCTTTCGTAATAATTTTTTTTATAGTTATACCTATTATGATTGGTGGTTTTGGAAATTGATTAGTTCCCTTAATA---CTAGGTTCGCCTGATATGGCTTTCCCGCGAATAAACAACATAAGATTTTGATTGCTACCCCCGTCTTTAACTTTATTATTAGTGAGGGGTTTAGTTGAAAGAGGAGTTGGAACTGGTTGAACTGTTTACCCTCCTTTAGCC…
1182998	GBCMA2283-09	BOLD:AAA1473	EU761263	Mined from GenBank, NCBI			Amphipoda	Pontoporeiidae		Diporeia	Diporeia hoyi																			3320556	COI-5P	EU761263	---------------------------------------------------------------TGAGCTAGATTAGTTGGAACTATGCTA---AGGATACTTATCCGAGCTGAATTAAGTGCCCCTGGTAACTTAATTGGGGAT---GACCAGGTATATAACGTTATAGTTACAGCCCACGCTTTCGTAATAATTTTTTTTATAGTTATACCTATTATGATTGGTGGTTTTGGAAATTGATTAGTTCCCTTAATA---CTAGGTTCGCCTGATATGGCTTTCCCGCGAATAAACAACATAAGATTTTGATTGCTACCCCCGTCTTTAACTTTATTATTAGTGAGGGGTTTAGTTGAAAGAGGAGTTGGAACTGGTTGAACTGTTTACCCTCCTTTAGCC…
1182997	GBCMA2282-09	BOLD:AAA1473	EU761264	Mined from GenBank, NCBI			Amphipoda	Pontoporeiidae		Diporeia	Diporeia hoyi																			3320555	COI-5P	EU761264	---------------------------------------ACAATATACTTTATTTTAGGGGCTTGAGCTAGATTAGTTGGAACTATGCTA---AGGATACTTATCCGAGCTGAATTAAGTGCCCCTGGTAACTTAATTGGGGAT---GACCAGGTATATAACGTTATAGTTACAGCCCACGCTTTCGTAATAATTTTTTTTATAGTTATACCTATTATGATTGGTGGTTTTGGAAATTGATTAGTTCCCTTAATA---CTAGGTTCGCCTGATATGGCTTTCCCGCGAATAAACAACATAAGATTTTGATTGCTACCCCCGTCTTTAACTTTATTATTAGTGAGGGGTTTAGTTGAAAGAGGAGTTGGAACTGGTTGAACTGTTTACCCTCCTTTAGCC…
1182996	GBCMA2281-09	BOLD:AAA1473	EU761265	Mined from GenBank, NCBI			Amphipoda	Pontoporeiidae		Diporeia	Diporeia hoyi																			3320554	COI-5P	EU761265	---------------------------------------ACAATATACTTTATCTTAGGGGCTTGAGCTAGATTAGTTGGAACTATGCTA---AGGATACTTATCCGAGCTGAATTAAGTGCCCCTGGTAACTTAATTGGGGAT---GACCAGGTATATAACGTTATAGTTACAGCCCACGCTTTCGTAATAATTTTTTTTATAGTTATACCTATTATGATTGGTGGTTTTGGAAATTGATTAGTTCCCTTAATA---CTAGGTTCGCCTGATATGGCTTTCCCGCGAATAAACAACATAAGATTTTGATTGCTACCCCCGTCTTTAACTTTATTATTAGTGAGGGGTTTAGTTGAAAGAGGAGTTGGAACTGGTTGAACTGTTTACCCCCCTTTAGCC…
1182995	GBCMA2280-09	BOLD:AAA1473	EU761266	Mined from GenBank, NCBI			Amphipoda	Pontoporeiidae		Diporeia	Diporeia hoyi																			3320553	COI-5P	EU761266	---------------------------------------ACAATATACTTTATCTTAGGGGCTTGAGCTAGATTAGTTGGAACTATGCTA---AGGATACTTATCCGAGCTGAATTAAGTGCCCCTGGTAACTTAATTGGGGAT---GACCAGGTATATAACGTTATAGTTACAGCCCACGCTTTCGTAATAATTTTTTTTATAGTTATACCTATTATGATTGGTGGTTTTGGAAATTGATTAGTTCCCTTAATA---CTAGGTTCGCCTGATATGGCTTTCCCGCGAATAAACAACATAAGATTTTGATTGCTACCCCCGTCTTTAACTTTATTATTAGTGAGGGGTTTAGTTGAAAGAGGAGTTGGAACTGGTTGAACTGTTTACCCTCCTTTAGCC…
1182994	GBCMA2279-09	BOLD:AAA1473	EU761267	Mined from GenBank, NCBI			Amphipoda	Pontoporeiidae		Diporeia	Diporeia hoyi																			3320552	COI-5P	EU761267	---------------------------------------ACAATATACTTTATCTTAGGGGCTTGAGCTAGATTAGTTGGAACTATGCTA---AGGATACTTATCCGAGCTGAATTAAGTGCCCCTGGTAACTTAATTGGGGAT---GACCAGGTATATAACGTTATAGTTACAGCCCACGCTTTCGTAATAATTTTTTTTATGGTTATACCTATTATGATTGGTGGTTTTGGAAATTGATTAGTTCCCTTAATA---CTAGGTTCGCCTGATATGGCTTTCCCGCGAATAAACAACATAAGATTTTGATTGCTACCCCCGTCTTTAACTTTATTATTAGTGAGGGGTTTAGTTGAAAGAGGAGTTGGAACTGGTTGAACTGTTTACCCTCCTTTAGCC…
1182993	GBCMA2278-09	BOLD:AAA1473	EU761268	Mined from GenBank, NCBI			Amphipoda	Pontoporeiidae		Diporeia	Diporeia hoyi																			3320551	COI-5P	EU761268	---------------------------------------ACAATATACTTTATCTTAGGGGCTTGAGCTAGATTAGTTGGAACTATGCTA---AGGATACTTATCCGAGCTGAATTAAGTGCCCCTGGTAACTTAATTGGGGAT---GACCAGGTATATAACGTTATAGTTACAGCCCACGCTTTCGTAATAATTTTTTTTATAGTTATACCTATTATGATTGGTGGTTTTGGAAATTGATTAGTTCCCTTAATA---CTAGGTTCGCCTGATATGGCTTTCCCGCGAATAAACAACATAAGATTTTGATTGCTACCCCCGTCTTTAACTTTATTATTAGTGAGGGGTTTAGTTGAAAGAGGAGTTGGAACTGGTTGAACTGTTTACCCTCCTTTAGCC…
1182992	GBCMA2277-09	BOLD:AAA1473	EU761269	Mined from GenBank, NCBI			Amphipoda	Pontoporeiidae		Diporeia	Diporeia hoyi																			3320550	COI-5P	EU761269	---------------------------------------ACAATATACTTTATCTTAGGGGCTTGAGCTAGATTAGTTGGAACTATGCTA---AGGATACTTATCCGAGCTGAATTAAGTGCCCCTGGTAACTTAATTGGGGAT---GACCAGGTATATAACGTTATAGTTACAGCCCACGCTTTCGTAATAATTTTTTTTATAGTTATACCTATTATGATTGGTGGTTTTGGAAATTGATTAGTTCCCTTAATA---CTAGGTTCGCCTGATATGGCTTTCCCGCGAATAAACAACATAAGATTTTGATTGCTACCCCCGTCTTTAACTTTATTATTAGTGAGGGGTTTAGTTGAAAGAGGAGTTGGAACTGGTTGAACTGTTTACCCTCCTTTAGCC…
1182991	GBCMA2276-09	BOLD:AAA1473	EU761270	Mined from GenBank, NCBI			Amphipoda	Pontoporeiidae		Diporeia	Diporeia hoyi																			3320549	COI-5P	EU761270	---------------------------------------ACAATATACTTTATCTTAGGGGCTTGAGCTAGATTAGTTGGAACTATGCTA---AGGATACTTATCCGAGCTGAATTAAGTGCCCCTGGTAACTTAATTGGGGAT---GACCAGGTATATAACGTTATAGTTACAGCCCACGCTTTCGTAATAATTTTTTTTATGGTTATACCTATTATGATTGGTGGTTTTGGAAATTGATTAGTTCCCTTAATA---CTAGGTTCGCCTGATATGGCTTTCCCGCGAATAAACAACATAAGATTTTGATTGCTACCCCCGTCTTTAACTTTATTATTAGTGAGGGGTTTAGTTGAAAGAGGAGTTGGAACTGGTTGAACTGTTTACCCTCCTTTAGCC…
1182990	GBCMA2275-09	BOLD:AAA1473	EU761271	Mined from GenBank, NCBI			Amphipoda	Pontoporeiidae		Diporeia	Diporeia hoyi																			3320548	COI-5P	EU761271	---------------------------------------ACAATATACTTTATCTTAGGGGCTTGAGCTAGATTAGTTGGAACTATGCTA---AGGATACTTATCCGAGCTGAATTAAGTGCCCCTGGTAACTTAATTGGGGAT---GACCAGGTATATAACGTTATAGTTACAGCCCACGCTTTCGTAATAATTTTTTTTATAGTTATACCTATTATGATTGGTGGTTTTGGAAATTGATTAGTTCCCTTAATA---CTAGGTTCGCCTGATATGGCTTTCCCGCGAATAAACAACATAAGATTTTGATTGCTACCCCCGTCTTTAACTTTATTATTAGTGAGGGGTTTAGTTGAAAGAGGAGTTGGAACTGGTTGAACTGTTTACCCTCCTTTAGCC…
1182989	GBCMA2274-09	BOLD:AAA1473	EU761272	Mined from GenBank, NCBI			Amphipoda	Pontoporeiidae		Diporeia	Diporeia hoyi																			3320547	COI-5P	EU761272	---------------------------------------ACAATATACTTTATCTTAGGGGCTTGAGCTAGATTAGTTGGAACTATGCTA---AGGATACTTATCCGAGCTGAATTAAGTGCCCCTGGTAACTTAATTGGGGAT---GACCAGGTATATAACGTTATAGTTACAGCCCACGCTTTCGTAATAATTTTTTTTATAGTTATACCTATTATGATTGGTGGTTTTGGAAATTGATTAGTTCCCTTAATA---CTAGGTTCGCCTGATATGGCTTTCCCGCGAATAAACAACATAAGATTTTGATTGCTACCCCCGTCTTTAACTTTATTATTAGTGAGGGGTTTAGTTGAAAGAGGAGTTGGAACTGGTTGAACTGTTTACCCTCCTTTAGCC…
1182988	GBCMA2273-09	BOLD:AAA1473	EU761273	Mined from GenBank, NCBI			Amphipoda	Pontoporeiidae		Diporeia	Diporeia hoyi																			3320546	COI-5P	EU761273	---------------------------------------ACAATATACTTTATCTTAGGGGCTTGAGCTAGATTAGTTGGAACTATGCTA---AGGATACTTATCCGAGCTGAATTAAGTGCCCCTGGTAACTTAATTGGGGAT---GACCAGGTATATAACGTTATAGTTACAGCCCACGCTTTCGTAATAATTTTTTTTATAGTTATACCTATTATGATTGGTGGTTTTGGAAATTGATTAGTTCCCTTAATA---CTAGGTTCGCCTGATATGGCTTTCCCGCGAATAAACAACATAAGATTTTGATTGCTACCCCCGTCTTTAACTTTATTATTAGTGAGGGGTTTAGTTGAAAGAGGAGTTGGAACTGGTTGAACTGTTTACCCTCCTTTAGCC…
1182987	GBCMA2272-09	BOLD:AAA1473	EU761274	Mined from GenBank, NCBI			Amphipoda	Pontoporeiidae		Diporeia	Diporeia hoyi																			3320545	COI-5P	EU761274	---------------------------------------ACAATATACTTTATCTTAGGGGCTTGAGCTAGATTAGTTGGAACTATGCTA---AGGATACTTATCCGAGCTGAATTAAGTGCCCCTGGTAACTTAATTGGGGAT---GACCAGGTATATAACGTTATAGTTACAGCCCACGCTTTCGTAATAATTTTTTTTATAGTTATACCTATTATGATTGGTGGTTTTGGAAATTGATTAGTTCCCTTAATA---CTAGGTTCGCCTGATATGGCTTTTCCGCGAATAAACAACATAAGATTTTGATTGCTACCCCCGTCTTTAACTTTATTATTAGTGAGGGGTTTAGTTGAAAGAGGAGTTGGAACTGGTTGAACTGTTTACCCTCCTTTAGCC…
1182986	GBCMA2271-09	BOLD:AAA1473	EU761275	Mined from GenBank, NCBI			Amphipoda	Pontoporeiidae		Diporeia	Diporeia hoyi																			3320544	COI-5P	EU761275	---------------------------------------ACAATATACTTTATCTTAGGGGCTTGAGCTAGATTAGTTGGAACTATGCTA---AGGATACTTATCCGAGCTGAATTAAGTGCCCCTGGTAACTTAATTGGGGAT---GACCAGGTATATAACGTTATAGTTACAGCCCACGCTTTCGTAATAATTTTTTTTATAGTTATACCTATTATGATTGGTGGTTTTGGAAATTGATTAGTTCCCTTAATA---CTAGGTTCGCCTGATATGGCTTTCCCGCGAATAAACAACATAAGATTTTGATTGCTACCCCCGTCTTTAACTTTATTATTAGTGAGGGGTTTAGTTGAAAGAGGAGTTGGAACTGGTTGAACTGTTTACCCTCCTTTAGCC…
1182985	GBCMA2270-09	BOLD:AAA1473	EU761276	Mined from GenBank, NCBI			Amphipoda	Pontoporeiidae		Diporeia	Diporeia hoyi																			3320543	COI-5P	EU761276	---------------------------------------ACAATATACTTTATCTTAGGGGCTTGAGCTAGATTAGTTGGAACTATGCTA---AGGATACTTATCCGAGCTGAATTAAGTGCCCCTGGTAACTTAATTGGGGAT---GACCAGGTATATAACGTTATAGTTACAGCCCACGCTTTCGTAATAATTTTTTTTATGGTTATACCTATTATGATTGGTGGTTTTGGAAATTGATTAGTTCCCTTAATA---CTAGGTTCGCCTGATATGGCTTTCCCGCGAATAAACAACATAAGATTTTGATTGCTACCCCCGTCTTTAACTTTATTATTAGTGAGGGGTTTAGTTGAAAGAGGAGTTGGAACTGGTTGAACTGTTTACCCTCCTTTAGCC…
1182984	GBCMA2269-09	BOLD:AAA1473	EU761277	Mined from GenBank, NCBI			Amphipoda	Pontoporeiidae		Diporeia	Diporeia hoyi																			3320542	COI-5P	EU761277	---------------------------------------ACAATATACTTTATCTTAGGGGCTTGAGCTAGATTAGTTGGAACTATGCTA---AGGATACTTATCCGAGCTGAATTAAGTGCCCCTGGTAACTTAATTGGGGAT---GACCAGGTATATAACGTTATAGTTACAGCCCACGCTTTCGTAATAATTTTTTTTATAGTTATACCTATTATGATTGGTGGTTTTGGAAATTGATTAGTTCCCTTAATA---CTAGGTTCGCCTGATATGGCTTTCCCGCGAATAAACAACATAAGATTTTGATTGCTACCCCCGTCTTTAACTTTATTATTAGTGAGGGGTTTAGTTGAAAGAGGAGTTGGAACTGGTTGAACTGTTTACCCTCCTTTAGCC…
1182983	GBCMA2268-09	BOLD:AAA1473	EU761278	Mined from GenBank, NCBI			Amphipoda	Pontoporeiidae		Diporeia	Diporeia hoyi																			3320541	COI-5P	EU761278	---------------------------------------ACAATATACTTTATCTTAGGGGCTTGAGCTAGATTAGTTGGAACTATGCTA---AGGATACTTATCCGAGCTGAATTAAGTGCCCCTGGTAACTTAATTGGGGAT---GACCAGGTATATAACGTTATAGTTACAGCCCACGCTTTCGTAATAATTTTTTTTATAGTTATACCTATTATGATTGGTGGTTTTGGAAATTGATTAGTTCCCTTAATA---CTAGGTTCGCCTGATATGGCTTTCCCGCGAATAAACAACATAAGATTTTGATTGCTACCCCCGTCTTTAACTTTATTATTAGTGAGGGGTTTAGTTGAAAGAGGAGTTGGAACTGGTTGAACTGTTTACCCTCCTTTAGCC…
1182982	GBCMA2267-09	BOLD:AAA1473	EU761279	Mined from GenBank, NCBI			Amphipoda	Pontoporeiidae		Diporeia	Diporeia hoyi																			3320540	COI-5P	EU761279	---------------------------------------ACAATATACTTTATCTTAGGGGCTTGAGCTAGATTAGTTGGAACTATGCTA---AGGATACTTATCCGAGCTGAATTAAGTGCCCCTGGTAACTTAATTGGGGAT---GACCAGGTATATAACGTTATAGTTACAGCCCACGCTTTCGTAATAATTTTTTTTATAGTTATACCTATTATGATTGGTGGTTTTGGAAATTGATTAGTTCCCTTAATA---CTAGGTTCGCCTGATATGGCTTTCCCGCGAATAAACAACATAAGATTTTGATTGCTACCCCCGTCTTTAACTTTATTATTAGTGAGGGGTTTAGTTGAAAGAGGAGTTGGAACTGGTTGAACTGTTTACCCTCCTTTAGCC…
1182981	GBCMA2266-09	BOLD:AAA1473	EU761280	Mined from GenBank, NCBI			Amphipoda	Pontoporeiidae		Diporeia	Diporeia hoyi																			3320539	COI-5P	EU761280	---------------------------------------ACAATATACTTTATCTTAGGGGCTTGAGCTAGATTAGTTGGAACTATGCTA---AGGATACTTATCCGAGCTGAATTAAGTGCCCCTGGTAACTTAATTGGGGAT---GACCAGGTATATAACGTTATAGTTACAGCCCACGCTTTCGTAATAATTTTTTTTATAGTTATACCTATTATGATTGGTGGTTTTGGAAATTGATTAGTTCCCTTAATA---CTAGGTTCGCCTGATATGGCTTTCCCGCGAATAAACAACATAAGATTTTGATTGCTACCCCCGTCTTTAACTTTATTATTAGTGAGGGGTTTAGTTGAAAGAGGAGTTGGAACTGGTTGAACTGTTTACCCTCCTTTAGCC…
1182980	GBCMA2265-09	BOLD:AAA1473	EU761281	Mined from GenBank, NCBI			Amphipoda	Pontoporeiidae		Diporeia	Diporeia hoyi																			3320538	COI-5P	EU761281	---------------------------------------ACAATATACTTTATCTTAGGGGCTTGAGCTAGATTAGTTGGAACTATGCTA---AGGATACTTATCCGAGCTGAATTAAGTGCCCCTGGTAACTTAATTGGGGAT---GACCAGGTATATAACGTTATAGTTACAGCCCACGCTTTCGTAATAATTTTTTTTATAGTTATACCTATTATGATTGGTGGTTTTGGAAATTGATTAGTTCCCTTAATA---CTAGGTTCGCCTGATATGGCTTTCCCGCGAATAAACAACATAAGATTTTGATTGCTACCCCCGTCTTTAACTTTATTATTAGTGAGGGGTTTAGTTGAAAGAGGAGTTGGAACTGGTTGAACTGTTTACCCTCCTTTAGCC…
1182979	GBCMA2264-09	BOLD:AAA1473	EU761282	Mined from GenBank, NCBI			Amphipoda	Pontoporeiidae		Diporeia	Diporeia hoyi																			3320537	COI-5P	EU761282	---------------------------------------ACAATATACTTTATCTTAGGGGCTTGAGCTAGATTAGTTGGAACTATGCTA---AGGATACTTATCCGAGCTGAATTAAGTGCCCCTGGTAACTTAATTGGGGAT---GACCAGGTATATAACGTTATAGTTACAGCCCACGCTTTCGTAATAATTTTTTTTATAGTTATACCTATTATGATTGGTGGTTTTGGAAATTGATTAGTTCCCTTAATA---CTAGGTTCGCCTGATATGGCTTTCCCGCGAATAAACAACATAAGATTTTGATTGCTATCCCCGTCTTTAACTTTATTATTAGTGAGGGGTTTAGTTGAAAGAGGAGTTGGAACTGGTTGAACTGTTTACCCTCCTTTAGCC…
1182978	GBCMA2263-09	BOLD:AAA1473	EU761283	Mined from GenBank, NCBI			Amphipoda	Pontoporeiidae		Diporeia	Diporeia hoyi																			3320536	COI-5P	EU761283	---------------------------------------ACAATATACTTTATCTTAGGGGCTTGAGCTAGATTAGTTGGAACTATGCTA---AGGATACTTATCCGAGCTGAATTAAGTGCCCCTGGTAACTTAATTGGGGAT---GACCAGGTATATAACGTTATAGTTACAGCCCACGCTTTCGTAATAATTTTTTTTATAGTTATACCTATTATGATTGGTGGTTTTGGAAATTGATTAGTTCCCTTAATA---CTAGGTTCGCCTGATATGGCTTTCCCGCGAATAAACAACATAAGATTTTGATTGCTACCCCCGTCTTTAACTTTATTATTAGTGAGGGGTTTAGTTGAAAGAGGAGTTGGAACTGGTTGAACTGTTTACCCTCCTTTAGCC…
1182977	GBCMA2262-09	BOLD:AAA1473	EU761284	Mined from GenBank, NCBI			Amphipoda	Pontoporeiidae		Diporeia	Diporeia hoyi																			3320535	COI-5P	EU761284	---------------------------------------ACAATATACTTTATCTTAGGGGCTTGAGCTAGATTAGTTGGAACTATGCTA---AGGATACTTATCCGAGCTGAATTAAGTGCCCCTGGTAACTTAATTGGGGAT---GACCAGGTATATAACGTTATAGTTACAGCCCACGCTTTCGTAATAATTTTTTTTATAGTTATACCTATTATGATTGGTGGTTTTGGAAATTGATTAGTTCCCTTAATA---CTAGGTTCGCCTGATATGGCTTTCCCGCGAATAAACAACATAAGATTTTGATTGCTACCCCCGTCTTTAACTTTATTATTAGTGAGGGGTTTAGTTGAAAGAGGAGTTGGAACTGGTTGAACTGTTTACCCTCCTTTAGCC…
1182976	GBCMA2261-09	BOLD:AAA1473	EU761285	Mined from GenBank, NCBI			Amphipoda	Pontoporeiidae		Diporeia	Diporeia hoyi																			3320534	COI-5P	EU761285	---------------------------------------ACAATATACTTTATCTTAGGGGCTTGAGCTAGATTAGTTGGAACTATGCTA---AGGATACTTATCCGAGCTGAATTAAGTGCCCCTGGTAACTTAATTGGGGAT---GACCAGGTATATAACGTTATAGTTACAGCCCACGCTTTCGTAATAATTTTTTTTATAGTTATACCTATTATGATTGGTGGTTTTGGAAATTGATTAGTTCCCTTAATA---CTAGGTTCGCCTGATATGGCTTTCCCGCGAATAAACAACATAAGATTTTGATTGCTACCCCCGTCTTTAACTTTATTATTAGTGAGGGGTTTAGTTGAAAGAGGAGTTGGAACTGGTTGAACTGTTTACCCTCCTTTAGCC…
1182975	GBCMA2260-09	BOLD:AAA1473	EU761286	Mined from GenBank, NCBI			Amphipoda	Pontoporeiidae		Diporeia	Diporeia hoyi																			3320533	COI-5P	EU761286	---------------------------------------ACAATATACTTTATCTTAGGGGCTTGAGCTAGATTAGTTGGAACTATGCTA---AGGATACTTATCCGAGCTGAATTAAGTGCCCCTGGTAACTTAATTGGGGAT---GACCAGGTATATAACGTTATAGTTACAGCCCACGCTTTCGTAATAATTTTTTTTATAGTTATACCTATTATGATTGGTGGTTTTGGAAATTGATTAGTTCCCTTAATA---CTAGGTTCGCCTGATATGGCTTTCCCGCGAATAAACAACATAAGATTTTGATTGCTACCCCCGTCTTTAACTTTATTATTAGTGAGGGGTTTAGTTGAAAGAGGAGTTGGAACTGGTTGAACTGTTTACCCTCCTTTAGCC…
1182974	GBCMA2259-09	BOLD:AAA1473	EU761287	Mined from GenBank, NCBI			Amphipoda	Pontoporeiidae		Diporeia	Diporeia hoyi																			3320532	COI-5P	EU761287	---------------------------------------ACAATATACTTTATCTTAGGGGCTTGAGCTAGATTAGTTGGAACTATGCTA---AGGATACTTATCCGAGCTGAATTAAGTGCCCCTGGTAACTTAATTGGGGAT---GACCAGGTATATAACGTTATAGTTACAGCCCACGCTTTCGTAATAATTTTTTTTATAGTTATACCTATTATGATTGGTGGTTTTGGAAATTGATTAGTTCCCTTAATA---CTAGGTTCGCCTGATATGGCTTTCCCGCGAATAAACAACATAAGATTTTGATTGCTACCCCCGTCTTTAACTTTATTATTAGTGAGGGGTTTAGTTGAAAGAGGAGTTGGAACTGGTTGAACTGTTTACCCTCCTTTAGCC…
1182973	GBCMA2258-09	BOLD:AAA1473	EU761288	Mined from GenBank, NCBI			Amphipoda	Pontoporeiidae		Diporeia	Diporeia hoyi																			3320531	COI-5P	EU761288	---------------------------------------ACAATATACTTTATCTTAGGGGCTTGAGCTAGATTAGTTGGAACTATGCTA---AGGATACTTATCCGAGCTGAATTAAGTGCCCCTGGTAACTTAATTGGGGAT---GACCAGGTATATAACGTTATAGTTACAGCCCACGCTTTCGTAATAATTTTTTTTATAGTTATACCTATTATGATTGGTGGTTTTGGAAATTGATTAGTTCCCTTAATA---CTAGGTTCGCCTGATATGGCTTTCCCGCGAATAAACAACATAAGATTTTGATTGCTACCCCCGTCTTTAACTTTATTATTAGTGAGGGGTTTAGTTGAAAGAGGAGTTGGAACTGGTTGAACTGTTTACCCTCCTTTAGCC…
1182972	GBCMA2257-09	BOLD:AAA1473	EU761289	Mined from GenBank, NCBI			Amphipoda	Pontoporeiidae		Diporeia	Diporeia hoyi																			3320530	COI-5P	EU761289	---------------------------------------ACAATATACTTTATCTTAGGGGCTTGAGCTAGATTAGTTGGAACTATGCTA---AGGATACTTATCCGAGCTGAATTAAGTGCCCCTGGTAACTTAATTGGGGAT---GACCAGGTATATAACGTTATAGTTACAGCCCACGCTTTCGTAATAATTTTTTTTATAGTTATACCTATTATGATTGGTGGTTTTGGAAATTGATTAGTTCCCTTAATA---CTAGGTTCGCCTGATATGGCTTTCCCGCGAATAAACAACATAAGATTTTGATTGCTACCCCCGTCTTTAACTTTATTATTAGTGAGGGGTTTAGTTGAAAGAGGAGTTGGAACTGGTTGAACTGTTTACCCTCCTTTAGCC…
1182971	GBCMA2256-09	BOLD:AAA1473	EU761290	Mined from GenBank, NCBI			Amphipoda	Pontoporeiidae		Diporeia	Diporeia hoyi																			3320529	COI-5P	EU761290	---------------------------------------ACAATATACTTTATCTTAGGGGCTTGAGCTAGATTAGTTGGAACTATGCTA---AGGATACTTATCCGAGCTGAATTAAGTGCCCCTGGTAACTTAATTGGGGAT---GACCAGGTATATAACGTTATAGTTACAGCCCACGCTTTCGTAATAATTTTTTTTATAGTTATACCTATTATGATTGGTGGTTTTGGAAATTGATTAGTTCCCTTAATA---CTAGGTTCGCCTGATATGGCTTTCCCGCGAATAAACAACATAAGATTTTGATTGCTACCCCCGTCTTTAACTTTATTATTAGTGAGGGGTTTAGTTGAAAGAGGAGTTGGAACTGGTTGAACTGTTTACCCTCCTTTAGCC…
1182970	GBCMA2255-09	BOLD:AAA1473	EU761291	Mined from GenBank, NCBI			Amphipoda	Pontoporeiidae		Diporeia	Diporeia hoyi																			3320528	COI-5P	EU761291	---------------------------------------ACAATATACTTTATCTTAGGGGCTTGAGCTAGATTAGTTGGAACTATGCTA---AGGATACTTATCCGAGCTGAATTAAGTGCCCCTGGTAACTTAATTGGGGAT---GACCAGGTATATAACGTTATAGTTACAGCCCACGCTTTCGTAATAATTTTTTTTATGGTTATACCTATTATGATTGGTGGTTTTGGAAATTGATTAGTCCCCTTAATA---CTAGGTTCGCCTGATATGGCTTTCCCGCGAATAAACAACATAAGATTTTGATTGCTACCCCCGTCTTTAACTTTATTATTAGTGAGGGGTTTAGTTGAAAGAGGAGTTGGAACTGGTTGAACTGTTTACCCTCCTTTAGCC…
1182969	GBCMA2254-09	BOLD:AAA1473	EU761292	Mined from GenBank, NCBI			Amphipoda	Pontoporeiidae		Diporeia	Diporeia hoyi																			3320527	COI-5P	EU761292	---------------------------------------ACAATATACTTTATCTTAGGGGCTTGAGCTAGATTAGTTGGAACTATGCTA---AGGATACTTATCCGAGCTGAATTAAGTGCCCCTGGTAACTTAATTGGGGAT---GACCAGGTATATAACGTTATAGTTACAGCCCACGCTTTCGTAATAATTTTTTTTATAGTTATACCTATTATGATTGGTGGTTTTGGAAATTGATTAGTTCCCTTAATA---CTAGGTTCGCCTGATATGGCTTTCCCGCGAATAAACAACATAAGATTTTGATTGCTACCCCCGTCTTTAACTTTATTATTAGTGAGGGGTTTAGTTGAAAGAGGAGTTGGAACTGGTTGAACTGTTTACCCTCCTTTAGCC…
1182968	GBCMA2253-09	BOLD:AAA1473	EU761293	Mined from GenBank, NCBI			Amphipoda	Pontoporeiidae		Diporeia	Diporeia hoyi																			3320526	COI-5P	EU761293	---------------------------------------ACAATATACTTTATCTTAGGGGCTTGAGCTAGATTAGTTGGAACTATGCTA---AGGATACTTATCCGAGCTGAATTAAGTGCCCCTGGTAACTTAATTGGGGAT---GACCAGGTATATAACGTTATAGTTACAGCCCACGCTTTCGTAATAATTTTTTTTATAGTTATACCTATTATGATTGGTGGTTTTGGAAATTGATTAGTTCCCTTAATA---CTAGGTTCGCCTGATATGGCTTTCCCGCGAATAAACAACATAAGATTTTGATTGCTACCCCCGTCTTTAACTTTATTATTAGTGAGGGGTTTAGTTGAAAGAGGAGTTGGAACTGGTTGAACTGTTTACCCTCCTTTAGCC…
1182967	GBCMA2252-09	BOLD:AAA1473	EU761294	Mined from GenBank, NCBI			Amphipoda	Pontoporeiidae		Diporeia	Diporeia hoyi																			3320525	COI-5P	EU761294	---------------------------------------ACAATATACTTTATCTTAGGGGCTTGAGCTAGATTAGTTGGAACTATGCTA---AGGATACTTATCCGAGCTGAATTAAGTGCCCCTGGTAACTTAATTGGGGAT---GACCAGGTATATAACGTTATAGTTACAGCCCACGCTTTCGTAATAATTTTTTTTATAGTTATACCTATTATGATTGGTGGTTTTGGAAATTGATTAGTTCCCTTAATA---CTAGGTTCGCCTGATATGGCTTTCCCGCGAATAAACAACATAAGATTTTGATTGCTACCCCCGTCTTTAACTTTATTATTAGTGAGGGGTTTAGTTGAAAGAGGAGTTGGAACTGGTTGAACTGTTTACCCTCCTTTAGCC…
1182966	GBCMA2251-09	BOLD:AAA1473	EU761295	Mined from GenBank, NCBI			Amphipoda	Pontoporeiidae		Diporeia	Diporeia hoyi																			3320524	COI-5P	EU761295	---------------------------------------ACAATATACTTTATCTTAGGGGCTTGAGCTAGATTAGTTGGAACTATGCTA---AGGATACTTATCCGAGCTGAATTAAGTGCCCCTGGTAACTTAATTGGGGAT---GACCAGGTATATAACGTTATAGTTACAGCCCACGCTTTCGTAATAATTTTTTTTATAGTTATACCTATTATGATTGGTGGTTTTGGAAATTGATTAGTTCCCTTAATA---CTAGGTTCGCCTGATATGGCTTTCCCGCGAATAAACAACATAAGATTTTGATTGCTACCCCCGTCTTTAACTTTATTATTAGTGAGGGGTTTAGTTGAAAGAGGAGTTGGAACTGGTTGAACTGTTTACCCTCCTTTAGCC…
1182965	GBCMA2250-09	BOLD:AAA1473	EU761296	Mined from GenBank, NCBI			Amphipoda	Pontoporeiidae		Diporeia	Diporeia hoyi																			3320523	COI-5P	EU761296	---------------------------------------ACAATATACTTTATCTTAGGGGCTTGAGCTAGATTAGTTGGAACTATGCTA---AGGATACTTATCCGAGCTGAATTAAGTGCCCCTGGTAACTTAATTGGGGAT---GACCAGGTATATAACGTTATAGTTACAGCCCACGCTTTCGTAATAATTTTTTTTATAGTTATACCTATTATGATTGGTGGTTTTGGAAATTGATTAGTTCCCTTAATA---CTAGGTTCGCCTGATATGGCTTTCCCGCGAATAAACAACATAAGATTTTGATTGCTACCCCCGTCTTTAACTTTATTATTAGTGAGGGGTTTAGTTGAAAGAGGAGTTGGAACTGGTTGAACTGTTTACCCTCCTTTAGCC…
1182964	GBCMA2249-09	BOLD:AAA1473	EU761297	Mined from GenBank, NCBI			Amphipoda	Pontoporeiidae		Diporeia	Diporeia hoyi																			3320522	COI-5P	EU761297	---------------------------------------ACAATATACTTTATCTTAGGGGCTTGAGCTAGATTAGTTGGAACTATGCTA---AGGATACTTATCCGAGCTGAATTAAGTGCCCCTGGTAACTTAATTGGGGAT---GACCAGGTATATAACGTTATAGTTACAGCCCACGCTTTCGTAATAATTTTTTTTATAGTTATACCTATTATGATTGGTGGTTTTGGAAATTGATTAGTTCCCTTAATA---CTAGGTTCGCCTGATATGGCTTTCCCGCGAATAAACAACATAAGATTTTGATTGCTACCCCCGTCTTTAACTTTATTATTAGTGAGGGGTTTAGTTGAAAGAGGAGTTGGAACTGGTTGAACTGTTTACCCTCCTTTAGCC…
1182963	GBCMA2248-09	BOLD:AAA1473	EU761298	Mined from GenBank, NCBI			Amphipoda	Pontoporeiidae		Diporeia	Diporeia hoyi																			3320521	COI-5P	EU761298	---------------------------------------ACAATATACTTTATCTTAGGGGCTTGAGCTAGATTAGTTGGAACTATGCTA---AGGATACTTATCCGAGCTGAATTAAGTGCCCCTGGTAACTTAATTGGGGAT---GACCAGGTATATAACGTTATAGTTACAGCCCACGCTTTCGTAATAATTTTTTTTATAGTTATACCTATTATGATTGGTGGTTTTGGAAATTGATTAGTTCCCTTAATA---CTAGGTTCGCCTGATATGGCTTTCCCGCGAATAAACAACATAAGATTTTGATTGCTACCCCCGTCTTTAACTTTATTATTAGTGAGGGGTTTAGTTGAAAGAGGAGTTGGAACTGGTTGAACTGTTTACCCTCCTTTAGCC…
1182962	GBCMA2247-09	BOLD:AAA1473	EU761299	Mined from GenBank, NCBI			Amphipoda	Pontoporeiidae		Diporeia	Diporeia hoyi																			3320520	COI-5P	EU761299	---------------------------------------ACAATATACTTTATCTTAGGGGCTTGAGCTAGATTAGTTGGAACTATGCTA---AGGATACTTATCCGAGCTGAATTAAGTGCCCCTGGTAACTTAATTGGGGAT---GACCAGGTATATAACGTTATAGTTACAGCCCACGCTTTCGTAATAATTTTTTTTATAGTTATACCTATTATGATTGGTGGTTTTGGAAATTGATTAGTTCCCTTAATA---CTAGGTTCGCCTGATATGGCTTTCCCGCGAATAAACAACATAAGATTTTGATTGCTACCCCCGTCTTTAACTTTATTATTAGTGAGGGGTTTAGTTGAAAGAGGAGTTGGAACTGGTTGAACTGTTTACCCTCCTTTAGCC…
1182961	GBCMA2246-09	BOLD:AAA1473	EU761300	Mined from GenBank, NCBI			Amphipoda	Pontoporeiidae		Diporeia	Diporeia hoyi																			3320519	COI-5P	EU761300	---------------------------------------ACAATATACTTTATCTTAGGGGCTTGAGCTAGATTAGTTGGAACTATGCTA---AGGATACTTATCCGAGCTGAATTAAGTGCCCCTGGTAACTTAATTGGGGAT---GACCAGGTATATAACGTTATAGTTACAGCCCACGCTTTCGTAATAATTTTTTTTATAGTTATACCTATTATGATTGGTGGTTTTGGAAATTGATTAGTTCCATTAATA---CTAGGTTCGCCTGATATGGCTTTCCCGCGAATAAACAACATAAGATTTTGATTGCTACCCCCGTCTTTAACTTTATTATTAGTGAGGGGTTTAGTTGAAAGAGGAGTTGGAACTGGTTGAACTGTTTACCCTCCTTTAGCC…
1182960	GBCMA2245-09	BOLD:AAA1473	EU761301	Mined from GenBank, NCBI			Amphipoda	Pontoporeiidae		Diporeia	Diporeia hoyi																			3320518	COI-5P	EU761301	---------------------------------------ACAATATACTTTATCTTAGGGGCTTGAGCTAGATTAGTTGGAACTATGCTA---AGGATACTTATCCGAGCTGAATTAAGTGCCCCTGGTAACTTAATTGGGGAT---GACCAGGTATATAACGTTATAGTTACAGCCCACGCTTTCGTAATAATTTTTTTTATAGTTATACCTATTATGATTGGTGGTTTTGGAAATTGATTAGTTCCCTTAATA---CTAGGTTCGCCTGATATGGCTTTCCCGCGAATAAACAACATAAGATTTTGATTGCTACCCCCGTCTTTAACTTTATTATTAGTGAGGGGTTTAGTTGAAAGAGGAGTTGGAACTGGTTGAACTGTTTACCCTCCTTTAGCC…
1182959	GBCMA2244-09	BOLD:AAA1473	EU761302	Mined from GenBank, NCBI			Amphipoda	Pontoporeiidae		Diporeia	Diporeia hoyi																			3320517	COI-5P	EU761302	---------------------------------------ACAATATACTTTATCTTAGGGGCTTGAGCTAGATTAGTTGGAACTATGCTA---AGGATACTTATCCGAGCTGAATTAAGTGCCCCTGGTAACTTAATTGGGGAT---GACCAGGTATATAACGTTATAGTTACAGCCCACGCTTTCGTAATAATTTTTTTTATAGTTATACCTATTATGATTGGTGGTTTTGGAAATTGATTAGTTCCCTTAATA---CTAGGTTCGCCTGATATAGCTTTCCCGCGAATAAACAACATAAGATTTTGATTGCTACCCCCGTCTTTAACTTTATTATTAGTGAGGGGTTTAGTTGAAAGAGGAGTTGGAACTGGTTGAACTGTTTACCCTCCTTTAGCC…
1182958	GBCMA2243-09	BOLD:AAA1473	EU761303	Mined from GenBank, NCBI			Amphipoda	Pontoporeiidae		Diporeia	Diporeia hoyi																			3320516	COI-5P	EU761303	---------------------------------------ACAATATACTTTATCTTAGGGGCTTGAGCTAGATTAGTTGGAACTATGCTA---AGGATACTTATCCGAGCTGAATTAAGTGCCCCCGGTAACTTAATTGGAGAT---GACCAGGTATATAACGTTATAGTTACAGCCCACGCTTTCGTAATAATTTTTTTTATAGTTATACCTATTATGATTGGTGGTTTTGGAAATTGATTAGTTCCCTTAATA---CTAGGTTCGCCTGATATGGCTTTCCCGCGAATAAATAACATAAGATTTTGATTGCTACCCCCGTCTTTAACTTTATTATTAGTGAGGGGTTTAGTTGAAAGAGGAGTTGGAACTGGTTGAACTGTTTACCCTCCTTTAGCC…
1182957	GBCMA2242-09	BOLD:AAA1473	EU761304	Mined from GenBank, NCBI			Amphipoda	Pontoporeiidae		Diporeia	Diporeia hoyi																			3320515	COI-5P	EU761304	---------------------------------------ACAATATACTTTATCTTAGGGGCTTGAGCTAGATTAGTTGGAACTATGCTA---AGGATACTTATCCGAGCTGAATTAAGTGCCCCTGGTAACTTAATTGGGGAT---GACCAGGTATATAACGTTATAGTTACAGCCCACGCTTTCGTAATAATTTTTTTTATAGTTATACCTATTATGATTGGTGGTTTTGGAAATTGATTAGTTCCCTTAATA---CTAGGTTCGCCTGATATGGCTTTCCCGCGAATAAACAACATAAGATTTTGATTGCTACCCCCGTCTTTAACTTTATTATTAGTGAGGGGTTTAGTTGAAAGAGGAGTTGGAACTGGTTGAACTGTTTACCCTCCTTTAGCC…
1182956	GBCMA2241-09	BOLD:AAA1473	EU761305	Mined from GenBank, NCBI			Amphipoda	Pontoporeiidae		Diporeia	Diporeia hoyi																			3320514	COI-5P	EU761305	---------------------------------------ACAATATACTTTATCTTAGGGGCTTGAGCTAGATTAGTTGGAACTATGCTA---AGGATACTTATCCGAGCTGAATTAAGTGCCCCTGGTAACTTAATTGGGGAT---GACCAGGTATATAACGTTATAGTTACAGCCCACGCTTTCGTAATAATTTTTTTTATAGTTATACCTATTATGATTGGTGGTTTTGGAAATTGATTAGTTCCCTTAATA---CTAGGTTCGCCTGATATGGCTTTCCCGCGAATAAACAACATAAGATTTTGATTGCTACCCCCGTCTTTAACTTTATTATTAGTGAGGGGTTTAGTTGAAAGAGGAGTTGGAACTGGTTGAACTGTTTACCCTCCTTTAGCC…
1182955	GBCMA2240-09	BOLD:AAA1473	EU761306	Mined from GenBank, NCBI			Amphipoda	Pontoporeiidae		Diporeia	Diporeia hoyi																			3320513	COI-5P	EU761306	---------------------------------------ACAATATACTTTATCTTAGGGGCTTGAGCTAGATTAGTTGGAACTATGCTA---AGGATACTTATCCGAGCTGAATTAAGTGCCCCTGGTAACTTAATTGGGGAT---GACCAGGTATATAACGTTATAGTTACAGCCCACGCTTTCGTAATAATTTTTTTTATAGTTATACCTATTATGATTGGTGGTTTTGGAAATTGATTAGTTCCCTTAATA---CTAGGTTCGCCTGATATGGCTTTCCCGCGAATAAACAACATAAGATTTTGATTGCTACCCCCGTCTTTAACTTTATTATTAGTGAGGGGTTTAGTTGAAAGAGGAGTTGGAACTGGTTGAACTGTTTACCCTCCTTTAGCC…
1182954	GBCMA2239-09	BOLD:AAA1473	EU761307	Mined from GenBank, NCBI			Amphipoda	Pontoporeiidae		Diporeia	Diporeia hoyi																			3320512	COI-5P	EU761307	---------------------------------------ACAATATACTTTATCTTAGGGGCTTGAGCTAGATTAGTTGGAACTATGCTA---AGGATACTTATCCGAGCTGAATTAAGTGCCCCTGGTAACTTAATTGGGGAT---GACCAGGTATATAACGTTATAGTTACAGCCCACGCTTTCGTAATAATTTTTTTTATAGTTATACCTATTATGATTGGTGGTTTTGGAAATTGATTAGTTCCCTTAATA---CTAGGTTCGCCTGATATGGCTTTCCCGCGAATAAACAACATAAGATTTTGATTGCTACCCCCGTCTTTAACTTTATTATTAGTGAGGGGTTTAGTTGAAAGAGGAGTTGGAACTGGTTGAACTGTTTACCCTCCTTTAGCC…
1182953	GBCMA2238-09	BOLD:AAA1473	EU761308	Mined from GenBank, NCBI			Amphipoda	Pontoporeiidae		Diporeia	Diporeia hoyi																			3320511	COI-5P	EU761308	---------------------------------------ACAATATACTTTATCTTAGGGGCTTGAGCTAGATTAGTTGGAACTATGCTA---AGGATACTTATCCGAGCTGAATTAAGTGCCCCTGGTAACTTAATTGGGGAT---GACCAGGTATATAACGTTATAGTTACAGCCCACGCTTTCGTAATAATTTTTTTTATAGTTATACCTATTATGATTGGTGGTTTTGGAAATTGATTAGTTCCCTTAATA---CTAGGTTCGCCTGATATGGCTTTCCCGCGAATAAACAACATAAGATTTTGATTGCTACCCCCGTCTTTAACTTTATTATTAGTGAGGGGTTTAGTTGAAAGAGGAGTTGGAACTGGTTGAACTGTTTACCCTCCTTTAGCC…
1182952	GBCMA2237-09	BOLD:AAA1473	EU761309	Mined from GenBank, NCBI			Amphipoda	Pontoporeiidae		Diporeia	Diporeia hoyi																			3320510	COI-5P	EU761309	---------------------------------------ACAATATACTTTATCTTAGGGGCTTGAGCTAGATTAGTTGGAACTATGCTA---AGGATACTTATCCGAGCTGAATTAAGTGCCCCTGGTAACTTAATTGGGGAT---GACCAGGTATATAACGTTATAGTTACAGCCCACGCTTTCGTAATAATTTTTTTTATAGTTATACCTATTATGATTGGTGGTTTTGGAAATTGATTAGTTCCCTTAATA---CTAGGTTCGCCTGATATGGCTTTCCCGCGAATAAACAACATAAGATTTTGATTGCTACCCCCGTCTTTAGCTTTATTATTAGTGAGGGGTTTAGTTGAAAGAGGAGTTGGAACTGGTTGAACTGTTTACCCTCCTTTAGCC…
[truncated: 25,085 more rows]

## Sheet: Legend
Legend
The color of the cell in processID indicates the environment:
	freshwater (includes taxa found in fresh and brakishwaters)
	marine (includes taxa found in fully marine and brackish waters)
	terrestrial
	environment not recorded
