# Supplementary material for: Global gap-analysis of amphipod barcode library
Source: PeerJ. 2021 Nov 4;9:e12352. doi: 10.7717/peerj.12352 (PMC8572522; doi:10.7717/peerj.12352)
Supplement: Supplemental Information 3 — BINs that have received different identifications with details of the ID and comments concerning the final identification used in the study. [file peerj-09-12352-s003.xlsx]

## Sheet: Mixed names
Additional file 3. List of BINs possessing more than one ID variant with notes on the identification
BIN code	Final BIN ID	ID variant 1	No of recs	ID variant 2	No of recs	ID variant 3	No of recs	ID variant 4	No of recs	ID variant 5	No of recs	Notes	final number of records of particular BIN*
BOLD:AAA1262	Gammarus oceanicus	Gammarus oceanicus	494	Gammarus setosus	1							Misidentification of Gammarus setosus, this record added as additional record of the genus	553
BOLD:AAA2702	Gammarus lacustris	Gammarus lacustris	204	Gammarus desperatus	1	Gammarus kischineffensis	1					Misidentification of Gammarus desperatus and G. kischineffensis, these records added as additional record of the genus	261
BOLD:AAA3311	Jassa marmorata	Jassa marmorata	404	Jassa pusilla	1							Misidentification of Jassa pusilla, this record added as additional record of the genus	414
BOLD:AAA7984	Themisto libellula	Themistio libellula	226	Themistio abyssorum	1							Misidentification of Themisto abyssorum, this record added as additional record of the genus	238
BOLD:AAB3402	Platorchestia monodi	Platorchestia monodi	57	Platorchestia pacifica	2	Platorchestia platensis	3					Misidentification of Platorchestia pacifica and P. platensis, these records added as additional record of the genus	65
BOLD:AAB3791	Eurythenes maldoror	Eurythenes maldoror	14	Eurythenes (cf.) gryllus	10							Eurythenes maldoror recently described (d'Udekem d'Acoz & Havermans 2015), formerly misidentified as E. gryllus, the records of E. gryllus added as additional records of the genus	32
BOLD:AAB3796	Amphipoda	Eurythenes gryllus	1	Scopelocheirus schellenbergi	1							Both records come from the same publication (Blankenship & Levin 2005), unreliable identification of both, the identified species belong to different families, the records treated as identified only to the order level	2
BOLD:AAB3802	Eurythenes maldoror	Eurythenes maldoror	2	Eurythenes gryllus	2							Eurythenes maldoror recently described (d'Udekem d'Acoz & Havermans 2015), formerly misidentified as E. gryllus, the records of E. gryllus added as additional records of the genus	4
BOLD:AAB7665	Pontogammarus robustoides	Pontogammarus robustoides	30	Dikerogammarus haemobaphes	1							Misidentification of Dikerogammarus haemobaphes, this record added as additional record of the genus	31
BOLD:AAC2037	Jassa slatteryi	Jassa slatteryi	82	Jassa marmorata	1							Misidentification of Jassa marmorata, this record added as additional record of the genus	85
BOLD:AAC4492	Ampithoe rubricata	Ampithoe rubricata	15	Dexamine sp. AB19	1							Misidentification of Dexamine sp. AB19 (different genus and family) - this record left as identified to the order level	19
BOLD:AAC4712	Talitrus saltator	Talitrus saltator	27	Talorchestia	1							Misidentification of Talorchestia, this record added as additional record of the family	28
BOLD:AAC5063	Ischyrocerus anguipes	Ischyrocerus anguipes	61	Ischyrocerus latipes	1							Misidentification of Ischyrocerus latipes, this record added as additional record of the genus	65
BOLD:AAC5398	Echinogammarus marinus	Echinogammarus marinus	36	Marinogammarus	2							Marinogammarus - genus without species (Horton et al. 2018) - records added as additional ones for the family	38
BOLD:AAC9636	Epimeria inermis	Epimeria inermis	4	Epimeria cf. robusta	6							The decisive identification of Epimeria inermis was treated as superior over the inconclusive identification of Epimeria cf. robusta, records of the later added as additional ones for the genus	16
BOLD:AAD0041	Platorchestia parapacifica	Platorchestia parapacifica	5	Platorchestia AAD0041	9	Platorchestia pacifica	14	Platorchestia platensis	4			Platorchestia parapacifica was recently described (Kim et al. 2013), other records added as additional records of the genus	32
BOLD:AAD1000	Gammarus troglophilus	Gammarus troglophilus	8	Gammarus pseudolimnaeus	1							Misidentification of Gammarus pseudolimnaeus, this record added as additional record of the genus	9
BOLD:AAF7811	Pontogammaridae	Obesogammarus obesus	2	Pontogammarus borceae	2	Pontogammarus abbreviatus	1					Different identfications come from three published articles (Cristescu & Hebert 2002, MacDonald et al. 2005, Nahavandi et al. 2013), no possibility to determine the correct identification, identification left at the family level	5
BOLD:AAG7133	Protohyale frequens	Protohyale frequens	1	Protohyale cf. Jarrettae	9							The decisive identification of Protohyale frequens was treated as superior over the inconclusive identification of Protohyale cf. jarrettae, records of the later added as additional ones for the genus	10
BOLD:AAG7237	Charcotia amundseni	Charcotia amundseni	1	Charcotia obesa morphospecies B	10	Eurythenes sp. nov. 1	1					Charcotia amundseni was recently described (d'Udekem d'Acoz et al. 2018), after publication of other records, these records added as additional records of the genus (C. obesa morphospecies B) and order (Eurythenes sp. nov. 1)	22
BOLD:AAH2711	Caprella	Caprella alaskana	1	Caprella laeviuscula	3							All records come only from BOLD database, no possibility to decide on the correct identificatin, records left as identified to genus level	5
BOLD:AAI2236	Hyperiella dilatata	Hyperiella dilatata	5	Hyperiella antarctica	3							Misidentification of Hyperiella antarctica, discussed by Havermans et al. 2019, records added as additional records of the genus	9
BOLD:AAI8951	Echinogammarus trichiatus	Echinogammarus trichiatus	15	Akerogammarus	1							Identification of records of Echinogammarus trichiatus more reliable (Rewicz et al. 2016), record of Akerogammarus - added as additional record of the family	18
BOLD:AAJ2841	Acanthogammarus maculosus	Acanthogammarus maculosus	22	Acanthogammarus victorii	1							More recent identification of Acanthogammarus maculosus (Daneliya et al 2011) treated as superior over the identificaation of A. victorii, the latter used as additional record oof the genus	23
BOLD:AAL3037	Gammarellus angulosus	Gammarellus angulosus	6	Gammarellus homari	1							Misidentification of Gammarellus homari, this record added as additional record of the genus	7
BOLD:AAO1909	Dexamine spiniventris	Dexamine spiniventris	3	Dexamine spinosa	1							Misidentification of Dexamine spinosa, this record added as additional record of the genus	4
BOLD:AAU1797	Monocorophium sextonae	Monocorophium sextonae	5	Crassicorophium crassicorne	1	Crassicorophium bonelli	1					Identification of Monocorophium sextonae more reliable (J. Beermann, Raupach et al. 2015), records of Crassicorophium treated as additional records of the family	8
BOLD:AAW8076	Caprella	Caprella danilevskii	1	Caprella acanthifera	1							Both records come only from BOLD database, no possibility to decide on the correct identificatin, records left as identified to genus level	2
BOLD:AAX0958	Heterophoxus oculatus	Heterophoxus affinis	1	Heterophoxus oculatus	1							Because the correct name for Heterophoxus affinis is Heterophoxus oculatus (Horton et al. 2018), this record was added as additional one for H. oculatus	2
BOLD:AAX1198	Hirondellea dubia	Hirondellea dubia	9	Uristes sp. nov.	2							The decisive identification of Hirondellea dubia was treated as superior over the inconclusive identification of Uristes sp. nov., records of the later added as additional ones for the genus	11
BOLD:AAX2344	Amphipoda	Chiltonidae	7	Hyalidae	1							The 7 records of the Chiltonidae come from unpublished work, while the Hyalidae is primarily marine family, records left as identified to the order level	8
BOLD:AAX9262	Dikerogammarus haemobaphes	Dikerogammarus haemobaphes	410	Dikerogammarus villosus	1							Misidentification of Dikerogammarus villosus, this record added as additional record of the genus	411
BOLD:AAY3938	Amphipoda	Photis	1	Elasmopus rapax	1	Gammaridae	1					The three greatly different identifications prevent from final decision of the correct identity, records left identified to order level	7
BOLD:ABW2004	Urothoe poseidonis	Urothoe poseidonis	10	Urothoe pulchella	1							Misidentification of Urothoe poseidonis, this record added as additional record of the genus	11
BOLD:ABY5556	Amphipoda	Iberogammarus macrocarpus	1									The species Iberogammarus macrocarpus is not accepted, the accepted name of it is either Eulimnogammarus macrocarpus (Eulimnogammaridae) or Echinogammarus macrocarpus (Gammaridae) (Horton et al 2018). Because of unclear family affiliation the taxon left identified to order level	1
BOLD:ACH4951	Acanthogammarus cf. maculosus	Acanthogammarus cf. maculosus	2	Acanthogammarus victorii	1							According to Daneliya et al. 2011 Acanthogammarus cf. maculosus is a new species but not yet described, molecularly closer to A. maculosus, record of A. victorii added as additional record of the genus	3
BOLD:ACH5669	Gammarus cryptosalemaai	Gammarus cryptosalemaai	5	Gammarus salemaai	5							Gammarus cryptosalemaai recently described (Grabowski et al. 2016), records of G. salemaai treated as additional for the genus	10
BOLD:ACH6094	Gammarus	Gammarus monspeliensis	1	Gammarus balcanicus	1							Both records come from the same publication (Hou et al. 2011), no possibility to determine the final identification, records treated as identified to genus level	2
BOLD:ACH6746	Comatogammarus ferghanensis	Comatogammarus ferghanensis	1	Sarothrogammarus	1							The former ganus name for Comatogammarus ferghanensis was Sarothrogammarus, record treated as additional genus record	2
BOLD:ACH8191	Ampelisca	Ampelisca ledoyeri	3	Ampelisca diadema	1	Ampelisca tenuicornis	2					All records come from the same publication (Marusso et al. 2013), no possibility to determine the final identification, records treated as identified to genus level	6
BOLD:ACH8736	Synurella ambulans	Synurella ambulans	6	Synurella cf. donensis	1							The decisive identification of Synurella ambulans was treated as superior over the inconclusive identification of Synurella cf. donensis, record of the later added as additional ones for the genus	10
BOLD:ACH8754	Gammarus	Gammarus balcanicus	1	Gammarus ochridensis	1	Gammarus solidus	1	Gammarus lychnidensis	14	Gammarus stankokaramani	86	Problems with morphological species identification of this group discussed in Grabowski et al. 2016, records left identified to genus level	103
BOLD:ACH8755	Gammarus	Gammarus balcanicus	1	Gammarus ochridensis	41	Gammarus lychnidensis	28	Gammarus parechiniformis	44			Problems with morphological species identification of this group discussed in Grabowski et al. 2016, records left identified to genus level	114
BOLD:ACI0013	Gammarus	Stenogammarus	1	Gammarus balcanicus	1							Both records come from the same working group (Hou et al. 2011, Hou & Sket 2018), no possibility to determine the final identification (two different families), records treated as identified to genus level (Gammarus)	2
BOLD:ACI0248	Gammarus sywulai	Gammarus sywulai	12	Gammarus balcanicus	1							Gammarus sywulai recently described (Grabowski et al. 2016), record of G. balcanicus treated as additional for the genus	25
BOLD:ACI0257	Exitomelita sigynae	Exitomelita sigynae	3	Exitomelita lignicola	3							Exitomelita lignicola is potential synonym of E. sigynae, these records added as additional records of E. sigynae	6
BOLD:ACI0721	Gammarus	Gammarus balcanicus	1	Gammarus spelaeus	1							Both records come from the same publication (Hou et al. 2011), no possibility to determine the final identification, records treated as identified to genus level	2
BOLD:ACI1562	Gammarus	Gammarus komareki	1	Gammarus roeselii	1							Both records come from the same publication (Hou et al. 2011), no possibility to determine the final identification, records treated as identified to genus level	2
BOLD:ACK9666	Podocerus	Podocerus	8	Gammaridae	1							All records come only from BOLD database, the check of the photograph rejected possibility of the Gammaridae as correct identification, this record added as additional record of the order	10
BOLD:ACN9471	Orchestia mediterranea	Orchestia mediterranea	1	Talorchestia	2							The decisive identification of Orchestia mediterranea was treated as superior over the inconclusive identification of Talorchestia, records of the later added as additional ones for the family	4
BOLD:ACQ2749	Niphargus	Niphargus rhenorhodanensis	1	Niphargus foreli	2							Records of Niphargus foreli come from McInerney et al. 2014, record of N. rhenorhodanensis from Eme et al. 2017, no possibility to dtermine final identification, records left as identified to genus level	3
BOLD:ACQ3513	Gammarus	Gammarus dacicus	2	Gammarus balcanicus	4							Gammarus dacicus was formerly subspecies of G. balcanicus dacicus, unable to provide the final species identification, records left as identified to genus level	6
BOLD:ACQ4737	Niphargus hrabei	Niphargus hrabei	98	Niphargus thermalis	1							Niphargus thermalis synonymised with N. hrabei in the associated publication (Copilas-Ciocianu et al. 2017)	99
BOLD:ACQ5178	Caprella scauroides	Caprella scauroies	13	Caprella californica	4							According to Peart et al. 2019 the records of C. californica are not the correct ones, added as additional records of the genus	17
BOLD:ACQ5981	Amphipoda	Eupronoe minuta	1	Apherusa glacialis	1							The records come from publications of the same working team (Bucklin et al. 2010, Bucklin et al. unpublished), so it is impossible to decide on the final identification, records treated as identified to the order level	2
BOLD:ACQ7341	Niphargus dancaui	Niphargus cf. stygius	13	Niphargus dancaui	1							Niphargus cf. stygius described later as N. dancaui (Brad et al. 2015)	14
BOLD:ACV0335	Paroediceros	Paroediceros curvirostratus	4	Paroediceros propinquus	2							All records come from the same publication (Jażdżewska et al. 2018), unable to determine the correct identification, problem discussed in the cited paper	7
BOLD:ACV7229	Aoridae	Autonoe longipes	1	Microdeutopus anomalus	2							All records come from the same project, no possiblity to determine correct identification, records left identified at the genus level	3
BOLD:ACY7408	Gammarus jazdzewskii	Gammarus jazdzewskii	7	Gammarus cf. fossarum	4							Gammarus jazdzewskii described recently (Rudolph et al. 2018), after publication of the other records, these records treated as identified to the genus level	11
BOLD:ACZ4712	Valettietta	Valettietta anacantha	1	Valettietta gracilis	1							Both records come from the same publication (Ritchie et al. 2015), unreliable species identification, records with identification left at the genus level	2
BOLD:ACZ4903	Paralicella	Paralicella caperesca	1	Paralicella tenuipes	1							Both records come from the same publication (Ritchie et al. 2015), unreliable species identification, records with identification left at the genus level	2
BOLD:ACZ5625	Amphipoda	Valettietta anacantha	1	Paralicella caperesca	1							Both records come from the same publication (Ritchie et al. 2015), unreliable species identification, records with identification left at the genus level	3
BOLD:ADD2497	Paralicella	Paralicella caperesca	1	Paralicella tenuipes	1							Both records come from the same publication (Ritchie et al. 2015), unreliable species identification, records with identification left at the genus level	2
BOLD:ADD3151	Niphargus	Niphargus scopicauda	1	Niphargus bajuvaricus	2							The records come from publications of the same working team (Svara et al. 2015, Borko et al. 2019, Fiser et al. 2017), so it is impossible to decide on the final identification, records treated as identified to the genus level	3
BOLD:ADD3243	Ampithoe	Ampithoe lacertosa	1	Ampithoe tarasovi	1							No possibility to determine the correct identification, individuals of both specis forming single clade according to Sotka et al. 2016	3
BOLD:ADD3729	Niphargus	Niphargus balcanicus	2	Niphargus vjetrenicensis	1							The records come from publications of the same working team (Esmaeili-Rineh et al. XXXX, Eme et al. 2017, Fiser et al. 2017), so it is impossible to decide on the final identification, records treated as identified to the genus level	3
BOLD:ADD4034	Gammarus dacicus	Gammarus dacicus	17	Gammarus balcanicus	1							Gammarus dacicus was formerly subspecies of G. balcanicus, the record of G. balcanicus added as additional record of the genus	18
BOLD:ADD6763	Laurogammarus scutarensis	Laurogammarus scutarensis	120	Echinogammarus thoni	6							Introgression of mtDNA of Laurogammarus scutarensis to Echinogammarus thoni (Jablonska et al. 2020), records of the later added as additional records of the species	126
BOLD:ADD7706	Gammaridae	Homeogammarus	1	Echinogammarus	2							Both records come from the same working group (Hou et al. 2013, Hou & Sket 2018), no possibility to determine the final identification (two different families), records treated as identified to family level	4
BOLD:ADD8226	Pontogammarus	Pontogammarus obesus	1									There is no species that has name Pontogammarus obesus, the record treated as identified to the genus level	1
BOLD:ADH0264	Echinogammarus cf. thoni	Echinogammarus cf. thoni	16	Echinogammarus pungens	1							Echinogammarus cf. thoni, the identification more reliable (M. Grabowski), record of E. pungens added as additional record of the genus	17
BOLD:ADJ7295	Niphargus	Niphargus microcerebrus	1	Niphargus grandii	1							Both records come from the same publication (Eme et al. 2017), no possibility to determine the final identification, records treated as identified to genus level	2
BOLD:ADJ8805	Niphargus	Niphargus thuringius	3	Niphargus pedemontanus	2							All records come from the same publication (Eme et al. 2017), no possibility to determine the final identification, records treated as identified to genus level	5
BOLD:ADJ9760	Niphargus	Niphargus dolichopus	3	Niphargus subtypicus	1	Niphargus croaticus	20					The records come from publications of the same working team (Zaksek et al. unpublished, Eme et al. 2017), so it is impossible to decide on the final identification, records treated as identified to the genus level	24
BOLD:ADK0370	Niphargus pincinovae	Niphargus arbiter	1	Niphargus pincinovae	2							Niphargus pincinovae recently described (Delic et al. 2017), recrd of N. arbiter treated as additional record for the genus	3
BOLD:ADK2526	Niphargus	Niphargus novomestanus	1	Niphargus kapelanus	1							The records come from publications of the same working team (Delic et al. XXXX, Eme et al. 2017), so it is impossible to decide on the final identification, records treated as identified to the genus level	2
BOLD:ADK3106	Niphargus	Niphargus romuleus	3	Niphargus montanarius	1							The records come from publications of the same working team (Eme et al. 2017, Fiser et al. 2017), so it is impossible to decide on the final identification, records treated as identified to the genus level	4
BOLD:ADK6611	Wangiannachiltonia guzikae	Austrochiltonia sp. Clade A1	1	Wangiannachiltonia guzikae	1							Wangiannachiltonia guzikae described recently (King 2009) with the establishment of the new genus, the record of Austrochiltonia sp. Clade A1 added as record of the same family	2
BOLD:ADK7059	Niphargus	Niphargus pachytelson	1	Niphargus anchialinus	1							The records come from publications of the same working team (Delic et al. 2017, Eme et al. 2017), so it is impossible to decide on the final identification, records treated as identified to the genus level	2
BOLD:ADW4295	Niphargus	Niphargus longidactylus	1	Niphargus labacensis	1							Both records come from the same publication (Eme et al. 2017), no possibility to determine the final identification, records treated as identified to genus level	2
BOLD:ADW5440	Hyperoche medusarum	Hyperoche medusarum	10	Hyperia	1							Misidentification of Hyperia, this record added as additional record of the family	16
BOLD:ADW5462	Talorchestia sp. 4 HL-2018	Talorchestia sp. 4 HL-2018	3	Echinogammarus	1							Identification as Talorchestia sp. 4 HL-2018 more reliable (Liu et al. 2018), record of Echinogammarus added as additional Amphipoda	4
BOLD:ADX4981	Sardorchestia	Britorchestia ugolinii	2	Sardorchestia pelecaniformis	2							All records from the same paper (Liu et al. 2018), no possibility to etermine the correct identification, records treated as identified to family level	4
BOLD:ADX8338	Niphargus	Niphargus minor	1	Niphargus tamaninii	1							The records come from publications of the same working team (Eme et al. 2017, Fiser et al. 2017), so it is impossible to decide on the final identification, records treated as identified to the genus level	2
BOLD:AEA1722	Echinogammarus	Echinogammarus foxi	1	Echinogammarus pungens	1							Both records coming from publications of the same working team (Hou et al. 2013, Sket & Hou 2018), no possibility to dtermine the correct identification, records treated as identified to genus level	4
BOLD:AED8362	Amphipoda	Iberogammarus macrocarpus	1									The species Iberogammarus macrocarpus is not accepted, the accepted name of it is either Eulimnogammarus macrocarpus (Eulimnogammaridae) or Echinogammarus macrocarpus (Gammaridae) (Horton et al 2018). Because of unclear family affiliation the taxon left identified to order level	1
BOLD:AED8363	Amphipoda	Iberogammarus macrocarpus	1									The species Iberogammarus macrocarpus is not accepted, the accepted name of it is either Eulimnogammarus macrocarpus (Eulimnogammaridae) or Echinogammarus macrocarpus (Gammaridae) (Horton et al 2018). Because of unclear family affiliation the taxon left identified to order level	1
