# Supplementary material for: Global gap-analysis of amphipod barcode library
Source: PeerJ. 2021 Nov 4;9:e12352. doi: 10.7717/peerj.12352 (PMC8572522; doi:10.7717/peerj.12352)
Supplement: Supplemental Information 4 — BINs for which the available data did not allow to specify the environment. [file peerj-09-12352-s004.xlsx]

## Sheet: BINs without environment
Additional file 4. List of BINs for which the environment was not able to be assessed.
BIN code	Final BIN identification	No of records with particular level of identification						No of records
		Order	Family	Subfamily	Genus	Species	Sp temp
BOLD:AAG0219	Amphipoda	2						2
BOLD:AAG7117	Amphipoda	1						1
BOLD:AAG7170	Amphipoda	1						1
BOLD:AAG7248	Melitidae		12					12
BOLD:AAG7249	Amphipoda	3						3
BOLD:AAG7250	Melitidae		2					2
BOLD:AAG7251	Amphipoda	2						2
BOLD:AAG7252	Amphipoda	6						6
BOLD:AAG7254	Amphipoda	1						1
BOLD:AAM5433	Amphipoda	1						1
BOLD:AAM7876	Amphipoda	1						1
BOLD:AAM9206	Amphipoda	4						4
BOLD:AAM9207	Amphipoda	1						1
BOLD:ACO2400	Amphipoda	1						1
BOLD:AEB5764	Amphipoda	2						2
BOLD:AED4862	Gammaridae		1					1
BOLD:AED5223	Gammaridae		1					1
BOLD:AED6660	Rhipidogammarus sp. SLOCHN273				1		1	2
Sp temp	temporal species identification
