# Supplementary material for: Global gap-analysis of amphipod barcode library
Source: PeerJ. 2021 Nov 4;9:e12352. doi: 10.7717/peerj.12352 (PMC8572522; doi:10.7717/peerj.12352)
Supplement: Supplemental Information 5 — BINs that are represented by the largest number of records. The information about environmental origin of associated species are provided. [file peerj-09-12352-s005.xlsx]

## Sheet: Best represented BINs
Additional file 5. List of BINs with the largest number of records (blue - freshwater, green - marine, yellow - terrestrial taxa).
BIN code	Family	Final identification	envirnmental affiliation	No of records
BOLD:ACQ3380	Talitridae	Orchestoidea tuberculata	terrestrial	801
BOLD:AAA1262	Gammaridae	Gammarus oceanicus	marine+brakishwater	553
BOLD:AAA1473	Pontoporeiidae	Diporeia hoyi	freshwater	512
BOLD:AAA3311	Ischyroceridae	Jassa marmorata	marine	414
BOLD:AAX9262	Gammaridae	Dikerogammarus haemobaphes	freshwater+brakishwater	411
BOLD:ACB4309	Pontoporeiidae	Monoporeia affinis	freshwater+brakishwater	356
BOLD:ACL3662	Hyalellidae	Hyalella lucifugax	freshwater	300
BOLD:AAA2702	Gammaridae	Gammarus lacustris	freshwater	261
BOLD:AAA2088	Talitridae	Orchestia gammarellus	terrestrial	255
BOLD:ACG7784	Gammaridae	Gammarus fossarum	freshwater	240
BOLD:AAA7984	Hyperiidae	Themisto libellula	marine	238
BOLD:ACG8343	Gammaridae	Gammarus fossarum	freshwater	237
BOLD:AAW8077	Caprellidae	Caprella scaura	marine	235
BOLD:ACH6536	Aoridae	Grandidierella japonica	marine	233
BOLD:ACQ1205	Caprellidae	Paracaprella pusilla	marine	222
BOLD:AAE9752	Corophiidae	Corophium volutator	marine	220
BOLD:AAA2949	Talitridae	Platorchestia platensis	terrestrial	183
BOLD:ACL3724	Hyalellidae	Hyalella	freshwater	180
BOLD:AAJ0287	Eulimnogammaridae	Eulimnogammarus cyaneus	freshwater	162
BOLD:ADC7414	Eulimnogammaridae	Eulimnogammarus verrucosus	freshwater	162
BOLD:ACL3325	Hyalellidae	Hyalella	freshwater	130
BOLD:ADD6763	Gammaridae	Laurogammarus scutarensis	freshwater	126
BOLD:AAB4267	Pontogammaridae	Pontogammarus maeoticus	freshwater	124
BOLD:AAY1309	Gammaridae	Gammarus roeselii	freshwater	123
BOLD:ACH8755	Gammaridae	Gammarus	freshwater	114
BOLD:ADD3272	Gammaridae	Gammarus pulex	freshwater	112
BOLD:ADJ6452	Niphargidae	Niphargus valachicus	freshwater	112
BOLD:AAA5117	Gammaridae	Gammarus duebeni	marine+brakishwater	111
BOLD:ACH8754	Gammaridae	Gammarus	freshwater	103
BOLD:ACQ4737	Niphargidae	Niphargus hrabei	freshwater	99
BOLD:ADB3370	Gammaridae	Gammarus alpinus	freshwater	97
BOLD:AAC0402	Gammaridae	Gammarus locusta	marine+brakishwater	96
BOLD:AAM1320	Niphargidae	Niphargus ictus	freshwater	93
BOLD:AAY4437	Talitridae	Morinoia japonica	terrestrial	87
BOLD:AAC2037	Ischyroceridae	Jassa slatteryi	marine	85
BOLD:AAB4800	Gammaridae	Gammarus mucronatus	marine	84
BOLD:ACE3105	Gammaridae	Gammarus setosus	marine	81
BOLD:AAA4560	Gammaridae	Gammarus acherondytes	freshwater	80
BOLD:ADK4361	Gammaridae	Gammarus minus	freshwater	79
BOLD:ACF2655	Hyalellidae	Hyalella azteca	freshwater	79
BOLD:AAA1704	Hyalellidae	Hyalella azteca	freshwater	78
BOLD:ACB5716	Talitridae	Orchestia montagui	terrestrial	78
BOLD:AAA5584	Gammaridae	Gammarus lawrencianus	marine	76
BOLD:ACL3432	Hyalellidae	Hyalella	freshwater	74
BOLD:ACL4197	Hyalellidae	Hyalella	freshwater	72
BOLD:ADF6256	Talitridae	Talitridae	terrestrial	70
BOLD:AAD2658	Gammaridae	Gammarus cf. aequicauda	marine	68
BOLD:ACA3998	Caprellidae	Caprella penantis	marine	66
BOLD:AAA9152	Uristidae	Anonyx nugax	marine	66
BOLD:AAC5063	Ischyroceridae	Ischyrocerus anguipes	marine	65
BOLD:ACQ2237	not determined	Amphipoda	marine	65
BOLD:AAB3402	Talitridae	Platorchestia monodi	terrestrial	65
BOLD:AAA9774	Caprellidae	Caprella septentrionalis	marine	62
BOLD:AAM1470	Lysianassidae	Parawaldeckia kidderi	marine	62
BOLD:AAA1747	Crangonyctidae	Crangonyx pseudogracilis	freshwater	60
BOLD:ACF2658	Hyalellidae	Hyalella azteca	freshwater	60
BOLD:ACY7513	Gammaridae	Gammarus jazdzewskii	freshwater	59
BOLD:ADP7774	Gammaridae	Gammarus tigrinus	freshwater+brakishwater	59
BOLD:AAB5862	Hyalidae	Apohyale prevostii	marine	58
BOLD:ADG8205	Gammaridae	Gammarus plaitisi	freshwater	57
BOLD:AAA9543	Uristidae	Onisimus litoralis	marine	57
BOLD:ACI1902	Gammaridae	Gammarus solidus	freshwater	56
BOLD:AAD3912	Gammaridae	Gammarus zaddachi	marine+brakishwater	56
BOLD:AAA1707	Hyalellidae	Hyalella azteca	freshwater	56
BOLD:ADX1813	Pseudoniphargidae	Pseudoniphargus brevipedunculatus	freshwater	56
BOLD:ADD1350	Leucothoidae	Leucothoe vulgaris	marine	55
BOLD:ACI2381	Aoridae	Grandidierella japonica	marine	54
BOLD:AAI9938	Gammaridae	Dikerogammarus villosus	freshwater+brakishwater	54
BOLD:AAD2866	Gammaridae	Gammarus pecos	freshwater	54
BOLD:AAA4302	Gammaridae	Gammarus tigrinus	freshwater+brakishwater	54
BOLD:AAB3310	Eusiridae	Rhachotropis aculeata	marine	53
BOLD:ACH8095	Caprellidae	Caprella andreae	marine	52
BOLD:AAI6032	Crangonyctidae	Crangonyx floridanus	freshwater	52
BOLD:AAX8442	Ischyroceridae	Jassa herdmani	marine	52
BOLD:ABW2101	Micruropodidae	Gmelinoides fasciatus	freshwater	52
BOLD:ACY7512	Gammaridae	Gammarus jazdzewskii	freshwater	51
BOLD:ACG9079	Gammaridae	Gammarus salinus	marine+brakishwater	50
