# Supplementary material for: Global gap-analysis of amphipod barcode library
Source: PeerJ. 2021 Nov 4;9:e12352. doi: 10.7717/peerj.12352 (PMC8572522; doi:10.7717/peerj.12352)
Supplement: Supplemental Information 6 — Environmental origin of species is also provided. [file peerj-09-12352-s006.xlsx]

## Sheet: Species with numerous BINs
Additional file 6. Nominal species with the largest number of BINs identified.
Family	Species	Environmental affiliation	No of BINs	Notes
Gammaridae	Gammarus balcanicus	freshwater	143	45 BINs identified as Gammarus cf. balcanicus
Hyalellidae	Hyalella azteca	freshwater	62
Gammaridae	Gammarus fossarum	freshwater	51	19 BINs identified as Gammarus cf. fossarum
Niphargidae	Niphargus longicaudatus	freshwater	37
Gammaridae	Gammarus roeselii	freshwater	30	one BIN identified as Gammarus semicarinatus, but in the original paper it was Gammarus roeselii semicarinatus
Niphargidae	Niphargus speziae	freshwater	30
Niphargidae	Niphargus rhenorhodanensis	freshwater	17
Corophiidae	Paracorophium excavatum	freshwater+brakishwater	15
Pontogeneiidae	Awacaris yezoensis	freshwater	15
Gammaridae	Gammarus dacicus	freshwater	14
Gammaridae	Gammarus nipponensis	freshwater	14
Metacrangonyctidae	Metacrangonyx longipes	freshwater	14
Gammaridae	Gammarus minus	freshwater	13
Niphargidae	Niphargus aquilex	freshwater	13
Niphargidae	Niphargus stygius	freshwater	13
Talitridae	Morinoia japonica	terrestrial	12
Hyalidae	Apohyale stebbingi	marine	11
Niphargidae	Niphargus steueri	freshwater	11
Pontogeneiidae	Awacaris japonica	freshwater	11
Gammaridae	Gammarus aequicauda	marine	10
Gammaridae	Gammarus nekkensis	freshwater	10
Niphargidae	Niphargus spinulifemur	freshwater	10	identified as species complex
