# Supplementary material for: Global gap-analysis of amphipod barcode library
Source: PeerJ. 2021 Nov 4;9:e12352. doi: 10.7717/peerj.12352 (PMC8572522; doi:10.7717/peerj.12352)
Supplement: Supplemental Information 7 — Families within each category with the highest barcoding coverage indicated in bold. [file peerj-09-12352-s007.xlsx]

## Sheet: Families_barcodes
Supplementary Table 7. List of amphipod families with number of accepted and barcoded species as well as information of the barcoding coverage within family. Families within each category with the highest barcoding coverage indicated in bold.
AphiaID	Scientific name	No of accepted species	No of barcoded species	% cover	Notes
Very species rich families (grouping >100 spp.)
101361	Caprellidae	443	26	5.86907
101383	Gammaridae	440	135	30.6818
545660	Niphargidae	416	152	36.5
475166	Maeridae	393	9	2.29008
176955	Tryphosidae	384	31	8.07292
101403	Phoxocephalidae	367	4	1.08992
101411	Talitridae	346	52	15.0289
101364	Ampeliscidae	312	23	7.37179
101389	Ischyroceridae	290	15	5.17241
101409	Stenothoidae	272	9	3.30882
101368	Aoridae	253	10	3.95257
101400	Oedicerotidae	246	24	9.7561
101366	Ampithoidae	239	25	10.4603
148558	Photidae	232	8	3.44828
430454	Crangonyctidae	225	37	16.4444
101393	Leucothoidae	195	9	4.61538
176808	Uristidae	182	21	11.5385
101397	Melitidae	175	15	8.57143
176946	Pontogeneiidae	167	9	5.38922
101376	Corophiidae	159	17	10.6918
101385	Hyalidae	150	16	10.6667
101404	Pleustidae	140	4	2.85714
101395	Lysianassidae	130	4	3.07692
101378	Dexaminidae	127	3	2.3622
244471	Acanthogammaridae	122	15	12.2951
101380	Eusiridae	121	15	12.3967
101394	Liljeborgiidae	121	2	1.65289
101372	Bogidiellidae	116	3	3
489702	Eulimnogammaridae	112	5	4.46429
101408	Stegocephalidae	110	0		BINs with generic identification available
101410	Synopiidae	108	4	3.7037
101387	Iphimediidae	105	5	4.7619
146744	Calliopiidae	104	7	6.73077
Species rich families (grouping 31-100 spp.)
236741	Hadziidae	93	4	4.30108
101365	Amphilochidae	91	5	5.49451
101405	Podoceridae	90	0
101379	Epimeriidae	89	18	20.2247
158103	Hyalellidae	78	6	7.69231
719498	Eriopisidae	77	1	1.2987
101401	Pardaliscidae	74	5	6.75676
720659	Pseudoniphargidae	73	30	41.0959
548188	Paramelitidae	70	4	5.71429
101367	Anisogammaridae	64	4	6.25
101412	Urothoidae	64	4	6.25
101375	Colomastigidae	55	0
101424	Scinidae	48	2	4.16667
236744	Cyproideidae	46	0		BINs with family identification available
101384	Haustoriidae	46	3	6.52174
234075	Pontogammaridae	43	8	18.6047
101392	Lepechinellidae	42	5	11.9048
248352	Unciolidae	42	3	7.14286
236740	Aristiidae	41	1	2.43902
545508	Micruropodidae	41	7	17.0732
146525	Atylidae	40	4	10
491891	Kamakidae	40	1	2.5
236753	Dogielinotidae	39	5	12.8205
1055704	Pakynidae	38	0		BINs with family identification available
236743	Amaryllididae	37	0
732565	Crypturopodidae	37	3	8.10811
177027	Ochlesidae	37	0
1453559	Arcitalitridae	35	0
158318	Cyamidae	32	4	12.5
101402	Phliantidae	31	0
Moderately species rich families (grouping 11-30 spp.)
236746	Dulichiidae	30	2	6.66667
101417	Hyperiidae	29	14	48.2759
550653	Pseudocrangonyctidae	28	12	42.8571
1453568	Brevitalitridae	26	0
491953	Kergueleniidae	26	0		BINs with generic identification available
176791	Scopelocheiridae	25	2	8
101407	Sebidae	25	0
533675	Bathyporeiidae	24	4	16.6667
719504	Nuuanuidae	24	1	4.16667
176940	Stilipedidae	24	1	4.16667
101426	Vibiliidae	24	4	16.6667
236738	Urohaustoriidae	23	0
430452	Chiltoniidae	22	9	40.9091
390937	Neomegamphopidae	22	0
545609	Neoniphargidae	22	0
1453560	Protorchestiidae	22	0
547922	Pallaseidae	21	5	23.8095
176965	Exoedicerotidae	20	0		BINs with generic identification available
447913	Hirondelleidae	20	3	15
545468	Metacrangonyctidae	20	11	55
101363	Amathillopsidae	19	0		BINs with generic identification available
1055702	Conicostomatidae	19	0		BINs with family identification available
489650	Endevouridae	19	0
176953	Opisidae	19	1	5.26316
430450	Cheirocratidae	18	3	16.6667
177051	Cyphocarididae	18	2	11.1111
101398	Melphidippidae	18	0
196118	Oxycephalidae	18	9	50
547960	Paracalliopiidae	18	1	5.55556
236742	Platyischnopidae	18	0
183598	Trischizostomatidae	18	0
468022	Alicellidae	17	4	23.5294
414835	Lestrigonidae	17	7	41.1765
176811	Eophliantidae	16	0
101418	Lanceolidae	16	2	12.5
101396	Megaluropidae	16	0
547898	Pachyschesidae	16	0
558700	Cebocaridae	15	0
158030	Bateidae	14	0
430451	Chevaliidae	14	0
176868	Phoxocephalopsidae	14	0
463589	Sophrosynidae	14	0
720152	Hornelliidae	13	0
101419	Mimonectidae	13	1	7.69231
550677	Salentinellidae	13	0
545443	Lepidepecreellidae	12	1	8.33333
158321	Lycaeidae	12	2	16.6667
390790	Najnidae	12	0
468023	Valettiopsidae	12	0		BINs with generic identification available
597741	Acidostomatidae	11	0
101386	Hyperiopsidae	11	0		BINs with generic identification available
101420	Phronimidae	11	4	36.3636
101422	Platyscelidae	11	2	18.1818
Low species rich families (grouping ≤10 spp.)
101362	Acanthonotozomatidae	10	0		BINs with generic identification available
101377	Cressidae	10	2	20
731859	Lysianassoidea incertae sedis	10	1	10
952000	Amphithyridae	9	2	22.2222
488881	Artesiidae	9	0
951997	Eupronoidae	9	3	33.3333
177050	Eurytheneidae	9	5	55.5556
176978	Acanthonotozomellidae	8	0
101391	Laphystiopsidae	8	0
545455	Mesogammaridae	8	0
101421	Phrosinidae	8	3	37.5
554818	Seborgiidae	8	0
555388	Sternophysingidae	8	0
557409	Typhlogammaridae	8	5	62.5
196117	Ceinidae	7	0
391202	Iciliidae	7	0
458666	Mimonecteolidae	7	0
1052995	Paramphithoidae	7	2	28.5714
1052995	Paramphithoidae	7	0
236598	Parascelidae	7	2	28.5714
558702	Thoriellidae	7	0
325358	Archaeoscinidae	6	0
101415	Cystisomatidae	6	2	33.3333
101382	Gammarellidae	6	2	33.3333
101390	Lafystiidae	6	0
549249	Phreatogammaridae	6	0
236739	Zobrachoidae	6	0
720678	Austroniphargidae	5	0
101414	Brachyscelidae	5	3	60
176801	Didymocheliidae	5	0
101388	Isaeidae	5	0		BINs with family identification available
545504	Microprotopidae	5	1	20
732563	Ommatogammaridae	5	1	20
548174	Paraleptamphopidae	5	0
410439	Behningiellidae	4	0
101374	Cheluridae	4	0
558701	Cyclocaridae	4	1	25
101381	Gammaracanthidae	4	3	75
458665	Megalanceolidae	4	0		BINs with generic identification available
176828	Pagetinidae	4	0
550205	Podoprionidae	4	0
101406	Pontoporeiidae	4	3	75
731665	Pseudingolfiellidae	4	0
550708	Sanchoidae	4	0
1055706	Vemanidae	4	0		BINs with generic identification available
557844	Wandinidae	4	0
1055700	Adeliellidae	3	0
1055701	Ambasiidae	3	0
236749	Cheidae	3	0
325372	Chuneolidae	3	0
719497	Crangoweckeliidae	3	0
720599	Dussartiellidae	3	0
720710	Falklandellidae	3	0
491615	Iphigenellidae	3	0
535554	Maxillipiidae	3	0
712036	Mimoscinidae	3	0
390824	Nihotungidae	3	0
488309	Podosiridae	3	0		BINs with family identification available
882410	Priscomilitaridae	3	1	33.3333
550674	Regaliidae	3	0
720700	Sandroidae	3	0
488225	Allocrangonyctidae	2	0
488594	Anapronoidae	2	0
410686	Bolttsiidae	2	0
237583	Caprogammaridae	2	0
458667	Cyllopodidae	2	2	100
236737	Dikwidae	2	0
491885	Iulopididae	2	1	50
491887	Izinkalidae	2	0
491975	Kuriidae	2	0
236577	Lycaeopsidae	2	0
531143	Macrohectopidae	2	1	50
458708	Microphasmidae	2	1	50
548169	Paracrangonyctidae	2	0
236751	Paragammaropsidae	2	0
236594	Paraphronimidae	2	0		BINs with generic identification available
1055707	Parargissidae	2	0		BINs with generic identification available
548463	Perthiidae	2	0		BINs with generic identification available
549785	Plioplateidae	2	0
550566	Priscillinidae	2	0
390997	Sicafodiidae	2	1	50
554960	Sinurothoidae	2	0
196124	Temnophliantidae	2	0
1453567	Uhlorchestiidae	2	0
101413	Valettidae	2	0
236748	Vicmusiidae	2	0
488204	Aetiopedesidae	1	0
101369	Argissidae	1	0
884465	Australomicroprotopidae	1	0
410416	Baikalogammaridae	1	1	100
410689	Bougisidae	1	0
101373	Carangoliopsidae	1	0
732564	Carinogammaridae	1	0
430449	Caspicolidae	1	0
720685	Chillagoeidae	1	0
430453	Condukiidae	1	0
430455	Crymostygidae	1	1	100
1453569	Curiotalitridae	1	0
101416	Dairellidae	1	0
1055703	Derjugianidae	1	0
490398	Gammaroporeiidae	1	0
720693	Giniphargidae	1	0
491612	Ipanemidae	1	0
719426	Kairosidae	1	0
720601	Kergueleniolidae	1	0
491972	Kotumsaridae	1	0
510605	Luciobliviidae	1	0
740249	Metalanceolidae	1	0
712040	Microscinidae	1	0
512217	Miramarassidae	1	0
933503	Otagiidae	1	0
550607	Prolanceolidae	1	0
101423	Pronoidae	1	0
1416368	Protodulichiidae	1	0
1055686	Pseudamphilochidae	1	0
236745	Rakiroidae	1	0
720718	Sensonatoridae	1	0
952098	Thamneidae	1	0
557391	Thurstonellidae	1	0
101425	Tryphanidae	1	1	100
557406	Tulearidae	1	0
720704	Uronyctidae	1	0
557834	Vitjazianidae	1	0
951927	Zaramillidae	1	0
